# Supplementary material for: Crystal structure of tetra­kis­(1-oxidopyridin-2-yl)methane methanol tetra­solvate
Source: Acta Crystallogr E Crystallogr Commun. 2015 Sep 12;71(Pt 10):o754–5. doi: 10.1107/S2056989015016862 (PMC4647381; doi:10.1107/S2056989015016862)
Supplement: Supplementary file 1 [file e-71-0o754-sup1.cif]

##############################################################################
#                                                                            #
# This CIF contains the data in a paper accepted for publication in          #
# Acta Crystallographica Section E. It conforms to the requirements of       #
# Notes for Authors for Acta Crystallographica Section E, and has been       #
# peer reviewed under the auspices of the IUCr Commission on Journals.       #
#                                                                            #
# Full details of the Crystallographic Information File format               #
# are given in the paper "The Crystallographic Information File (CIF):       #
# a New Standard Archive File for Crystallography" by S. R. Hall, F. H.      #
# Allen and I. D. Brown [Acta Cryst. (1991), A47, 655-685].                  #
#                                                                            #
# The current version of the core CIF dictionary is obtainable from          #
# ftp://ftp.iucr.org/pub/cif_core.dic.                                       #
#                                                                            #
# Software is freely available for graphical display of the structure(s)     #
# in this CIF. For information consult the CIF software page                 #
# http://www.iucr.org/resources/cif/software.                                #
#                                                                            #
# This file may be used for bona fide research purposes within the           #
# scientific community so long as proper attribution is given to the journal # 
# article from which it was obtained.                                        #
#                                                                            #
##############################################################################
data_I
_audit_creation_method     'SHELXL-2014/7'
_database_code_depnum_ccdc_archive     'CCDC 1423138'
_chemical_name_systematic
;
Tetrakis(1-oxidopyridin-2-yl)methane methanol tetrasolvate
;
_chemical_name_common
       'Tetrakis(pyridin-2-yl)methane tetra<i>N</i>-oxide methanol tetrasolvate'
_chemical_formula_moiety     'C21 H16 N4 O4, 4(C H4 O)'
_chemical_formula_sum     'C25 H32 N4 O8'
_chemical_formula_iupac     'C21 H16 N4 O4, 4C H4 O'
_chemical_formula_weight     516.54
_chemical_melting_point     ?
_shelx_space_group_comment
;
The symmetry employed for this shelxl refinement is uniquely defined
by the following loop, which should always be used as a source of
symmetry information in preference to the above space-group names.
They are only intended as comments.
;
_space_group_crystal_system     tetragonal
_space_group_name_H-M_alt     'I 41/a'
_space_group_name_Hall     '-I 4ad'
loop_
    _space_group_symop_operation_xyz
    'x, y, z'
    '-x, -y+1/2, z'
    '-y+3/4, x+1/4, z+1/4'
    'y+1/4, -x+1/4, z+1/4'
    'x+1/2, y+1/2, z+1/2'
    '-x+1/2, -y+1, z+1/2'
    '-y+5/4, x+3/4, z+3/4'
    'y+3/4, -x+3/4, z+3/4'
    '-x, -y, -z'
    'x, y-1/2, -z'
    'y-3/4, -x-1/4, -z-1/4'
    '-y-1/4, x-1/4, -z-1/4'
    '-x+1/2, -y+1/2, -z+1/2'
    'x+1/2, y, -z+1/2'
    'y-1/4, -x+1/4, -z+1/4'
    '-y+1/4, x+1/4, -z+1/4'
_cell_length_a     14.4474(4)
_cell_length_b     14.4474(4)
_cell_length_c     12.2965(5)
_cell_angle_alpha     90
_cell_angle_beta     90
_cell_angle_gamma     90
_cell_volume     2566.62(18)
_cell_formula_units_Z     4
_cell_measurement_reflns_used     9662
_cell_measurement_theta_min     3.6
_cell_measurement_theta_max     27.4
_cell_measurement_temperature     200(2)
_exptl_crystal_description     'prism'
_exptl_crystal_colour     'colourless'
_exptl_crystal_size_max     0.2
_exptl_crystal_size_mid     0.2
_exptl_crystal_size_min     0.1
_exptl_crystal_density_diffrn     1.337
_exptl_crystal_density_meas     ?
_exptl_crystal_density_method     'not measured'
_exptl_crystal_F_000     1096
_exptl_absorpt_coefficient_mu     0.10
_exptl_absorpt_correction_type     none
_exptl_absorpt_process_details     ?
_shelx_estimated_absorpt_T_min     0.980
_shelx_estimated_absorpt_T_max     0.990
_exptl_absorpt_correction_T_min     ?
_exptl_absorpt_correction_T_max     ?
_diffrn_ambient_temperature     200(2)
_diffrn_radiation_type     MoK\a
_diffrn_radiation_wavelength     0.71075
_diffrn_measurement_device_type     'Rigaku R-AXIS RAPID'
_diffrn_measurement_method     \w
_diffrn_detector_area_resol_mean     10.00
_diffrn_reflns_number     12321
_diffrn_reflns_av_R_equivalents     0.0310
_diffrn_reflns_theta_min     3.6
_diffrn_reflns_theta_max     27.4
_diffrn_reflns_theta_full     25.2
_diffrn_measured_fraction_theta_max     0.998
_diffrn_measured_fraction_theta_full     0.998
_diffrn_reflns_limit_h_min     -18
_diffrn_reflns_limit_h_max     18
_diffrn_reflns_limit_k_min     -18
_diffrn_reflns_limit_k_max     18
_diffrn_reflns_limit_l_min     -15
_diffrn_reflns_limit_l_max     15
_refine_special_details
;
Refinement was performed using all reflections. The weighted <i>R</i>-factor
(<i>wR</i>) and goodness of fit (<i>S</i>) are based on <i>F</i>^2^.
<i>R</i>-factor (gt) are based on <i>F</i>. The threshold expression of
<i>F</i>^2^ > 2.0 \s(<i>F</i>^2^) is used only for calculating <i>R</i>-factor
(gt).
;
_reflns_number_total     1470
_reflns_number_gt     1289
_reflns_threshold_expression     'I > 2\s(I)'
_refine_ls_structure_factor_coef     Fsqd
_refine_ls_matrix_type     full
_refine_ls_R_factor_all     0.053
_refine_ls_R_factor_gt     0.049
_refine_ls_wR_factor_gt     0.134
_refine_ls_wR_factor_ref     0.138
_refine_ls_goodness_of_fit_ref     1.07
_refine_ls_restrained_S_all     1.07
_refine_ls_number_reflns     1470
_refine_ls_number_parameters     86
_refine_ls_number_restraints     0
_refine_ls_hydrogen_treatment     constr
_refine_ls_weighting_scheme     calc
_refine_ls_weighting_details
              'w=1/[\s^2^(Fo^2^)+(0.0821P)^2^+1.7364P] where P=(Fo^2^+2Fc^2^)/3'
_atom_sites_solution_hydrogens     geom
_atom_sites_solution_primary     direct
_atom_sites_solution_secondary     difmap
_refine_ls_shift/su_max     0.000
_refine_ls_shift/su_mean     0.000
_refine_diff_density_max     0.400
_refine_diff_density_min     -0.253
_refine_ls_extinction_method     none
_refine_ls_extinction_coef     ?
loop_
    _atom_type_symbol
    _atom_type_description
    _atom_type_scat_dispersion_real
    _atom_type_scat_dispersion_imag
    _atom_type_scat_source
    'C' 'C' 0.0033 0.0016
                         'International Tables Vol C Tables 4.2.6.8 and 6.1.1.4'
    'H' 'H' 0.0000 0.0000
                         'International Tables Vol C Tables 4.2.6.8 and 6.1.1.4'
    'O' 'O' 0.0106 0.0060
                         'International Tables Vol C Tables 4.2.6.8 and 6.1.1.4'
    'N' 'N' 0.0061 0.0033
                         'International Tables Vol C Tables 4.2.6.8 and 6.1.1.4'
_computing_data_collection
;
<i>PROCESS-AUTO</i> (Rigaku, 1998)
;
_computing_cell_refinement
;
<i>PROCESS-AUTO</i> (Rigaku, 1998)
;
_computing_data_reduction
;
<i>PROCESS-AUTO</i> (Rigaku, 1998)
;
_computing_structure_solution
;
SHELXS97 (Sheldrick, 2008)
;
_computing_structure_refinement
;
SHELXL2014 (Sheldrick, 2015)
;
_computing_molecular_graphics
;
<i>Yadokari-XG 2009</i> (Wakita, 2001) and
ORTEP-3 for Windows (Farrugia, 2012)
;
_computing_publication_material
;
<i>Yadokari-XG 2009</i> (Wakita, 2001) and
<i>publCIF</i> (Westrip, 2010)
;
loop_
    _atom_site_type_symbol
    _atom_site_label
    _atom_site_fract_x
    _atom_site_fract_y
    _atom_site_fract_z
    _atom_site_U_iso_or_equiv
    _atom_site_adp_type
    _atom_site_calc_flag
    _atom_site_occupancy
    _atom_site_disorder_assembly
    _atom_site_disorder_group
    C C1 0.0000 0.2500 0.6250 0.0172(5) Uani d 1 . .
    C C2 -0.06345(8) 0.18960(8) 0.69738(9) 0.0181(3) Uani d 1 . .
    C C3 -0.15822(8) 0.17917(8) 0.68249(10) 0.0218(3) Uani d 1 . .
    H H1 -0.1873 0.2091 0.6228 0.026 Uiso calc 1 . .
    C C4 -0.21147(9) 0.12608(9) 0.75266(11) 0.0263(3) Uani d 1 . .
    H H2 -0.2762 0.1198 0.7416 0.032 Uiso calc 1 . .
    C C5 -0.16814(10) 0.08235(10) 0.83934(12) 0.0299(4) Uani d 1 . .
    H H3 -0.2030 0.0458 0.8887 0.036 Uiso calc 1 . .
    C C6 -0.07458(9) 0.09250(10) 0.85293(11) 0.0276(3) Uani d 1 . .
    H H4 -0.0449 0.0623 0.9120 0.033 Uiso calc 1 . .
    C C7 0.14412(17) 0.16009(17) 1.05514(18) 0.0626(6) Uani d 1 . .
    H H6 0.0822 0.1835 1.0727 0.094 Uiso calc 1 . .
    H H7 0.1792 0.2082 1.0169 0.094 Uiso calc 1 . .
    H H8 0.1764 0.1433 1.1224 0.094 Uiso calc 1 . .
    N N1 -0.02328(7) 0.14510(7) 0.78324(8) 0.0211(3) Uani d 1 . .
    O O1 0.06661(6) 0.15169(7) 0.79946(8) 0.0279(3) Uani d 1 . .
    O O2 0.13633(12) 0.08248(11) 0.98897(12) 0.0639(5) Uani d 1 . .
    H H5 0.1193 0.0987 0.9265 0.096 Uiso calc 1 . .
loop_
    _atom_site_aniso_label
    _atom_site_aniso_U_11
    _atom_site_aniso_U_22
    _atom_site_aniso_U_33
    _atom_site_aniso_U_12
    _atom_site_aniso_U_13
    _atom_site_aniso_U_23
    C1 0.0179(7) 0.0179(7) 0.0159(10) 0.000 0.000 0.000
    C2 0.0194(6) 0.0181(5) 0.0167(6) 0.0004(4) 0.0014(4) 0.0005(4)
    C3 0.0202(6) 0.0224(6) 0.0230(6) 0.0003(4) -0.0006(4) -0.0001(5)
    C4 0.0195(6) 0.0286(7) 0.0308(7) -0.0018(5) 0.0037(5) -0.0003(5)
    C5 0.0275(7) 0.0321(7) 0.0300(7) -0.0014(5) 0.0095(5) 0.0067(5)
    C6 0.0287(7) 0.0315(7) 0.0225(6) 0.0021(5) 0.0039(5) 0.0091(5)
    C7 0.0630(13) 0.0783(15) 0.0464(11) -0.0129(11) -0.0033(9) -0.0051(10)
    N1 0.0194(5) 0.0251(5) 0.0186(5) 0.0015(4) 0.0009(4) 0.0029(4)
    O1 0.0183(5) 0.0382(6) 0.0271(5) 0.0004(4) -0.0033(3) 0.0090(4)
    O2 0.0954(12) 0.0553(9) 0.0411(8) 0.0033(7) -0.0273(7) 0.0119(6)
_geom_special_details
;
All e.s.d.'s (except the e.s.d. in the dihedral angle between two l.s. planes)
are estimated using the full covariance matrix. The cell e.s.d.'s are taken
into account individually in the estimation of e.s.d.'s in distances, angles
and torsion angles; correlations between e.s.d.'s in cell parameters are only
used when they are defined by crystal symmetry. An approximate (isotropic)
treatment of cell e.s.d.'s is used for estimating e.s.d.'s involving l.s.
planes.
;
loop_
    _geom_bond_atom_site_label_1
    _geom_bond_atom_site_label_2
    _geom_bond_site_symmetry_2
    _geom_bond_distance
    _geom_bond_publ_flag
    C1 C2 . 1.5472(11) ?
    C1 C2 2 1.5472(11) ?
    C1 C2 16_556 1.5472(11) ?
    C1 C2 15_556 1.5472(11) ?
    C2 N1 . 1.3656(16) ?
    C2 C3 . 1.3895(16) ?
    C3 C4 . 1.3874(18) ?
    C3 H1 . 0.9500 ?
    C4 C5 . 1.3881(19) ?
    C4 H2 . 0.9500 ?
    C5 C6 . 1.3698(19) ?
    C5 H3 . 0.9500 ?
    C6 N1 . 1.3643(16) ?
    C6 H4 . 0.9500 ?
    C7 O2 . 1.390(3) ?
    C7 H6 . 0.9800 ?
    C7 H7 . 0.9800 ?
    C7 H8 . 0.9800 ?
    N1 O1 . 1.3174(14) ?
    O2 H5 . 0.8400 ?
loop_
    _geom_angle_atom_site_label_1
    _geom_angle_atom_site_label_2
    _geom_angle_atom_site_label_3
    _geom_angle_site_symmetry_1
    _geom_angle_site_symmetry_3
    _geom_angle
    _geom_angle_publ_flag
    C2 C1 C2 . 2 109.77(9) ?
    C2 C1 C2 . 16_556 109.32(4) ?
    C2 C1 C2 2 16_556 109.32(4) ?
    C2 C1 C2 . 15_556 109.32(4) ?
    C2 C1 C2 2 15_556 109.32(4) ?
    C2 C1 C2 16_556 15_556 109.77(9) ?
    N1 C2 C3 . . 118.00(11) ?
    N1 C2 C1 . . 117.29(9) ?
    C3 C2 C1 . . 124.69(10) ?
    C4 C3 C2 . . 121.63(11) ?
    C4 C3 H1 . . 119.2 ?
    C2 C3 H1 . . 119.2 ?
    C3 C4 C5 . . 118.62(12) ?
    C3 C4 H2 . . 120.7 ?
    C5 C4 H2 . . 120.7 ?
    C6 C5 C4 . . 119.34(12) ?
    C6 C5 H3 . . 120.3 ?
    C4 C5 H3 . . 120.3 ?
    N1 C6 C5 . . 121.26(12) ?
    N1 C6 H4 . . 119.4 ?
    C5 C6 H4 . . 119.4 ?
    O2 C7 H6 . . 109.5 ?
    O2 C7 H7 . . 109.5 ?
    H6 C7 H7 . . 109.5 ?
    O2 C7 H8 . . 109.5 ?
    H6 C7 H8 . . 109.5 ?
    H7 C7 H8 . . 109.5 ?
    O1 N1 C6 . . 118.73(10) ?
    O1 N1 C2 . . 120.13(10) ?
    C6 N1 C2 . . 121.13(11) ?
    C7 O2 H5 . . 109.5 ?
loop_
    _geom_torsion_atom_site_label_1
    _geom_torsion_atom_site_label_2
    _geom_torsion_atom_site_label_3
    _geom_torsion_atom_site_label_4
    _geom_torsion_site_symmetry_1
    _geom_torsion_site_symmetry_2
    _geom_torsion_site_symmetry_3
    _geom_torsion_site_symmetry_4
    _geom_torsion
    _geom_torsion_publ_flag
    C2 C1 C2 N1 2 . . . -45.51(8) ?
    C2 C1 C2 N1 16_556 . . . 74.40(6) ?
    C2 C1 C2 N1 15_556 . . . -165.42(10) ?
    C2 C1 C2 C3 2 . . . 133.05(13) ?
    C2 C1 C2 C3 16_556 . . . -107.04(14) ?
    C2 C1 C2 C3 15_556 . . . 13.14(11) ?
    N1 C2 C3 C4 . . . . 0.59(18) ?
    C1 C2 C3 C4 . . . . -177.96(10) ?
    C2 C3 C4 C5 . . . . -0.2(2) ?
    C3 C4 C5 C6 . . . . -0.2(2) ?
    C4 C5 C6 N1 . . . . 0.3(2) ?
    C5 C6 N1 O1 . . . . -179.29(12) ?
    C5 C6 N1 C2 . . . . 0.0(2) ?
    C3 C2 N1 O1 . . . . 178.83(10) ?
    C1 C2 N1 O1 . . . . -2.51(15) ?
    C3 C2 N1 C6 . . . . -0.48(18) ?
    C1 C2 N1 C6 . . . . 178.18(10) ?
loop_
    _geom_hbond_atom_site_label_D
    _geom_hbond_atom_site_label_H
    _geom_hbond_atom_site_label_A
    _geom_hbond_site_symmetry_A
    _geom_hbond_distance_DH
    _geom_hbond_distance_HA
    _geom_hbond_distance_DA
    _geom_hbond_angle_DHA
    O2 H5 O1 . 0.84 1.90 2.7285(15) 169
    C4 H2 O1 14_456 0.95 2.37 3.290(2) 163
_shelx_hkl_file
;
   0   0   2   -9.46    6.79
   0   0  -2   -4.47    6.84
   0   0   4117608.0 3393.65
   0   0  -4115293.0 3337.87
   0   0   6    6.39   15.19
   0   0  -6    7.64   25.70
   0   0   8 7480.91  226.30
   0   0  -8 7681.67  238.17
   0   0  10  -10.17   26.41
   0   0 -10   25.44   29.35
   0   0  12 1095.30   87.36
   0   0 -12 1198.45   98.64
   0   0  14  105.79   80.83
   0   0 -14 2799.37  173.70
   1   0   3124154.0 3597.54
   0   1   3127914.0 3736.76
  -1   0   3126161.0 3618.52
   0  -1   3125332.0 3598.79
   0  -1  -3128245.0 3760.42
  -1   0  -3125816.0 3644.76
   1   0  -3127224.0 3687.56
   0   1  -3123183.0 3524.06
   0   1   539013.50  944.63
  -1   0   536657.70  879.79
   0  -1   537213.20  887.65
   1   0   537524.70  914.93
   0  -1  -538907.30  975.80
  -1   0  -541299.20  992.09
   0   1  -539111.40  931.48
   1   0  -540654.40  971.79
   1   0   7 1805.55   66.93
  -1   0   7 1785.83   63.55
   0  -1   7 1877.60   82.60
   0   1   7 1867.97   68.81
   0  -1  -7 1909.46   73.05
   1   0  -7 1897.98   67.85
  -1   0  -7 1926.44   71.53
   0   1  -7 1825.56   66.67
   1   0   9 6881.23  198.06
   0   1   9 6658.36  198.19
   0  -1   9 6744.65  191.17
  -1   0   9 6897.10  196.25
   0  -1  -9 6902.21  251.20
  -1   0  -9 6976.62  206.63
   1   0  -9 6850.52  203.31
   0   1  -9 7075.91  203.09
   0  -1  11   30.64   56.12
  -1   0  11   65.91   36.49
   0   1  11   53.91   38.57
   1   0  11   56.35   59.35
   0   1 -11   40.61   39.49
   1   0 -11   27.41   40.04
   0  -1 -11  101.80   43.25
  -1   0 -11   38.58   65.27
   1   0  13 2912.27  152.18
   0  -1  13 3096.81  148.68
   0   1  13 2985.61  154.47
  -1   0  13 2989.05  148.38
  -1   0 -13 3319.18  227.07
   1   0 -13 3169.64  162.62
   0   1 -13 3194.60  162.14
   0   1  15  127.39   65.72
  -1   0  15  115.22   61.81
   0  -1  15  122.78   61.76
   1   0  15   73.85   65.32
   0   1 -15  188.76   68.56
   0  -1 -15  -51.58  112.92
   1   0 -15  107.93   69.77
  -1   0 -15   78.12  113.12
   1  -1   2 1198.45   29.73
  -1  -1   2 1221.52   24.26
  -1   1   2 1195.63   36.31
   1   1   2 1233.52   33.57
   1  -1  -2 1233.06   37.16
  -1  -1  -2 1145.82   34.74
   1   1  -2 1261.32   33.97
  -1   1  -2 1243.65   40.45
   1  -1   4  282.09   18.78
   1   1   4  295.39   21.90
  -1  -1   4  287.19   16.29
  -1   1   4  285.55   31.47
   1  -1  -4  277.80   33.25
   1   1  -4  256.50   25.06
  -1   1  -4  277.94   19.94
  -1  -1  -4  311.32   33.73
   1  -1   6 4560.33  133.02
  -1  -1   6 4498.87  108.44
   1   1   6 4634.32  122.58
  -1   1   6 4654.68  119.58
  -1   1  -6 4667.84  118.90
   1   1  -6 4763.47  116.35
   1  -1  -6 4752.63  126.98
  -1  -1  -6 4825.01  127.00
  -1  -1   8 2499.37   83.47
   1  -1   8 2566.71  113.50
  -1   1   8 2428.20  115.82
   1   1   8 2667.53  122.52
  -1  -1  -8 2674.21   97.34
   1   1  -8 2712.37   91.16
  -1   1  -8 2750.15  120.06
   1  -1  -8 2623.16   97.68
  -1   1  10 6392.34  201.14
   1  -1  10 6150.45  193.19
   1   1  10 6272.78  203.32
  -1  -1  10 6524.20  231.66
   1  -1 -10 6478.35  260.57
  -1  -1 -10 6446.46  214.98
   1   1 -10 6473.10  245.82
  -1   1 -10 6691.27  253.90
  -1   1  12 8326.01  280.09
  -1  -1  12 8055.41  267.62
   1   1  12 8187.74  279.76
   1  -1  12 7946.05  324.64
  -1   1 -12 8445.11  353.18
   1  -1 -12 8380.20  293.64
  -1  -1 -12 8496.10  374.29
   1   1 -12 8709.62  288.09
  -1   1  14 3380.18  173.00
  -1  -1  14 3176.42  165.92
   1  -1  14 3265.01  174.15
   1   1  14 3226.43  176.83
  -1  -1 -14 5362.31  298.55
   1  -1 -14 3465.03  189.71
   1   1 -14 3459.21  182.49
  -1   1 -14 3893.25  262.75
  -2   1   185377.70 2193.69
  -1  -2   180999.60 2201.36
   1   2   188426.00 2229.06
   1   2  -191648.00 2134.46
  -2   1  -190912.40 2041.70
  -1  -2  -192700.80 2443.36
   1   2  -180843.80 2222.48
  -1  -2  -184509.70 2140.76
   2  -1  -180749.70 2088.21
   2  -1   330960.90  687.09
   1   2   332222.70  714.60
  -2   1   330851.20  685.75
  -1  -2   333041.10  667.13
   2  -1  -329740.70  668.66
   1   2  -332759.50  662.57
  -1  -2  -331526.60  702.50
  -2   1  -331250.60  688.08
   2  -1   529065.40  691.92
   1   2   529808.20  739.38
  -2   1   529737.30  700.62
  -1  -2   528878.50  665.25
  -1  -2  -528934.00  701.43
   1   2  -530469.10  699.24
   2  -1  -530448.50  723.76
  -2   1  -529961.60  709.17
  -2   1   7 3203.17   96.08
   1   2   7 3167.50  100.77
   2  -1   7 3086.07   93.58
  -1  -2   7 3104.60  104.91
  -1  -2  -7 3260.69  136.16
   1   2  -7 3288.83  112.14
   2  -1  -7 3152.07  125.83
  -2   1  -7 3260.57   99.31
   2  -1   9 4015.96  166.73
   1   2   9 4263.28  145.13
  -2   1   9 4288.55  171.23
  -1  -2   9 4076.98  124.36
   2  -1  -9 4116.98  181.41
  -2   1  -9 4290.90  143.85
  -1  -2  -9 4102.46  147.81
   2  -1  11  580.34   64.60
   1   2  11  613.47   68.08
  -1  -2  11  558.08   56.20
  -2   1  11  477.05   61.99
  -1  -2 -11  501.33   75.05
  -2   1 -11  691.77  101.00
   1   2 -11  704.83   92.35
   2  -1 -11  575.61   69.24
  -2   1  13 1154.85   92.17
   2  -1  13 1121.60   96.48
   1   2  13  878.84   98.07
  -1  -2  13  857.27  125.44
   1   2 -13 1068.81   93.16
  -1  -2 -13 1190.41  164.91
   2  -1 -13  969.90  101.79
   2  -1  15 1043.86  117.57
   1   2  15  999.97  124.68
  -2   1  15 1178.84  112.97
  -1  -2  15 1005.49  106.53
  -2   1 -15 1522.00  189.97
  -1  -2 -15 1099.40  131.66
   1   2 -15 1257.47  117.18
   2  -1 -15 1070.80  122.44
   1   3   0   26.51   30.53
  -3   1   0   19.53   14.26
   3  -1   0   42.74   14.34
  -1  -3   0   23.96   13.77
  -1  -3   0   20.82   31.48
   1   3   0   12.29    8.18
   1   3   2 4318.67   89.78
  -3   1   2 4685.60   96.68
   1   3  -2 4470.67  137.66
  -1  -3  -2 4577.22  109.49
   3  -1  -2 4485.15   92.42
  -3   1  -2 4605.10   93.66
   1   3  -2 4492.63   71.17
   1   3   4 1665.94   52.33
   3  -1   4 1592.70   63.59
  -3   1   4 1666.15   48.37
  -1  -3   4 1529.27   42.43
   1   3  -4 1563.03   34.88
   3  -1  -4 1649.02   50.44
  -1  -3  -4 1681.42   70.80
  -3   1  -4 1652.96   50.23
   3  -1   6   99.14   40.47
   1   3   6  168.98   29.29
  -1  -3   6  160.81   18.24
  -3   1   6  143.08   25.37
  -3   1  -6  173.50   27.95
  -1  -3  -6  190.30   46.99
   1   3  -6  160.96   20.11
   3  -1  -6  139.26   27.24
  -1  -3   8  954.85   45.42
  -3   1   8 1010.74   54.85
   3  -1   8  951.94   58.93
   1   3   8 1042.34   63.04
  -1  -3  -8 1008.41   97.14
   1   3  -8 1072.61   70.61
  -3   1  -8 1022.17   62.64
   3  -1  -8 1023.10   84.19
   3  -1  10 2900.29  120.70
  -1  -3  10 2833.39  133.20
  -3   1  10 2788.83  149.66
   1   3  10 2766.52  124.66
   3  -1 -10 2904.41  165.38
  -3   1 -10 2942.02  128.16
  -1  -3 -10 2845.84  131.70
   1   3 -10 2972.36  146.84
  -1  -3  12 9363.08  297.68
   3  -1  12 9602.94  385.37
  -3   1  12 9278.60  311.80
   1   3  12 9450.17  331.72
   1   3 -12 9878.68  368.83
  -1  -3 -12 9440.04  419.10
   3  -1 -1210188.60  338.74
  -3   1 -1213203.10  467.66
  -1  -3  14  378.13  106.20
  -3   1  14  433.01   75.75
   1   3  14  337.93   84.99
   3  -1  14  504.89   81.32
  -1  -3 -14  412.68   96.74
   1   3 -14  380.95  117.47
   3  -1 -14  403.52   84.13
  -1  -4   1 1870.48   33.63
  -1  -4   1 2059.30   88.41
   4  -1   1 1771.04   34.96
   1   4   1 1753.82   41.61
  -4   1   1 1703.64   47.05
   1   4  -1 1945.65   64.08
  -1  -4  -1 1807.75   42.20
  -1  -4  -1 1851.14   80.18
   1   4  -1 1747.68   37.31
   4  -1  -1 1789.49   62.14
  -4   1  -1 1711.77   50.37
   1   4   3 3103.75   76.74
  -4   1   3 3102.02   89.19
  -1  -4  -3 3412.70   81.82
   1   4  -3 3218.27   60.87
   4  -1  -3 3076.99   88.65
  -4   1  -3 3201.66   77.97
   1   4  -3 3352.56  101.61
  -4   1   528651.00  712.67
   1   4   528620.40  735.03
  -1  -4   528515.70  629.79
   4  -1   529126.10  713.64
   1   4  -528884.00  634.03
  -1  -4  -529624.70  768.11
  -4   1  -528147.00  692.81
   4  -1  -529290.50  742.20
   1   4   7 4073.17  126.44
   4  -1   7 4101.11  125.18
  -4   1   7 4011.26  114.26
  -1  -4   7 3958.69  100.29
   4  -1  -7 4044.02  121.78
  -4   1  -7 3982.94  124.89
   1   4  -7 4169.22  104.77
  -1  -4  -7 3961.86  131.41
   4  -1   919773.60  558.96
   1   4   920148.10  569.80
  -4   1   920328.20  548.61
  -1  -4   920270.30  550.63
  -4   1  -920443.70  567.54
  -1  -4  -921996.30  676.15
   1   4  -920867.60  571.15
   4  -1  -920926.80  624.42
  -1  -4  11 3325.44  124.56
  -4   1  11 3357.12  180.45
   4  -1  11 3196.05  148.83
   1   4  11 3352.75  152.01
   4  -1 -11 3461.25  199.16
  -4   1 -11 3502.54  155.53
  -1  -4 -11 3455.16  166.66
   1   4 -11 3529.69  172.31
   4  -1  13  605.20   82.49
  -1  -4  13  552.30   66.13
  -4   1  13  511.35   74.68
   1   4  13  544.27   84.47
  -1  -4 -13  545.47  143.75
  -4   1 -13  502.08  132.13
   4  -1 -13  591.70   84.01
   1   4 -13  521.76  109.73
   4  -1  15   18.71   99.12
   1   4  15    9.64   63.07
  -1  -4  15   -5.35   77.34
  -4   1  15   69.73   52.57
   4  -1 -15   22.78   61.19
  -1  -4 -15   46.57   70.12
   1   4 -15   78.03   84.78
  -1  -5   0   25.89   28.83
  -5   1   0   -7.53   12.30
   5  -1   0   -3.54   19.71
   1   5   0   36.86   25.08
  -1  -5   0    7.64    7.88
   1   5   0    5.95    7.70
  -5   1   2 3954.22  106.45
  -1  -5   2 4277.27  149.47
   1   5   2 3972.14   90.68
   5  -1  -2 3971.24  108.47
   1   5  -2 4096.09   80.83
  -5   1  -2 4012.92   75.83
  -1  -5  -2 4074.98   93.75
  -1  -5  -2 4016.16  118.47
   1   5  -2 4081.11  121.74
   1   5   4 2857.14   86.41
  -5   1   4 3086.36  101.22
   5  -1  -4 2974.08  103.23
  -1  -5  -4 2961.15   90.53
   1   5  -4 2824.74   65.36
   1   5  -4 3100.68  142.00
  -5   1  -4 3006.70   86.62
   5  -1   6 1861.32   72.46
  -5   1   6 1845.98   67.50
   1   5   6 1845.24   74.20
  -5   1  -6 1898.85   74.13
   5  -1  -6 1708.86   68.16
  -1  -5  -6 1870.01   79.91
   1   5  -6 1869.31   51.66
   5  -1   814066.10  386.37
  -1  -5   813871.40  335.09
   1   5   813758.20  384.05
  -5   1   813526.50  360.56
  -5   1  -813938.80  431.19
   1   5  -814660.80  351.99
   5  -1  -814408.00  387.09
  -1  -5  -814278.80  402.73
   5  -1  10 1656.50  135.35
  -5   1  10 1610.46   83.33
   1   5  10 1513.79   99.03
  -1  -5  10 1521.45   72.08
   5  -1 -10 1580.52  130.09
   1   5 -10 1605.96  105.16
  -1  -5 -10 1631.40  108.26
  -5   1 -10 1450.11   98.21
  -1  -5  12  167.03   43.88
   1   5  12  171.68   62.14
   5  -1  12  141.13   93.91
  -5   1  12  163.55   77.59
   1   5 -12  112.78   72.32
  -5   1 -12  223.40   98.59
  -1  -5 -12  226.69   71.97
   5  -1 -12  151.52   89.67
   5  -1  14 2062.65  152.57
   1   5  14 2200.98  156.03
  -1  -5  14 2094.24  123.16
  -5   1  14 2161.91  138.21
   5  -1 -14 2367.82  152.10
  -5   1 -14 2119.65  230.34
   1   5 -14 2306.76  133.90
  -1  -5 -14 2258.09  175.08
   6  -1   1   41.45   17.53
  -1  -6   1   22.32   16.32
  -6   1   1   58.07   26.94
  -1  -6   1   67.04   27.97
   1   6   1   50.68   15.10
  -1  -6  -1   38.05   15.23
   1   6  -1   61.99   16.30
   1   6  -1   62.86   26.52
  -1  -6  -1   64.25   41.57
   6  -1  -1   62.91   18.35
  -6   1  -1   51.24   19.98
  -1  -6   3 1725.29   79.51
  -6   1   3 1618.47   73.61
   1   6   3 1755.03   59.52
   1   6  -3 1723.76   50.16
  -1  -6  -3 1793.54   62.04
   6  -1  -3 1707.83   57.49
  -6   1  -3 1737.25   48.10
   1   6  -3 1675.76   82.17
  -6   1  -3 1860.85   79.95
   1   6   5  799.85   71.95
  -6   1   5  821.93   60.27
   1   6  -5  902.42   65.61
  -1  -6  -5  818.25   75.88
   1   6  -5  838.88   32.64
   6  -1  -5  831.68   44.71
  -6   1  -5  885.25   49.34
   1   6  -5  777.76   37.12
   1   6   7 5364.36  165.82
  -6   1   7 5126.77  180.58
   1   6  -7 5574.14  149.17
   1   6  -7 5457.48  201.51
   6  -1  -7 5102.55  152.94
  -1  -6  -7 5228.57  175.06
  -6   1  -7 5532.29  172.04
   6  -1   9 7746.50  244.46
   1   6   9 7207.98  241.29
  -6   1   9 7558.40  263.46
   1   6  -9 7866.82  207.52
  -1  -6  -9 7619.63  264.99
  -6   1  -9 7608.88  246.65
   6  -1  -9 8051.06  245.51
   1   6  11  778.26   82.23
   6  -1  11  576.77   79.13
  -6   1  11  721.15   99.59
   1   6 -11  687.52   86.61
   6  -1 -11  806.35  112.61
  -1  -6 -11  689.70   94.15
  -6   1 -11  631.00   83.54
   1   6  13  415.70   83.82
  -6   1  13  373.59   68.35
   6  -1  13  570.00   81.76
  -1  -6 -13  407.69  142.99
  -6   1 -13  242.08  127.51
   6  -1 -13  401.90  117.70
   1   6 -13  275.21   61.78
   1   6  15   -6.73   64.97
  -6   1  15   79.79   82.69
  -1  -6 -15   49.64   73.80
  -6   1 -15  -13.52   68.42
   6  -1 -15   61.67   59.73
   1   6 -15   46.99   50.60
   7  -1   0  -21.06   21.45
  -1  -7   0    7.48   26.00
  -7   1   0    3.70   16.68
   7  -1   0   12.72   17.05
   1   7   0  -12.85   35.94
   1   7   0   18.41   11.93
  -1  -7   0    8.35   12.20
   1   7   2  143.21   23.64
   7  -1   2  165.64   19.03
  -1  -7   2  171.34   40.08
  -7   1   2  154.34   37.69
  -1  -7   2  154.12   15.80
  -1  -7  -2  252.68   57.31
  -1  -7  -2  157.87   25.88
   1   7  -2  181.48   23.22
   7  -1  -2  134.11   25.13
  -7   1  -2  193.11   45.50
   1   7  -2  183.79   38.63
  -7   1   4  498.74   36.44
   1   7   4  502.05   61.05
   1   7  -4  511.28   24.46
  -7   1  -4  622.97   41.07
   7  -1  -4  556.25   54.44
  -1  -7  -4  529.41   43.25
   1   7  -4  533.00   29.06
   1   7  -4  486.87   55.58
  -7   1  -4  520.68   32.27
   1   7   6 2518.25   97.45
  -7   1   6 2470.86   87.44
   1   7  -6 2640.38  124.77
   1   7  -6 2499.87   88.24
   1   7  -6 2583.29   65.10
  -7   1  -6 2739.42  100.97
   7  -1  -6 2403.15   88.63
  -7   1  -6 2558.15   70.91
  -1  -7  -6 2460.40  103.29
  -7   1   8 1694.17   79.82
   1   7   8 1815.68   97.40
   1   7  -8 1669.06  121.15
   1   7  -8 1704.52   82.66
   7  -1  -8 1684.35  117.81
  -1  -7  -8 1618.19  144.22
  -7   1  -8 1837.17  134.23
   1   7  10  952.81   88.10
  -7   1  10  939.65   71.22
   1   7 -10  986.20   84.56
  -1  -7 -10  937.31  147.67
   1   7 -10 1118.67  114.98
  -7   1 -10  971.21   89.02
   7  -1 -10  961.29   77.98
   1   7  12  314.46  117.88
  -7   1  12  353.12   59.63
   1   7 -12  251.28   52.14
  -7   1 -12  296.01  120.27
   7  -1 -12  390.16  101.27
  -1  -7 -12  396.65   86.18
   1   7 -12  252.41   99.27
  -7   1  14  647.67   87.46
   1   7  14  756.93  167.36
   1   7 -14  719.33  120.64
  -7   1 -14  657.35  111.92
   7  -1 -14  612.19  149.45
  -1  -7 -14  578.35  123.17
  -1  -8   1 2566.84  111.90
   1   8   1 2591.20   74.20
  -1  -8   1 2602.65   80.74
  -8   1   1 2736.10   85.05
   8  -1   1 2654.06   83.44
   8  -1  -1 2581.09   85.31
  -8   1  -1 2446.38   86.29
  -1  -8  -1 2603.07  148.94
   1   8  -1 2644.90   79.74
   1   8  -1 2680.75  142.81
   8  -1  -1 2508.79   84.27
  -1  -8  -1 2739.70   95.12
  -1  -8   3 2224.76  108.82
   1   8   3 2447.08   79.46
  -8   1   3 2172.50   97.43
   1   8  -3 2312.45   57.96
  -1  -8  -3 2321.14  107.94
   8  -1  -3 2198.77   77.48
  -1  -8  -3 2332.13   82.86
   1   8  -3 2551.14  148.80
  -8   1  -3 2039.16   87.95
  -8   1  -3 2332.63   64.87
  -8   1  -3 2311.72   79.94
   1   8   5 5017.19  152.07
  -8   1   5 5077.57  143.77
  -8   1  -5 4981.36  182.29
  -8   1  -5 5068.39  131.28
   8  -1  -5 5106.07  174.34
  -1  -8  -5 5046.89  159.90
   1   8  -5 5199.28  124.90
   1   8  -5 5095.13  118.99
   1   8  -5 5061.73  190.35
   1   8   7 4865.29  172.37
  -8   1   7 4934.00  155.67
   1   8  -7 5267.36  275.18
   1   8  -7 5334.01  128.42
  -8   1  -7 5104.78  213.77
   8  -1  -7 4914.22  198.31
  -1  -8  -7 5196.31  235.21
   1   8  -7 5139.73  138.29
  -8   1  -7 5276.89  159.28
   1   8   9 5190.22  252.66
  -1  -8  -9 5348.43  211.84
   1   8  -9 5025.67  307.16
   1   8  -9 5147.10  170.85
  -8   1  -9 4978.66  196.70
   8  -1  -9 5389.68  227.22
  -8   1  11  119.47   67.89
   1   8  11   92.35   87.41
   1   8 -11   62.87   34.19
  -1  -8 -11   90.59   63.23
   1   8 -11  150.58   75.31
   8  -1 -11  105.68   49.17
  -8   1 -11   99.18   86.07
   1   8  13   46.49   63.26
  -8   1  13   36.99   47.46
  -8   1 -13  103.96   64.16
   8  -1 -13   95.50   83.70
  -1  -8 -13  150.53  108.00
   1   8 -13   -7.02   64.03
  -1  -9   0   19.97   28.45
  -1  -9   0  -13.02   38.42
   9  -1   0   99.31   21.95
  -9   1   0   44.66   38.48
   1   9   0   15.03   33.88
   1   9   0   19.06   26.58
   1   9   2  391.57   35.13
   9  -1   2  396.25   22.28
  -9   1   2  405.34   38.89
  -1  -9   2  407.90   39.55
  -1  -9   2  406.31   91.22
  -1  -9  -2  390.71   37.19
  -9   1  -2  409.42   43.50
   9  -1  -2  393.07   58.04
   1   9  -2  424.31   37.29
   1   9  -2  448.96   81.14
  -1  -9  -2  453.01   92.79
   1   9   4   51.51   30.24
  -9   1   4   82.33   28.73
  -1  -9  -4   74.01   32.26
   1   9  -4   65.66   27.12
  -9   1  -4   92.42   36.37
  -1  -9  -4   50.23   71.49
  -9   1  -4  134.42   47.91
   9  -1  -4   90.78   28.41
  -9   1  -4   75.61   23.27
   1   9  -4   65.19   44.66
   1   9   628893.00  869.31
  -9   1   628199.60  763.77
  -9   1  -628712.90  854.31
   1   9  -628581.00  707.85
   1   9  -629612.40  715.05
   1   9  -629286.60  925.77
  -9   1  -629265.40  735.75
  -1  -9  -629095.20  893.33
   9  -1  -629350.50  845.77
   1   9   8  395.59   63.07
  -9   1   8  384.03   51.15
  -9   1  -8  381.61   63.49
   9  -1  -8  412.32   55.09
   1   9  -8  508.28   84.19
   1   9  -8  382.36   57.86
  -9   1  -8  318.69   55.94
   1   9  -8  329.19   49.98
  -1  -9  -8  353.89   67.20
  -9   1  10    2.65   26.23
   1   9  10   35.96   33.59
   1   9 -10    3.17   19.39
  -1  -9 -10   16.14   38.90
   9  -1 -10  -16.93   28.60
  -9   1 -10   -5.65   23.41
   1   9 -10    3.61   34.35
  -9   1 -10  -19.11   54.02
   1   9 -10  -30.18   44.73
  -9   1  12    2.36   38.83
   1   9  12   11.87   52.52
  -1  -9 -12   45.35   58.06
   9  -1 -12    7.78   67.32
   1   9 -12   24.16   48.39
   1   9 -12   28.83   35.73
   1   9 -12   25.89  105.39
  -9   1 -12   -2.86   52.18
  10  -1   1   19.67   27.16
 -10   1   1   48.01   38.22
  -1 -10   1    7.34   17.37
  -1 -10   1   52.15   39.77
   1  10   1   29.36   20.29
  -1 -10  -1   40.20   21.64
   1  10  -1   38.56   26.98
  10  -1  -1  -17.36   25.37
  10  -1  -1   26.35   40.01
 -10   1  -1   -6.06   41.69
   1  10  -1   34.78   54.25
  -1 -10  -1   44.05   40.06
  -1 -10   3 9924.73  339.68
 -10   1   3 9816.79  265.80
   1  10   310163.20  268.38
  -1 -10  -3 9788.70  305.06
  10  -1  -310009.80  273.83
   1  10  -310023.00  330.89
   1  10  -3 9739.53  243.60
 -10   1  -3 9787.96  309.28
 -10   1  -310136.10  300.99
  -1 -10  -310433.70  348.13
   1  10   5 4384.28  195.56
 -10   1   5 4397.17  145.26
  10  -1  -5 4689.12  186.61
   1  10  -5 4534.71  116.11
 -10   1  -5 4700.54  126.32
   1  10  -5 4452.42  197.96
  -1 -10  -5 4436.61  206.03
   1  10  -5 4567.20  108.51
 -10   1  -5 4560.58  199.79
  -1 -10  -5 4497.87  161.69
   1  10   730580.60  912.41
 -10   1   730990.20  877.63
   1  10  -732202.00  860.95
 -10   1  -731651.70  807.91
   1  10  -732133.60  788.19
   1  10  -732529.80 1162.01
  10  -1  -733510.00  948.81
  -1 -10  -730380.90  934.92
 -10   1  -729801.40  893.27
 -10   1   9  114.45   63.99
   1  10   9   78.96   53.73
  -1 -10  -9  116.97   93.41
 -10   1  -9   83.50   50.33
   1  10  -9   98.74  108.82
   1  10  -9  102.19   42.61
 -10   1  -9   88.65   53.22
   1  10  -9  105.40   48.94
  10  -1  -9  132.24   68.58
   1  10  11  176.63   66.71
 -10   1  11  123.58   49.85
 -10   1 -11   94.38   44.81
   1  10 -11  190.34   57.61
   1  10 -11  125.36   88.36
   1  10 -11  146.19   66.91
  -1 -10 -11  260.61  114.75
  10  -1 -11  105.31   55.41
 -10   1 -11  142.12   68.42
   1  10  13  137.69   80.70
 -10   1  13  218.63   88.71
 -10   1 -13  188.92  126.56
   1  10 -13  124.16   84.20
  10  -1 -13  107.46  103.61
   1  10 -13  107.18   71.76
  -1 -10 -13  126.92  139.98
 -11   1   0   22.76   25.34
   1  11   0  -22.55   18.06
  -1 -11   0   21.67   40.81
  11  -1   0   -9.74   33.24
  -1 -11   0   -7.91   29.50
  -1 -11   2 2037.54  184.37
 -11   1   2 1913.40   88.31
   1  11   2 1906.47   80.98
  -1 -11   2 1928.56   88.97
  11  -1   2 1907.39   77.95
   1  11  -2 2000.30  116.20
 -11   1  -2 1982.46   98.47
  11  -1  -2 1881.53   99.82
  11  -1  -2 2073.90   90.49
  -1 -11  -2 2137.58  187.63
  -1 -11  -2 1939.29  115.53
   1  11  -2 1902.71   65.46
   1  11   4   96.42   36.05
 -11   1   4   35.70   51.89
  -1 -11   4   39.03   54.97
  -1 -11  -4   50.82   59.95
   1  11  -4   76.03   51.07
  -1 -11  -4   64.35   57.23
 -11   1  -4    9.55   44.29
   1  11  -4   92.09   21.83
 -11   1  -4  115.19   56.87
  11  -1  -4  112.48   53.56
 -11   1   611996.20  389.87
   1  11   611679.60  359.31
   1  11  -611749.50  432.48
   1  11  -612024.80  296.40
  -1 -11  -611623.10  373.24
 -11   1  -612262.00  303.11
  11  -1  -612169.60  402.96
  -1 -11  -611625.40  445.23
 -11   1  -611995.70  363.80
   1  11  -612239.80  297.67
   1  11   8 1875.40  167.71
 -11   1   8 1801.93   96.01
 -11   1  -8 1846.99  100.16
   1  11  -8 1815.42  102.03
   1  11  -8 1902.16   68.88
 -11   1  -8 1769.77  116.64
  -1 -11  -8 1799.25  179.77
   1  11  -8 1993.74  152.70
  11  -1  -8 1900.89  104.09
   1  11  10    9.08   78.68
 -11   1  10   -9.86   59.63
  -1 -11 -10   97.82   55.89
   1  11 -10   64.35   65.91
 -11   1 -10   31.95   50.64
   1  11 -10    9.65   31.09
  11  -1 -10   34.97   41.15
   1  11 -10   20.68   39.04
 -11   1 -10   23.15   45.58
   1  11  12  933.77  176.92
 -11   1  12  809.46  129.57
  11  -1 -12    3.95  142.15
 -11   1 -12  876.32  179.38
  -1 -11 -12  968.34  132.45
   1  11 -12  855.13  109.83
   1  11 -12  889.06   96.47
  -1 -12   1   71.72   60.48
   1  12   1   86.99   48.15
  -1 -12   1   42.77   27.22
  12  -1   1   64.03   42.53
 -12   1   1   81.56   36.85
  12  -1  -1   85.88   38.70
   1  12  -1  125.75   40.83
   1  12  -1  109.24   53.31
 -12   1  -1  105.23   63.42
  -1 -12  -1   94.98   48.24
  -1 -12  -1  111.33   62.25
 -12   1   3   59.39   28.90
   1  12   3   12.76   28.17
  -1 -12   3  -16.95   47.05
  12  -1  -3   39.74   45.94
 -12   1  -3  -21.98   34.33
   1  12  -3   14.06   29.37
  -1 -12  -3   13.68   49.09
   1  12  -3   21.07   66.20
  -1 -12  -3   -7.31   29.46
 -12   1  -3   21.08   46.33
  12  -1  -3  -51.57   56.94
 -12   1   5 1335.84   82.15
   1  12   5 1301.64  125.17
   1  12  -5 1417.99  119.10
  12  -1  -5 1418.11  120.03
  -1 -12  -5 1376.30  135.76
 -12   1  -5 1548.88  132.03
  -1 -12  -5 1350.79  198.54
   1  12  -5 1300.02   77.30
   1  12  -5 1445.95   70.53
 -12   1  -5 1309.39  109.44
   1  12   7 4543.72  186.37
 -12   1   7 4519.86  210.37
  -1 -12  -7 4509.14  259.17
 -12   1  -7 4603.79  217.64
  12  -1  -7 4362.24  172.15
 -12   1  -7 4696.01  191.49
   1  12  -7 4856.76  124.80
 -12   1  -7 4631.03  119.40
  -1 -12  -7 4703.06  347.67
   1  12  -7 4497.54  238.04
   1  12  -7 4404.46  160.37
   1  12   9  419.02   79.49
 -12   1   9  401.15   61.59
   1  12  -9  406.10   39.94
   1  12  -9  347.88   67.67
 -12   1  -9  285.95   58.58
   1  12  -9  391.39  104.83
  -1 -12  -9  582.44  116.79
  12  -1  -9  282.37   97.04
  -1 -12  -9  428.55   86.80
 -12   1  -9  432.99  120.08
   1  12  11  399.46   82.31
 -12   1  11  249.34   61.92
   1  12 -11  275.91   62.93
  12  -1 -11    5.34   66.81
 -12   1 -11  343.95   84.07
  -1 -12 -11  212.54  143.98
   1  12 -11  246.51   47.40
  13  -1   0   12.15   36.32
  -1 -13   0  -52.33   70.46
  -1 -13   0    6.67   32.59
   1  13   0   -3.69   20.05
 -13   1   0   -1.35   27.93
 -13   1   2  379.88   75.45
  13  -1   2  155.74   44.33
  -1 -13   2  271.88  120.42
  -1 -13   2  238.73   36.23
   1  13   2  263.61   64.40
 -13   1  -2  176.75   46.68
  -1 -13  -2  243.78   69.85
  -1 -13  -2  228.38  127.81
  13  -1  -2  208.72   86.49
   1  13  -2  251.00   68.52
   1  13  -2  212.09   33.24
 -13   1  -2  222.51   56.64
 -13   1   4 5933.75  247.03
   1  13   4 5460.17  197.82
  -1 -13   4 5439.56  269.05
 -13   1  -4 5750.17  228.99
   1  13  -4 5862.00  159.99
 -13   1  -4 6006.08  209.62
  13  -1  -4 6082.29  315.53
  -1 -13  -4 5840.03  211.29
  -1 -13  -4 6089.46  293.11
   1  13  -4 6717.61  270.09
  13  -1  -4 6373.10  212.88
   1  13   6  554.71   75.05
 -13   1   6  704.68   65.77
   1  13  -6  530.94   97.42
   1  13  -6  613.80   64.03
 -13   1  -6  624.80   91.16
  -1 -13  -6  594.21  175.60
   1  13  -6  608.23   55.90
  -1 -13  -6  651.85  121.44
 -13   1  -6  598.44   74.96
  13  -1  -6  552.91  101.42
 -13   1   8  429.69   93.55
   1  13   8  416.00  115.96
 -13   1  -8  461.47   76.91
  -1 -13  -8  454.59  128.31
   1  13  -8  396.86   64.35
   1  13  -8  411.49   54.94
   1  13  -8  505.49  155.74
  13  -1  -8  416.60   65.84
 -13   1  -8   -0.90   95.04
  -1 -13  -8  252.88  176.30
 -13   1  10  785.33   80.48
   1  13  10  -65.08  159.86
   1  13 -10  626.52   58.59
 -13   1 -10  756.29  107.64
  -1 -13 -10  652.88  154.73
   1  13 -10  558.09   74.27
  -1 -13 -10  998.45  116.63
  13  -1 -10  867.69   87.80
 -14   1   111433.30  433.02
  14  -1   111530.30  355.67
   1  14   112070.10  343.34
  -1 -14   112519.00  383.74
  -1 -14   111947.80  487.86
 -14   1  -111811.80  390.54
   1  14  -111915.30  359.44
  14  -1  -112202.00  442.74
  -1 -14  -111696.90  488.44
  -1 -14  -112340.90  407.48
   1  14   3 1755.00  137.10
  -1 -14   3 1798.47  159.06
 -14   1   3 1867.84  104.15
  -1 -14  -3 1881.55  169.68
  -1 -14  -3 1784.91  104.60
  14  -1  -3 1849.05  126.55
   1  14  -3 1796.02  201.03
   1  14  -3 1732.22   74.20
 -14   1  -3 1710.44  119.73
 -14   1  -3 1651.49  101.74
 -14   1   5  968.77  116.16
   1  14   5  820.85   82.18
  14  -1  -5  846.97  169.57
   1  14  -5  969.29   54.30
   1  14  -5  972.05  117.41
  14  -1  -5  857.39   81.79
  -1 -14  -5  962.16  208.92
  -1 -14  -5  943.81   90.81
   1  14  -5  852.32   67.59
 -14   1  -5  867.97  103.47
 -14   1  -5  881.50  125.85
   1  14   7 2227.51  136.86
 -14   1   7 2161.22  165.18
  -1 -14  -7 2145.50  208.47
  14  -1  -7 2240.04  125.16
   1  14  -7 2330.58   77.83
 -14   1  -7 1982.98  162.23
   1  14  -7 2288.63   86.84
   1  14  -7 1920.52  174.38
 -14   1  -7 2323.33  141.70
  -1 -14  -7 2018.14  305.59
 -14   1   9   27.92   38.14
   1  14   9  -41.13   49.89
  -1 -14  -9  -17.07   77.68
   1  14  -9  -10.70   64.17
 -14   1  -9    0.82   63.20
 -14   1  -9   62.00   76.78
  14  -1  -9   24.36   62.31
  -1 -14  -9   22.39   53.98
   1  15   0  -20.16   27.98
  -1 -15   0  -14.08   45.93
 -15   1   0  -10.45   60.79
  -1 -15   0   13.71   62.93
  15  -1   0   -1.24   32.34
 -15   1   2 2288.48  126.33
  -1 -15   2 2439.93  197.48
   1  15   2 2396.78  115.36
  -1 -15   2 2498.56  137.70
   1  15  -2 2248.31  124.91
  -1 -15  -2 2340.52  119.43
 -15   1  -2 2565.32  172.80
  -1 -15  -2 2221.33  201.73
  15  -1  -2 2341.25  138.50
 -15   1  -2 2532.79  197.22
   1  15   4 4901.84  255.05
 -15   1   4 5286.17  260.05
  -1 -15   4 5112.38  288.92
 -15   1  -4 5191.12  208.49
  15  -1  -4 5128.16  251.58
  -1 -15  -4 5169.29  214.75
   1  15  -4 5310.68  189.36
   1  15  -4 5478.25  343.23
  -1 -15  -4 5337.16  314.94
 -15   1  -4 5017.17  236.86
 -15   1   6  978.27   86.08
   1  15   6  901.12  143.18
  -1 -15  -6  872.61  102.55
  15  -1  -6  922.12   92.85
   1  15  -6  980.35   57.93
 -15   1  -6  915.34  145.45
   1  15  -6  934.48   51.87
   1  15  -6  994.67  131.85
 -15   1  -6  894.80  120.64
  -1 -15  -6  970.14  248.61
  15  -1  -6  964.87  200.67
 -15   1   8   37.04   76.19
   1  15   8    7.96   92.45
  -1 -15  -8   82.82  100.21
  -1 -15  -8   79.19   65.69
 -15   1  -8   64.10   61.90
  15  -1  -8  131.43   54.18
   1  15  -8   30.41   80.17
 -15   1  -8    1.13   78.48
  16  -1   1 1856.88  123.19
   1  16   1 1895.78  102.63
  -1 -16   1 1929.36  138.46
 -16   1   1 1816.88  125.22
  -1 -16   1 2069.18  192.13
  -1 -16  -1 2001.52  287.30
 -16   1  -1 1872.09  113.08
   1  16  -1 1883.45  129.09
  16  -1  -1 1958.71  122.75
  -1 -16  -1 2141.39  154.62
 -16   1  -1 1783.11  131.99
  -1 -16   3  822.43  132.40
 -16   1   3  625.41  120.64
   1  16   3  568.21   74.91
 -16   1  -3  682.31  120.92
   1  16  -3  616.89   78.34
  16  -1  -3  534.66  151.76
  -1 -16  -3  596.32  118.02
  -1 -16  -3  692.49  142.70
 -16   1  -3  545.03   95.41
 -16   1   5 1178.95   98.60
   1  16   5 1314.91  102.21
   1  16  -5 1333.56  214.03
 -16   1  -5 1222.55  131.18
   1  16  -5 1066.31   62.39
  16  -1  -5 1327.81  144.18
   1  16  -5 1191.71   81.55
 -16   1  -5 1085.70  104.16
  -1 -16  -5 1033.48  112.20
  -1 -16  -5 1053.41  278.77
   1  16   7   -3.59   52.58
 -16   1   7   31.72   45.57
  16  -1  -7  124.21  124.07
  16  -1  -7   23.79   76.83
  -1 -16  -7   79.18   58.28
  -1 -16  -7  -57.69  150.99
   1  16  -7    4.83  113.65
 -16   1  -7   -0.20   70.55
 -16   1  -7   52.05   55.52
 -17   1   0  -15.95   34.83
   1  17   0   -0.32   46.15
  -1 -17   0    8.27   49.91
  -1 -17   0   52.00  107.12
 -17   1   0   15.69   66.08
  17  -1   0   22.93   48.09
  -1 -17   2  -36.86  111.60
 -17   1   2   15.57   66.14
   1  17   2   18.00   36.14
  -1 -17   2   -5.96   30.92
   1  17  -2  -10.97   42.81
  -1 -17  -2   15.87   75.57
  -1 -17  -2   20.50   38.04
  17  -1  -2   16.65   70.88
 -17   1  -2   12.73   73.58
 -17   1  -2   14.04   40.85
   1  17   4  -42.80   42.04
 -17   1   4   16.95   43.07
  -1 -17  -4   17.68   85.78
 -17   1  -4    5.87   56.30
   1  17  -4  -49.28   66.37
  17  -1  -4  -11.00   61.09
  -1 -17  -4  -28.05   70.81
 -17   1  -4   -6.69   71.67
 -17   1   6  181.18   68.42
   1  17   6    0.00   73.22
 -17   1  -6  461.73   98.61
   1  17  -6  254.63  161.83
  17  -1  -6  298.13  109.53
  -1 -17  -6  333.80   82.92
 -17   1  -6  291.16   78.83
  -1 -17  -6  333.31  222.22
   1  18   1  -13.98   67.05
  -1 -18   1   75.88   93.35
 -18   1   1   56.55   56.36
  -1 -18   1    7.50   64.85
 -18   1  -1  108.76   59.88
  -1 -18  -1   33.08   96.64
  -1 -18  -1   10.65   46.84
 -18   1  -1   47.17   48.34
   1  18  -1   41.78   57.69
   1  18   3   12.98   62.31
  -1 -18   3   -2.61  117.74
 -18   1   3    1.09   43.48
 -18   1  -3  -27.97   54.07
  -1 -18  -3   34.08   88.04
 -18   1  -3  -10.65   43.70
  -1 -18  -3   42.42   43.68
  18  -1  -3    0.80   53.43
  -2   0   2  347.50   22.37
   0   2   2  414.57   43.78
   2   0   2  445.58   34.03
   0   2  -2  351.88   14.72
   0  -2  -2  355.14   27.64
  -2   0  -2  402.14   24.24
   2   0  -2  413.78   23.34
   2   0   4  152.34   27.86
   0  -2   4  154.32   20.57
   0   2   4  174.03   20.00
  -2   0  -4  155.83   19.26
   0   2  -4  153.44   21.94
   2   0  -4  140.15   25.98
   0  -2  -4  225.62   21.53
   2   0   6 3678.79  101.15
  -2   0   6 3596.49   93.52
   0   2   6 3483.97  124.15
   0  -2   6 3609.58  105.03
   0  -2  -6 3851.36  137.55
  -2   0  -6 3717.00  103.47
   0   2  -6 3688.58  111.65
   2   0  -6 3666.70   98.27
   2   0   820535.70  565.39
  -2   0   820516.70  549.75
   0  -2   820442.70  511.39
   0   2   820709.70  539.52
   0   2  -821128.70  533.67
   2   0  -821081.90  539.97
   0  -2  -821084.40  560.11
  -2   0  -821155.90  589.54
   2   0  10 1030.62   73.17
   0  -2  10 1160.21   65.57
   0   2  10 1157.27   78.02
  -2   0  10 1088.50   67.89
  -2   0 -10 1240.85  117.85
   0  -2 -10 1154.26   85.67
   0   2 -10 1130.82   72.44
   2   0 -10 1135.34   75.93
   0  -2  1215388.00  527.74
   2   0  1215686.60  491.01
   0   2  1215432.00  491.68
  -2   0  1215709.50  479.15
   0  -2 -1216584.70  530.66
   2   0 -1216758.30  578.36
   0   2 -1216679.00  506.94
  -2   0 -1216236.70  586.10
  -2   0  14 4503.01  198.38
   0   2  14 4222.55  207.44
   2   0  14 4560.69  212.68
   0  -2  14 4669.31  201.62
   2   0 -14 4731.00  219.65
  -2   0 -14 6326.87  334.80
   0  -2 -14 4508.12  308.49
   0   2 -14 4542.84  213.10
   1  -2   148189.80 1094.86
  -1   2   149136.10 1128.04
   2   1   152485.70 1157.30
   1  -2   151422.30 1139.79
   2   1   147344.40 1092.96
  -2  -1   151425.70 1059.58
  -1   2  -147023.10 1085.52
  -2  -1  -148489.80 1067.90
  -2  -1  -149273.00 1140.69
   2   1  -151872.00 1069.84
  -1   2  -152185.20 1152.42
   1  -2  -148136.20 1104.13
   1  -2   3 6122.13  117.39
  -1   2   3 6095.52  127.54
   2   1   3 6018.50  122.81
  -2  -1   3 6015.59  113.52
   1  -2  -3 6213.22  146.21
  -2  -1  -3 5920.51  122.01
   2   1  -3 5949.07  106.58
  -1   2  -3 6247.69  129.64
  -1   2   540576.60 1042.46
   2   1   541252.40 1022.05
  -2  -1   539502.80  933.52
   1  -2   539170.90  952.50
  -1   2  -541371.90  998.63
   1  -2  -540008.30 1008.39
  -2  -1  -540957.70 1048.17
   2   1  -542035.70  995.51
  -1   2   7  721.73   42.68
  -2  -1   7  582.03   34.59
   2   1   7  579.20   43.28
   1  -2   7  592.03   54.50
   2   1  -7  583.03   38.73
  -1   2  -7  520.85   37.88
  -2  -1  -7  611.09   45.69
   1  -2  -7  611.56   46.55
   2   1   9 3522.42  125.00
   1  -2   9 3511.73  145.68
  -2  -1   9 3558.64  114.10
  -1   2   9 3579.04  163.27
  -1   2  -9 3523.60  159.14
   1  -2  -9 3426.36  129.84
  -2  -1  -9 3689.54  171.82
   2   1  -9 3586.85  121.42
  -1   2  11 3758.67  153.05
  -2  -1  11 3698.78  139.09
   2   1  11 3782.91  156.72
   1  -2  11 3802.13  143.65
   2   1 -11 3777.08  148.68
   1  -2 -11 4033.72  166.54
  -1   2 -11 3835.42  197.73
  -2  -1 -11 3985.86  216.96
  -2  -1  13 8607.81  297.74
   1  -2  13 8822.74  366.87
  -1   2  13 8830.51  316.02
   2   1  13 8787.55  319.24
   1  -2 -13 9415.17  350.21
   2   1 -13 9097.07  382.06
  -1   2 -13 9503.65  331.04
  -2  -1 -13 9609.46  435.77
   2   1  15   28.98   95.27
  -2  -1  15   40.96   48.24
  -1   2  15  -18.93   55.76
   1  -2  15  102.40   52.03
  -1   2 -15   11.89   55.38
   2   1 -15   32.62   57.57
  -2  -1 -15   21.93   61.21
   1  -2 -15    5.33   95.13
  -2  -2   037964.20  980.95
   2  -2   043128.30  989.55
  -2   2   043618.70  998.40
   2   2   045173.90  906.50
  -2  -2   046300.00  935.36
   2   2   046362.90 1106.14
   2   2   2428050.017379.60
  -2   2   2422729.017366.90
  -2  -2   2434289.016825.70
   2  -2  -2435285.017798.30
  -2  -2  -2407185.016542.20
   2   2  -2431643.016766.00
  -2   2   4 1718.93   54.63
  -2  -2   4 1702.16   44.84
   2   2   4 1851.83   53.80
   2  -2   4 1754.72   49.84
  -2   2  -4 1789.51   49.41
   2   2  -4 1782.50   39.36
   2  -2  -4 1914.86   73.87
  -2  -2  -4 1949.60   72.39
  -2   2   6 2766.11   86.56
   2   2   6 2813.13   87.65
  -2  -2   6 2678.09   68.11
   2  -2   6 2674.66   80.78
  -2   2  -6 2810.25   82.67
   2   2  -6 2860.90   72.88
  -2  -2  -6 2789.38   89.46
   2  -2  -6 2757.48   89.08
   2  -2   8  734.83   71.68
   2   2   8  742.00   54.49
  -2  -2   8  823.63   41.76
  -2   2   8  771.47   52.82
  -2  -2  -8  816.36   59.86
   2   2  -8  857.10   66.88
  -2   2  -8  783.59   50.86
   2  -2  -8  797.92   57.28
  -2  -2  10 9070.52  253.09
   2  -2  10 9205.30  314.69
  -2   2  10 8978.16  317.68
   2   2  10 8990.75  326.08
   2   2 -10 9286.18  268.45
   2  -2 -10 9642.99  296.27
  -2   2 -10 9505.24  283.12
  -2  -2 -10 9837.35  301.43
  -2   2  12 1801.90  114.80
   2   2  12 1758.10  114.53
   2  -2  12 1896.46  156.35
  -2  -2  12 2085.64  139.41
  -2  -2 -12 1990.52  187.15
  -2   2 -12 2150.02  169.71
   2   2 -12 1930.13  108.81
   2  -2 -12 1979.48  127.18
   2   2  14  785.24  100.40
  -2   2  14  654.12   94.43
   2  -2  14  692.65   91.61
  -2  -2  14  927.09  122.22
   2  -2 -14  743.50  104.59
  -2   2 -14  826.16  150.19
  -2  -2 -14  848.16  109.34
   2   2 -14  741.02  136.49
  -3   2   1 3722.85  103.68
   2   3   1 3813.36   96.69
   3  -2   1 3786.85   87.13
  -2  -3   1 3626.24  104.43
   2   3   1 3835.40   70.37
  -3   2  -1 3655.89   85.51
   3  -2  -1 3744.89  102.85
   2   3  -1 4017.01  106.45
  -2  -3  -1 3751.95   69.97
   2   3  -1 4095.48   48.59
  -2  -3  -1 3619.41  117.69
  -3   2   317118.70  368.23
  -2  -3   316882.10  296.02
   2   3   315048.70  323.92
   2   3  -316641.50  293.38
   3  -2  -316062.40  351.72
  -2  -3  -316294.30  346.67
  -3   2  -316601.20  367.21
   3  -2   5 1897.57   61.11
  -3   2   5 1810.86   64.10
   2   3   5 1773.65   62.88
  -2  -3   5 1787.03   52.00
  -3   2  -5 1875.62   60.71
   2   3  -5 1900.56   57.80
  -2  -3  -5 1837.76   67.56
   3  -2  -5 2054.53   92.36
  -2  -3   7 1392.95   47.34
  -3   2   7 1469.41   62.82
   3  -2   7 1407.90   62.32
   2   3   7 1429.22   91.57
   3  -2  -7 1519.12   91.54
   2   3  -7 1556.83   69.21
  -2  -3  -7 1560.53  100.94
  -3   2  -7 1475.12   64.80
  -2  -3   9 1558.20   85.23
   3  -2   9 1607.36   80.63
   2   3   9 1651.08  120.90
  -3   2   9 1476.89   80.70
  -3   2  -9 1669.49   83.58
  -2  -3  -9 1634.65   90.23
   3  -2  -9 1605.49   84.78
   2   3  -9 1635.24   71.63
  -3   2  11  431.34   93.27
   3  -2  11  486.64   62.92
   2   3  11  473.44   65.07
  -2  -3  11  472.11   48.77
   3  -2 -11  502.77   67.86
  -3   2 -11  464.14   65.62
   2   3 -11  469.00   55.27
  -2  -3 -11  423.40   73.20
  -3   2  13  688.22   83.23
   2   3  13  706.43   90.17
   3  -2  13  630.01  125.83
  -2  -3  13  703.67   69.51
  -2  -3 -13  599.28  154.22
  -3   2 -13  754.17  132.84
   3  -2 -13  699.67   92.54
   2   3 -13  691.91   78.49
   2   3  15 1602.27  146.43
   3  -2  15 1619.44  141.07
  -3   2  15 1480.26  132.73
  -2  -3  15 1723.13  171.70
   3  -2 -15 1779.31  147.62
  -2  -3 -15 1633.74  158.02
  -3   2 -15 1698.33  219.80
   2   3 -15 1649.50  188.60
  -4   2   0 2290.41   59.75
   4  -2   0 2063.02   57.66
   2   4   0 2164.69   71.55
  -2  -4   0 2150.66   43.55
  -2  -4   0 2076.27   94.68
   2   4   0 2116.62   36.63
   2   4   213563.10  277.85
  -2  -4   213486.20  340.84
  -4   2   214064.30  323.71
   4  -2  -213474.30  316.87
  -2  -4  -213327.70  291.85
  -4   2  -214248.30  319.70
   2   4  -215375.80  246.16
  -2  -4  -213442.60  354.81
   2   4  -215021.40  369.47
   2   4  -216018.20  248.74
   2   4   413346.00  329.76
  -4   2   412817.50  298.00
  -2  -4  -413731.60  341.32
   2   4  -413475.70  363.40
   4  -2  -413846.20  321.35
  -4   2  -413556.80  308.49
   2   4  -413340.50  250.65
  -2  -4   6 9889.18  220.13
  -4   2   610295.10  256.63
   2   4   610032.40  282.63
   2   4  -610546.00  220.88
   4  -2  -610670.10  267.16
  -4   2  -610434.70  285.06
  -2  -4  -610224.60  264.17
   2   4   810701.70  341.26
   4  -2   810907.40  297.34
  -4   2   810766.60  327.71
  -2  -4   810787.80  256.49
   4  -2  -810932.90  305.40
  -4   2  -811281.70  305.81
  -2  -4  -810637.00  352.46
   2   4  -811051.30  265.82
  -2  -4  1013774.40  364.16
   4  -2  1013621.50  457.70
   2   4  1013801.50  417.24
  -4   2  1013404.90  395.18
   2   4 -1014126.70  381.42
   4  -2 -1014152.40  421.77
  -2  -4 -1013888.40  431.66
  -4   2 -1014455.80  422.79
   2   4  12   64.38   52.67
  -2  -4  12   96.62   56.91
  -4   2  12   62.14   72.29
   4  -2  12   64.67   47.85
   4  -2 -12   64.54   52.25
   2   4 -12   90.32   40.48
  -2  -4 -12   63.80   88.42
  -4   2 -12   75.06   81.56
   4  -2  14 5962.73  257.61
  -2  -4  14 5932.66  228.56
   2   4  14 5710.29  267.60
  -4   2  14 6039.81  252.30
  -4   2 -14 6122.93  348.96
   2   4 -14 6372.85  245.73
  -2  -4 -14 6299.29  291.64
   4  -2 -14 6138.12  272.07
   5  -2   146830.30 1024.47
  -2  -5   145917.80 1282.26
  -5   2   146850.00 1194.56
   2   5   145712.00 1241.71
  -2  -5   154539.20 1190.75
   2   5   150098.20 1172.34
  -5   2  -146809.60 1234.08
  -2  -5  -150169.40 1197.00
   2   5  -155142.60 1192.01
   5  -2  -148317.50 1231.25
   2   5  -148713.60 1365.28
  -2  -5  -147049.80 1288.76
   2   5   333806.30  827.69
  -5   2   334030.20  852.66
   5  -2  -336920.80  917.21
   2   5  -341004.90  828.27
   2   5  -337704.10  790.31
  -5   2  -335911.10  889.64
  -2  -5  -334362.70  849.02
   2   5  -335830.10  995.00
  -5   2  -343034.00  849.42
  -2  -5  -335817.40  962.30
   2   5   510400.60  257.99
  -5   2   510653.40  262.78
  -2  -5  -510947.00  304.12
   2   5  -510796.30  205.96
  -5   2  -510932.00  293.64
   2   5  -511113.90  322.72
   5  -2  -510044.80  281.27
   2   5   7 5027.01  184.58
  -2  -5   7 4808.00  111.93
  -5   2   7 5055.63  177.01
   5  -2  -7 4875.86  152.14
  -5   2  -7 5194.47  155.60
   2   5  -7 5142.42  119.34
  -2  -5  -7 4751.46  158.94
  -5   2   9 7842.30  282.34
  -2  -5   9 8338.45  236.52
   2   5   9 7867.43  253.32
   2   5  -9 8583.61  220.29
   5  -2  -9 8364.53  258.44
  -2  -5  -9 7753.97  314.99
  -5   2  -9 8269.47  256.49
   5  -2  1114675.00  458.31
  -2  -5  1114518.10  436.30
  -5   2  1114557.30  446.04
   2   5  1114348.60  460.88
   5  -2 -1115376.10  477.50
   2   5 -1115464.10  425.42
  -5   2 -1114762.70  463.78
  -2  -5 -1115284.30  498.66
   2   5  13   -6.15   53.63
  -5   2  13   30.81   45.40
  -2  -5  13   38.12   55.96
   2   5 -13   53.42   39.46
  -5   2 -13   28.11   81.01
   5  -2 -13   33.13   50.77
  -2  -5 -13   34.62   92.16
   2   5  15  175.16   81.99
  -2  -5  15  102.01   58.71
  -5   2  15  180.83   73.75
  -5   2 -15  174.90   81.37
   2   5 -15  160.40   64.78
   5  -2 -15  238.91   79.50
  -2  -5 -15  220.38   93.57
  -2  -6   0 3720.15   76.01
  -2  -6   0 3642.38  128.30
   2   6   0 3765.95  121.56
   6  -2   0 3747.58  105.53
  -6   2   0 3884.64  104.41
   2   6   0 3660.06   74.31
   2   6   210338.00  247.20
  -2  -6   211063.30  196.41
  -2  -6   210586.20  342.55
  -6   2   210982.30  258.53
  -2  -6  -211226.30  305.41
   6  -2  -211260.10  263.02
   2   6  -210973.60  199.99
   2   6  -210896.30  341.40
  -2  -6  -210775.30  260.31
  -6   2  -210436.30  264.11
  -6   2   4   41.72   22.36
   2   6   4   81.21   21.47
  -6   2  -4   49.46   11.30
   2   6  -4   38.17   11.43
   2   6  -4   20.44   33.77
  -2  -6  -4   32.56   22.41
   6  -2  -4   80.06   22.80
  -6   2  -4   33.52   22.46
   2   6  -4   35.76   13.78
  -6   2   6   30.79   27.78
   2   6   6   -6.82   29.27
   2   6  -6    4.41   27.95
   6  -2  -6    6.38   18.52
   2   6  -6    0.53    8.48
  -2  -6  -6  -23.69   20.20
  -6   2  -6    1.73   28.21
  -6   2   825636.00  702.86
   2   6   825660.10  776.51
  -6   2  -825440.10  764.42
   2   6  -826750.70  643.13
   2   6  -826271.80  837.24
   6  -2  -825783.30  772.71
  -2  -6  -826356.00  751.68
   2   6  10 2577.25  180.48
  -6   2  10 2612.53  117.10
  -2  -6 -10 2676.38  142.47
  -6   2 -10 2509.60  129.80
   6  -2 -10 2653.31  127.04
   2   6 -10 2669.08   97.23
   2   6  12 1910.63  195.14
  -6   2  12 2003.63  162.22
   2   6 -12 1952.02  137.47
  -6   2 -12 2023.16  187.56
  -2  -6 -12 1887.54  212.53
   6  -2 -12 2309.92  135.25
  -6   2  14    7.44   78.94
   2   6  14  533.15   94.16
  -6   2 -14  434.13   92.99
   2   6 -14  572.99  105.02
  -2  -6 -14  461.53  104.79
   6  -2 -14  530.36   90.54
   2   7   118823.50  411.84
  -2  -7   118833.50  529.74
  -7   2   119178.50  468.78
  -2  -7   118891.00  397.56
   7  -2   119098.80  397.22
   7  -2  -118994.40  464.72
  -2  -7  -118979.40  533.63
  -7   2  -118812.80  471.16
   2   7  -119379.10  529.10
  -2  -7  -119008.20  442.56
   2   7  -118918.90  391.62
  -7   2   3 7264.16  184.96
  -2  -7   3 6894.21  225.65
   2   7   3 7296.24  176.25
   2   7  -3 7269.89  142.87
  -2  -7  -3 7308.18  182.13
   2   7  -3 7247.26  233.89
   7  -2  -3 7450.06  215.26
  -2  -7  -3 7344.63  226.65
  -7   2  -3 7404.08  203.88
  -7   2   5 2017.56   78.31
   2   7   5 2098.93  106.31
   2   7  -5 2065.11   61.74
  -7   2  -5 2099.05   55.39
   2   7  -5 2118.97  112.96
   7  -2  -5 2164.95   80.80
  -7   2  -5 2230.81   82.87
   2   7  -5 2105.61   55.25
  -2  -7  -5 2055.28  111.27
   2   7   7 4113.56  181.74
  -7   2   7 4177.77  137.36
   2   7  -7 4176.24  114.16
  -7   2  -7 4083.82  140.72
   2   7  -7 4068.81  186.54
   7  -2  -7 4146.39  176.44
  -2  -7  -7 4234.08  151.34
   2   7   9  895.04  116.60
  -7   2   9  811.55  101.71
  -2  -7  -9  944.25   88.38
   2   7  -9  874.49   46.45
   7  -2  -9  867.42  104.14
   2   7  -9  841.65  156.91
  -7   2  -9  839.44   78.16
  -7   2  11 1723.56  145.29
   2   7  11 1659.12  175.85
  -7   2 -11 1693.11  173.34
   2   7 -11 1834.43  161.21
   7  -2 -11 1779.45  113.92
   2   7 -11 1853.08  114.41
  -2  -7 -11 1803.21  131.99
  -7   2  13  929.84   94.43
   2   7  13  447.18  173.11
  -7   2 -13  992.93  110.77
  -2  -7 -13  952.86  185.81
   7  -2 -13  963.54  106.62
   2   7 -13 1000.33   80.43
   2   7 -13  960.79  150.45
  -8   2   0 3262.71  104.47
   8  -2   0 3296.70   84.86
   2   8   0 3255.00   90.34
   2   8   0 3211.86  125.33
   8  -2   0 3237.01  104.49
  -2  -8   0 3180.83   77.64
  -2  -8   0 3231.38  180.70
   8  -2   223234.30  461.74
  -2  -8   224573.80  526.26
   2   8   223752.70  567.41
  -8   2   224322.40  651.31
  -2  -8   224230.40  709.54
  -8   2  -223107.60  619.38
   8  -2  -225901.50  655.68
  -2  -8  -223933.80  584.35
  -2  -8  -225143.30  722.68
   2   8  -224346.00  526.35
   2   8  -224163.00  747.66
   2   8   4  845.62   69.63
  -8   2   4  646.10   49.25
  -8   2  -4  807.79   53.35
  -2  -8  -4  836.19   50.99
  -2  -8  -4  735.20  105.26
   8  -2  -4  713.79   71.70
   2   8  -4  800.27   74.98
   2   8  -4  756.85   29.83
   2   8  -4  780.77   34.26
  -8   2  -4  805.20   60.68
  -8   2   6   93.59   32.04
   2   8   6   45.81   53.41
   2   8  -6   82.42   52.32
   2   8  -6   71.93   25.92
   8  -2  -6   82.75   51.67
  -8   2  -6   60.56   22.93
   2   8  -6  101.27   14.62
  -2  -8  -6   82.32   37.17
  -8   2  -6   92.23   34.94
   2   8   8   -1.37   25.91
  -8   2   8   -7.88   22.80
   8  -2  -8   10.85   23.92
  -2  -8  -8   24.67   45.31
   2   8  -8    6.42   38.16
   2   8  -8    5.60   19.62
  -8   2  -8   16.15   27.25
   2   8  -8  -11.82   14.86
  -8   2  10 2391.67  115.81
   2   8  10 2210.39  129.09
   8  -2 -10 2322.59  119.97
  -2  -8 -10 2016.88  197.28
  -8   2 -10 2117.73  128.31
   2   8 -10 2228.38  171.82
   2   8 -10 2387.22  113.55
   2   8  12  162.75   68.78
  -8   2  12   98.22   52.53
  -8   2 -12  110.40   64.75
   2   8 -12  133.81   39.77
   8  -2 -12  103.43   91.12
  -2  -8 -12   40.72   71.16
   2   8 -12  123.96   90.03
  -8   2  14    5.84   98.01
   2   8  14  109.99   81.65
   8  -2 -14  141.67  111.61
  -8   2 -14  208.27   80.42
  -2  -8 -14  200.08   86.88
   2   8 -14  112.92   51.46
  -2  -9   1 4850.09  124.51
  -2  -9   1 4931.84  189.38
  -9   2   1 4892.22  146.38
   9  -2   1 5158.52  126.93
   2   9   1 4805.05  139.44
   9  -2  -1 4722.09  146.27
  -2  -9  -1 4819.72  143.79
  -2  -9  -1 5007.00  239.17
   2   9  -1 4933.22  226.53
   2   9  -1 4810.87  106.30
  -9   2  -1 4637.52  150.43
  -2  -9   3 7978.51  277.79
   2   9   3 8133.72  237.23
  -9   2   3 7833.75  219.52
   9  -2  -3 8315.45  263.79
   2   9  -3 8446.60  281.22
   2   9  -3 8083.21  175.63
  -9   2  -3 8021.86  241.49
  -2  -9  -3 8059.20  277.54
  -2  -9  -3 8155.13  215.96
   2   9   5 3761.00  129.04
  -9   2   5 3816.51  164.27
  -2  -9  -5 3525.82  175.32
  -2  -9  -5 3797.21  137.51
   2   9  -5 3941.98  102.34
   2   9  -5 4046.75   94.57
  -9   2  -5 3892.20   79.56
  -9   2  -5 3913.84  154.34
   2   9  -5 4056.63  181.76
  -9   2  -5 4084.33  137.58
   9  -2  -5 3942.40  168.20
   2   9   7 1330.68   85.44
  -9   2   7 1361.18   81.12
   2   9  -7 1343.57   50.51
  -2  -9  -7 1438.09  135.69
   2   9  -7 1459.83  179.29
   9  -2  -7 1325.25  117.19
   2   9  -7 1378.42   45.76
  -9   2  -7 1326.16   90.54
  -9   2  -7 1326.37   62.09
  -9   2   9 4455.12  214.19
   2   9   9 4742.89  191.88
  -2  -9  -9 4820.89  200.28
   2   9  -9 4894.66  329.34
   2   9  -9 4602.02  137.96
   2   9  -9 4920.38  153.26
  -9   2  -9 4668.56  191.03
  -9   2  -9 4583.69  165.79
   9  -2  -9 4984.48  232.39
   2   9  11  636.01   93.68
  -9   2  11  743.84  112.04
   2   9 -11  705.89  124.40
  -2  -9 -11  660.46   98.56
   2   9 -11  603.42   59.77
   9  -2 -11  678.70   82.75
  -9   2 -11  753.64   91.60
   2   9 -11  651.38   52.51
   2   9  13   81.28   62.46
  -9   2  13   10.27   76.02
  -2  -9 -13   35.63  105.43
   2   9 -13  -13.05   40.18
   2   9 -13   19.03   54.50
   9  -2 -13  155.01   85.17
  -9   2 -13   48.50   60.56
   2  10   0 1527.46   71.04
   2  10   0 1620.47   98.44
  10  -2   0 1476.74   60.99
  -2 -10   0 1613.63   74.67
  -2 -10   0 1530.18  112.77
 -10   2   0 1649.49  111.06
  10  -2   2 4571.84  103.56
  -2 -10   2 4475.15  123.11
   2  10   2 4502.32  154.06
 -10   2   2 4829.21  185.29
  -2 -10   2 4358.19  192.14
  -2 -10  -2 4794.94  263.65
  -2 -10  -2 4596.39  134.22
 -10   2  -2 4437.74  157.56
   2  10  -2 4192.22  177.68
   2  10  -2 4611.34  104.61
  10  -2  -2 4624.02  187.97
 -10   2   4 1016.44   94.76
   2  10   4  971.52   61.32
  -2 -10  -4  987.23   64.96
  10  -2  -4  929.43   96.12
 -10   2  -4  986.51   78.35
 -10   2  -4  929.43   66.16
   2  10  -4  973.09   47.93
   2  10  -4  935.25   93.63
  -2 -10  -4  929.96  150.88
   2  10   615002.50  432.34
 -10   2   615310.20  478.04
   2  10  -615405.30  366.23
 -10   2  -615943.30  325.63
 -10   2  -612101.50  418.97
   2  10  -615557.30  540.19
   2  10  -616036.30  356.73
  10  -2  -614798.30  482.79
 -10   2  -614978.20  439.20
  -2 -10  -615420.40  458.19
  -2 -10  -615081.20  524.84
   2  10   8   66.70   70.93
 -10   2   8   81.42   40.54
  10  -2  -8   61.77   42.35
   2  10  -8   43.00   36.60
   2  10  -8   87.91   20.42
   2  10  -8   93.15   63.80
  -2 -10  -8   45.18   50.26
 -10   2  -8   65.28   33.17
 -10   2  -8   41.73   74.19
   2  10  10  202.57  101.47
 -10   2  10  221.63   56.09
   2  10 -10  290.94   95.30
   2  10 -10  226.49   32.87
  -2 -10 -10  275.79   74.78
   2  10 -10  189.83   38.26
 -10   2 -10  266.48   68.71
 -10   2 -10  145.69   57.89
  10  -2 -10  178.42   60.32
   2  10  12 1644.57  214.17
 -10   2  12 1812.83  122.11
   2  10 -12 1721.55   98.31
 -10   2 -12 1992.33  216.60
  10  -2 -12 1957.30  195.05
   2  10 -12 1754.96  122.17
  -2 -10 -12 1604.23  161.20
  -2 -11   110091.40  240.97
  -2 -11   110098.40  436.56
   2  11   1 9927.86  278.42
 -11   2   1 9969.04  294.05
  11  -2   110264.40  263.86
  11  -2  -110410.60  301.90
  -2 -11  -1 9819.64  257.32
  11  -2  -110676.30  326.22
   2  11  -1 9890.81  402.78
 -11   2  -110141.80  351.97
  -2 -11  -1 9884.49  372.12
   2  11  -110042.80  254.83
 -11   2   3 4259.41  148.66
  -2 -11   3 4381.62  206.56
   2  11   3 4193.99  135.33
   2  11  -3 4240.42  103.21
  11  -2  -3 4236.11  151.06
 -11   2  -3 4432.51  150.38
 -11   2  -3 4080.64  163.05
  -2 -11  -3 4361.78  179.74
  -2 -11  -3 4299.88  206.02
   2  11  -3 4114.34  252.30
 -11   2   521325.10  612.91
   2  11   521535.50  654.92
   2  11  -523307.90  511.12
 -11   2  -521171.40  666.66
   2  11  -522267.80  507.76
  -2 -11  -521405.20  816.11
  -2 -11  -521479.20  628.52
   2  11  -521823.90  819.47
 -11   2  -522555.30  647.98
  11  -2  -521461.20  624.97
   2  11   7 6286.86  224.95
 -11   2   7 6103.79  258.03
  -2 -11  -7 6111.65  296.63
   2  11  -7 6575.36  149.41
  -2 -11  -7 6195.00  234.23
  11  -2  -7 6343.76  268.31
 -11   2  -7 6321.82  284.31
   2  11  -7 6366.96  179.91
 -11   2  -7 6239.94  258.99
   2  11  -7 6528.56  298.30
 -11   2  -7 6570.18  137.65
 -11   2   9 4896.12  189.35
   2  11   9 4812.09  205.47
   2  11  -9 5165.96  176.73
  -2 -11  -9 5020.37  296.46
   2  11  -9 5151.46  271.87
   2  11  -9 5197.34  135.18
  11  -2  -9 4823.68  252.41
 -11   2  -9 4938.66  211.18
  -2 -11  -9 4375.94  268.09
 -11   2  -9 4821.04  154.18
   2  11  11  727.16  110.06
 -11   2  11  708.80   84.19
   2  11 -11   93.83  213.41
   2  11 -11  782.41   60.35
   2  11 -11  782.44   53.54
 -11   2 -11  738.51  161.93
  11  -2 -11  672.78   90.98
  -2 -11 -11  926.05  173.75
   2  12   025199.80  641.47
  12  -2   026048.60  723.62
  -2 -12   024170.10  934.49
 -12   2   025293.60  741.61
  -2 -12   025211.60  687.63
  -2 -12   2 2242.09   74.66
   2  12   2 2351.94  118.42
  -2 -12   2 2423.21  160.86
 -12   2   2 2279.28  147.52
  12  -2   2 2335.30   61.85
  12  -2  -2 2288.80  109.87
   2  12  -2 2211.10   69.55
  12  -2  -2 2286.37  109.91
   2  12  -2 2292.61  138.19
  -2 -12  -2 2344.17  232.10
  -2 -12  -2 2248.85  124.72
 -12   2  -2 2187.28  119.60
 -12   2   4 3007.26  125.03
   2  12   4 2930.52  118.69
  -2 -12   4 3027.98  177.30
   2  12  -4 2940.89  172.98
  -2 -12  -4 2955.31  187.24
  12  -2  -4 2749.53  127.90
 -12   2  -4 2952.92  129.53
 -12   2  -4 2998.82  148.88
  -2 -12  -4 2979.69  166.51
   2  12  -4 2847.56   96.43
   2  12   6  482.65   62.61
 -12   2   6  475.83   62.42
   2  12  -6  505.36   48.46
  -2 -12  -6  567.24   72.80
 -12   2  -6  439.99  104.82
 -12   2  -6  433.35   85.68
  12  -2  -6  496.70   97.01
   2  12  -6  506.68  148.18
   2  12  -6  542.13   41.27
  -2 -12  -6  474.39  161.01
   2  12   8  788.73   85.77
 -12   2   8  815.03  113.02
   2  12  -8  665.75   42.68
   2  12  -8  832.32  185.99
  -2 -12  -8  661.49  138.12
 -12   2  -8  761.36   88.89
  -2 -12  -8  783.01  190.59
 -12   2  -8  637.38  102.93
  12  -2  -8  733.29   79.16
   2  12  -8  766.08   55.05
   2  12  10 1516.23  127.22
 -12   2  10 1372.88  109.09
  12  -2 -10 1665.92  116.18
 -12   2 -10 1528.51  134.33
   2  12 -10 1395.57   64.37
  -2 -12 -10 1598.09  142.59
   2  12 -10 1636.80  254.08
   2  12 -10 1449.98   96.78
  -2 -12 -10 1552.03  184.57
 -12   2  12 2427.41  202.67
   2  12  12 2381.50  179.59
  12  -2 -12 2319.58  223.97
  -2 -12 -12 2155.84  193.66
 -12   2 -12 2089.34  185.12
  -2 -13   1   23.58   22.41
 -13   2   1   48.23   56.89
   2  13   1   16.29   25.37
  -2 -13   1    3.87   60.35
  13  -2   1   33.81   20.86
   2  13  -1    4.31   50.76
 -13   2  -1   13.60   38.55
  13  -2  -1   12.55   31.98
  -2 -13  -1   45.24   58.61
  -2 -13  -1    1.04   42.40
   2  13  -1   12.48   32.74
   2  13   3 1037.82  100.50
  -2 -13   3 1000.86  124.59
 -13   2   3 1018.57   78.71
   2  13  -3 1117.50  160.18
  -2 -13  -3  894.80  129.49
 -13   2  -3 1067.73   79.98
  13  -2  -3  918.42  119.60
  -2 -13  -3  913.20   72.70
   2  13  -3 1006.67   63.75
 -13   2  -3 1094.25   95.25
  13  -2  -3 1010.97  133.41
   2  13   5 1913.64  144.00
 -13   2   5 1818.64  149.53
  -2 -13  -5 2018.63  251.66
 -13   2  -5 1814.94  113.65
   2  13  -5 2011.72   74.09
  -2 -13  -5 1839.14  153.78
  13  -2  -5 1839.40  108.28
   2  13  -5 1975.38  152.59
 -13   2  -5 1948.57  133.68
   2  13  -5 1880.60   82.58
 -13   2   7 2683.47  134.09
   2  13   7 2707.94  196.07
   2  13  -7 2885.32  200.75
  13  -2  -7 2736.50  190.51
  -2 -13  -7 2684.36  301.92
 -13   2  -7 2626.96  207.68
 -13   2  -7 2854.63  180.79
  -2 -13  -7 2722.56  213.68
   2  13  -7 2817.32   85.05
   2  13  -7 2873.16   96.43
 -13   2   9  406.50  107.11
   2  13   9  384.44  124.50
  13  -2  -9  403.87  113.46
 -13   2  -9   -1.20  103.87
 -13   2  -9  469.81   86.11
  -2 -13  -9  554.80  130.44
   2  13  -9  574.08  118.57
  -2 -13  -9  477.11   90.73
   2  13  11  498.94  149.52
 -13   2  11  576.98  120.22
  -2 -13 -11  693.46  148.41
 -13   2 -11  581.09  102.96
  13  -2 -11    1.65  130.80
  -2 -13 -11  497.33  111.72
 -13   2 -11    1.79  121.83
  14  -2   0 9117.11  265.60
  -2 -14   0 8796.59  394.88
   2  14   0 8740.43  277.33
 -14   2   0 8641.44  367.64
  -2 -14   0 9201.21  297.94
  -2 -14   2 5538.25  292.01
   2  14   2 5564.08  180.33
  -2 -14   2 5858.10  194.74
 -14   2   2 5729.96  214.01
  14  -2  -2 5559.55  270.87
  -2 -14  -2 5552.67  299.70
   2  14  -2 5716.66  264.58
  -2 -14  -2 5361.21  185.45
   2  14  -2 5540.50  152.03
 -14   2  -2 5409.42  285.26
 -14   2   4  312.58   93.88
   2  14   4  297.43   53.71
  -2 -14   4  317.94   98.11
 -14   2  -4  341.70   60.96
   2  14  -4  262.12   46.71
  -2 -14  -4  286.04  168.20
   2  14  -4  310.36  137.69
 -14   2  -4  303.40   75.29
  14  -2  -4  296.77  113.06
  -2 -14  -4  324.68   58.59
  14  -2  -4  220.33   95.50
   2  14   6 1611.08  109.41
 -14   2   6 1646.78  107.97
  -2 -14  -6 1545.53  260.14
   2  14  -6 1609.32   70.85
  14  -2  -6 1517.34  109.44
   2  14  -6 1646.94  156.51
 -14   2  -6 1498.79  117.73
   2  14  -6 1651.23   80.59
  -2 -14  -6 1865.30  171.33
 -14   2  -6 1755.38  138.34
 -14   2   8 1196.15  103.76
   2  14   8 1219.48  113.76
 -14   2  -8 1275.84  146.44
 -14   2  -8 1276.33  123.45
  -2 -14  -8 1322.21  123.80
  -2 -14  -8 1232.19  276.06
  14  -2  -8 1342.60  108.54
   2  14  -8 1180.75  162.70
 -14   2  10   56.98   78.45
   2  14  10    8.27   60.52
  -2 -14 -10   87.67  108.74
 -14   2 -10    0.80   79.05
 -14   2 -10    5.56  100.24
  -2 -14 -10   81.50   96.53
  14  -2 -10   73.00   56.16
  -2 -15   1  426.21   46.46
   2  15   1  361.59   74.30
  15  -2   1  256.50   60.94
  -2 -15   1  425.93  115.58
 -15   2   1  480.62   72.42
   2  15  -1  419.69   65.10
  15  -2  -1  299.84   63.57
  -2 -15  -1  409.97   54.12
  -2 -15  -1  442.84  174.86
 -15   2  -1  469.99   75.42
 -15   2   3  157.67   56.44
  -2 -15   3  168.66   91.57
   2  15   3  146.20   45.51
  15  -2  -3  155.99   63.27
   2  15  -3   97.77   30.00
 -15   2  -3  173.60   54.11
  -2 -15  -3  139.26   75.17
  -2 -15  -3  123.92   97.39
 -15   2  -3  186.90   66.20
   2  15  -3  201.15   78.91
 -15   2   5  394.08  109.79
   2  15   5  496.83   68.44
  15  -2  -5  496.42  114.72
  -2 -15  -5  414.92   75.07
 -15   2  -5  359.65   76.98
   2  15  -5  466.71  165.74
   2  15  -5  472.37   46.74
 -15   2  -5   -0.29   91.91
  -2 -15  -5  439.40  193.95
  15  -2  -5  480.32  145.07
   2  15  -5  489.76   52.48
 -15   2   7   67.65   50.99
   2  15   7   -0.74   53.88
   2  15  -7  122.59   80.25
 -15   2  -7   91.95   90.10
  15  -2  -7  126.39   53.42
 -15   2  -7   -0.89   70.40
  -2 -15  -7   80.19   60.76
  -2 -15  -7    6.93  148.29
 -15   2   9  121.55   62.43
   2  15   9    1.07   68.31
  15  -2  -9  221.44   65.91
 -15   2  -9    2.44   95.36
  -2 -15  -9  189.91  119.81
   2  15  -9  235.05  157.96
  -2 -15  -9  112.22   78.74
 -15   2  -9  173.33   79.10
 -16   2   0  179.38   60.80
  -2 -16   0  166.81  149.51
  16  -2   0   76.39   61.59
  -2 -16   0   97.16   41.68
   2  16   0  107.37   58.49
  -2 -16   2 2274.33  291.95
 -16   2   2 1988.59  131.39
  -2 -16   2 2009.39   90.02
   2  16   2 1952.72  145.59
 -16   2  -2 1928.90  206.38
 -16   2  -2 1955.90  123.16
  -2 -16  -2 1915.01  111.56
   2  16  -2 1946.21  112.80
  -2 -16  -2 1929.87  213.49
  16  -2  -2 2012.15  129.71
 -16   2   4  291.95  105.70
   2  16   4  273.45   93.22
   2  16  -4  391.66  100.35
  16  -2  -4  215.60   86.58
 -16   2  -4   -1.99   84.62
  -2 -16  -4  486.14  195.28
  -2 -16  -4  260.25  101.18
 -16   2  -4  331.31   71.73
   2  16  -4  291.90   34.58
 -16   2   6  357.05   77.39
   2  16   6   -1.53  116.56
  16  -2  -6  477.03  172.43
  -2 -16  -6  480.55   85.02
 -16   2  -6  503.73   83.58
   2  16  -6  427.09  171.69
  -2 -16  -6  825.48  223.12
 -16   2  -6   -0.09  105.49
  16  -2  -6  559.19  123.75
   2  16   8   -3.64  103.79
 -16   2   8  152.87   64.63
 -16   2  -8  166.72  117.95
  -2 -16  -8  189.16  195.71
  16  -2  -8  214.89  105.33
 -16   2  -8    1.50   95.19
   2  16  -8  166.00  153.92
  -2 -16  -8  154.20   78.86
  16  -2  -8  189.77  103.56
  -2 -17   1  118.29   84.35
  -2 -17   1   44.96   33.64
   2  17   1    4.62   54.62
 -17   2   1   33.42   77.25
 -17   2  -1   50.89   84.12
  -2 -17  -1   10.21   38.71
  -2 -17  -1   16.98   85.70
 -17   2  -1    2.50   44.88
   2  17  -1    1.16   46.29
   2  17   3  630.07   72.50
  -2 -17   3  675.20  216.00
 -17   2   3  470.26  131.81
 -17   2  -3  511.90   86.55
  -2 -17  -3  611.60  245.90
  -2 -17  -3  556.99   79.68
  17  -2  -3  447.50   95.16
 -17   2  -3  480.11  101.28
 -17   2   5   30.09   50.62
   2  17   5   -2.11   45.54
 -17   2  -5   38.70   65.44
 -17   2  -5   38.00   81.42
   2  17  -5   24.62   73.07
  -2 -17  -5   83.42   78.55
  -2 -17  -5  -23.39  151.21
  17  -2  -5  -13.81   66.59
  -2 -18   0   16.03   31.98
   2  18   0    1.04   44.49
  -2 -18   0   56.38   78.82
 -18   2   0  -45.02   48.10
   2  18   2   71.26   49.88
  -2 -18   2   83.20  115.44
 -18   2   2  218.43   67.72
  -2 -18  -2  104.83  119.97
  -2 -18  -2  108.76   86.42
 -18   2  -2  117.93   62.65
 -18   2  -2   80.69   75.82
 -18   2   4  885.97  107.60
   2  18   4  707.43   91.46
  -2 -18  -4  899.04  103.09
 -18   2  -4  715.34  131.97
  -2 -18  -4  743.34  301.58
  18  -2  -4  900.39  189.59
 -18   2  -4  898.74  108.91
   3   0   1 2454.51   46.38
  -3   0   1 2581.41   68.16
   0  -3   1 2464.61   91.46
   0  -3   1 2357.50   46.72
   0   3   1 2478.59   59.94
  -3   0  -1 2496.23   50.54
   0   3  -1 2364.13   87.47
   0   3  -1 2418.36   46.87
   0  -3  -1 2383.93   77.74
   3   0  -1 2399.08   51.72
  -3   0   321353.30  440.59
   0   3   320871.40  458.75
   3   0   321318.30  460.27
   3   0  -321395.20  446.08
   0   3  -321799.30  437.29
  -3   0  -322049.80  470.68
   0  -3  -322230.30  484.27
   0  -3   5 2788.84   67.02
   3   0   5 2859.66  100.48
  -3   0   5 2813.35   71.92
   0   3   5 2896.09   85.10
   3   0  -5 2844.65   76.43
   0   3  -5 2877.08   69.34
   0  -3  -5 2931.91   89.96
  -3   0  -5 2922.33   83.82
   0   3   715974.80  441.01
   3   0   715578.10  393.74
  -3   0   716040.20  384.47
   0  -3   716093.20  379.35
   0  -3  -717018.10  472.39
  -3   0  -716007.30  404.25
   3   0  -715914.60  392.59
   0   3  -716252.90  407.44
   0   3   910232.40  296.70
  -3   0   910503.30  319.78
   0  -3   910582.20  281.17
   3   0   910393.70  296.20
   0  -3  -910798.40  316.37
   0   3  -910998.80  293.83
  -3   0  -910728.90  306.47
   3   0  -910967.90  306.18
  -3   0  11 1247.44   79.22
   0  -3  11 1301.72   78.07
   3   0  11 1413.90  128.86
   0   3  11 1141.57   93.54
  -3   0 -11 1298.47   96.21
   0  -3 -11 1283.69  100.84
   3   0 -11 1324.85   88.78
   0   3 -11 1360.64   82.43
  -3   0  13    3.37   40.19
   0  -3  13   43.52   61.83
   3   0  13    9.40   46.23
   0   3  13   41.03   46.56
   0   3 -13   44.50   42.16
   0  -3 -13  -33.30   83.79
   3   0 -13   59.79   71.06
   3   0  15 1648.53  212.58
   0   3  15 1726.29  146.76
   0  -3  15 1353.52  123.76
  -3   0  15 1741.29  129.46
   3   0 -15 1794.86  137.62
   0  -3 -15 1787.84  158.91
   0   3 -15 1538.41  136.61
  -3   0 -15 1851.83  222.10
  -3  -1   0    9.68    9.28
   1  -3   0   28.97   13.16
   3   1   0   13.22   17.02
  -1   3   0   71.24   14.22
  -3  -1   0   19.34   28.12
   1  -3   0   23.18   14.02
  -3  -1   250971.80 1122.96
   3   1   247364.90 1113.15
  -1   3   244964.60 1093.42
  -1   3  -246526.80 1135.06
  -1   3  -247169.00 1116.61
  -3  -1  -251389.60 1190.60
   3   1  -253252.00 1161.88
  -3  -1  -248118.20 1151.88
   1  -3  -247972.60 1158.70
  -1   3   4159982.0 5169.09
   3   1   4158845.0 5084.90
  -3  -1   4157453.0 4833.99
  -1   3  -4154214.0 4819.89
  -3  -1  -4152755.0 4889.16
   1  -3  -4154906.0 4994.62
   3   1  -4163152.0 5019.01
  -1   3   610803.10  296.38
   1  -3   610990.20  253.51
  -3  -1   610746.00  238.90
   3   1   611082.70  268.67
   1  -3  -611454.90  285.93
  -3  -1  -610971.30  270.52
   3   1  -611469.80  258.33
  -1   3  -611459.30  260.22
  -1   3   8 5674.88  169.97
  -3  -1   8 5634.43  148.75
   3   1   8 5590.89  197.45
   1  -3   8 5533.15  153.38
   1  -3  -8 5790.69  221.21
  -1   3  -8 5719.66  157.25
   3   1  -8 5806.29  186.20
  -3  -1  -8 5681.01  211.41
  -1   3  10  230.70   75.68
  -3  -1  10  210.78   38.67
   1  -3  10  204.95   40.54
   3   1  10  188.87   46.89
   1  -3 -10  195.49   54.64
  -3  -1 -10  212.42   80.43
  -1   3 -10  233.56   66.69
   3   1 -10  311.48   68.16
   3   1  12 5296.52  208.41
  -1   3  12 4957.86  206.47
   1  -3  12 5164.62  194.25
  -3  -1  12 5267.59  189.89
   3   1 -12 5426.36  202.09
  -1   3 -12 5336.51  201.89
  -3  -1 -12 7188.56  323.20
   1  -3 -12 5220.78  225.19
   1  -3  14  463.08  121.74
  -3  -1  14  588.89   77.56
   3   1  14  640.90   91.83
  -1   3  14  606.14   91.53
  -3  -1 -14  528.70   99.90
  -1   3 -14  576.70   87.21
   1  -3 -14  590.32  150.02
   3   1 -14  587.40  128.64
   3   2   1  550.03   44.50
  -3  -2   1  472.25   12.51
  -3  -2   1  566.69   37.50
   3   2   1  528.63   25.14
   2  -3   1  501.94   24.83
  -2   3   1  545.83   29.23
   2  -3   1  546.34   27.42
  -2   3  -1  468.23   39.48
  -3  -2  -1  567.23   26.08
  -3  -2  -1  511.95   32.09
  -2   3  -1  607.21   21.84
   3   2  -1  453.93   38.31
   2  -3  -1  596.03   29.66
  -3  -2   3 1544.22   33.31
   3   2   3 1617.20   56.27
  -2   3   3 1690.45   51.62
  -3  -2  -3 1626.86   57.41
   3   2  -3 1604.67   35.66
  -2   3  -3 1640.11   43.43
   2  -3  -3 1661.89   70.00
   3   2   524187.60  580.34
  -3  -2   523886.80  511.33
  -2   3   524890.10  632.62
   2  -3  -524160.60  629.33
  -2   3  -524768.90  594.17
   3   2  -524319.60  543.07
  -3  -2  -524276.00  585.71
  -2   3   7  605.64   65.78
  -3  -2   7  463.37   43.45
   3   2   7  546.98   62.36
   2  -3   7  473.04   36.82
  -3  -2  -7  492.75   45.14
   3   2  -7  515.77   33.22
   2  -3  -7  554.52   46.85
  -2   3  -7  507.66   38.92
  -3  -2   9   71.84   40.11
  -2   3   9   74.05   36.35
   2  -3   9   87.05   31.01
   3   2   9   87.54   37.27
   3   2  -9   65.99   29.34
  -3  -2  -9   59.38   59.57
   2  -3  -9   56.05   61.14
  -2   3  -9   65.27   32.05
  -2   3  11 2326.87  161.93
   3   2  11 2231.19  164.33
  -3  -2  11 2443.82  131.80
   2  -3  11 2404.10  151.74
   3   2 -11 2407.06  142.57
  -2   3 -11 2294.85  157.64
  -3  -2 -11 2273.51  179.44
   2  -3 -11 2164.31  181.03
  -3  -2  13 3896.79  204.47
   3   2  13 3802.17  188.52
   2  -3  13 4003.69  235.59
  -2   3  13 4019.44  190.54
   3   2 -13 3972.13  174.28
   2  -3 -13 4065.33  200.31
  -2   3 -13 4479.96  186.25
  -3  -2 -13 4222.69  203.34
  -3  -2  15  530.69  135.16
   2  -3  15  649.55   95.57
  -2   3  15  702.06  106.76
   3   2  15  785.05  114.93
   2  -3 -15  640.88  173.16
   3   2 -15  683.12  150.27
  -2   3 -15  653.46  104.05
  -3  -2 -15  774.51  117.42
  -3   3   0   34.06   14.22
   3  -3   0    3.10   14.14
   3   3   0  -16.50   28.93
  -3  -3   0   19.56    7.57
  -3  -3   0   36.82   19.98
   3   3   0   21.93    4.54
   3   3   2 7622.72  158.53
  -3   3   2 7624.06  167.82
   3  -3  -2 7383.43  163.77
  -3  -3  -2 7385.37  144.57
  -3  -3  -2 7519.36  198.13
  -3   3  -2 7512.88  166.85
   3   3  -2 7763.62  226.11
  -3   3  -2 7612.85  129.31
   3   3   491005.60 2627.18
  -3  -3   499219.70 2591.52
  -3   3   489954.40 2637.48
   3   3  -4101560.0 2652.44
  -3   3  -492706.90 2664.70
  -3  -3  -494952.40 2730.50
   3  -3  -493719.60 2752.78
  -3   3   6   11.59   37.33
  -3  -3   6   34.94   12.25
   3   3   6   12.29   35.12
  -3  -3  -6   62.43   24.51
  -3   3  -6   37.45   20.80
   3  -3  -6   94.91   39.39
   3   3  -6   30.65   14.12
  -3   3   8 5009.15  189.06
   3   3   8 4772.93  154.87
   3  -3   8 5005.88  149.31
  -3  -3   8 4921.71  145.77
   3   3  -8 4899.67  155.07
  -3   3  -8 5258.53  154.52
  -3  -3  -8 5070.59  162.44
   3  -3  -8 4925.12  164.17
   3  -3  10 1062.10   74.62
  -3   3  10 1034.07   78.85
  -3  -3  10 1011.36   58.19
   3   3  10 1136.23  119.68
   3   3 -10 1145.23   66.39
   3  -3 -10  983.92  123.47
  -3  -3 -10 1200.00   87.52
  -3   3 -10 1121.37   76.36
  -3  -3  12 6646.76  217.02
  -3   3  12 6975.74  313.28
   3   3  12 7036.88  264.26
   3  -3  12 7062.78  251.52
  -3  -3 -12 7059.61  345.91
  -3   3 -12 7173.31  319.22
   3  -3 -12 7247.18  345.99
   3   3 -12 7392.35  288.72
  -3  -3  14 3936.51  171.60
   3   3  14 3999.06  207.65
  -3   3  14 3926.43  200.62
   3  -3  14 3888.40  194.17
  -3   3 -14 3898.51  200.36
  -3  -3 -14 4051.06  224.24
   3   3 -14 4102.99  188.00
   3  -3 -14 4316.69  218.35
   4  -3   140991.40 1045.15
   3   4   139066.70 1023.01
  -4   3   139564.40  983.46
  -3  -4   138885.20 1051.84
   3   4   140890.50  908.15
   4  -3   148543.90  971.22
   3   4  -148125.50  911.25
  -4   3  -139284.00 1006.83
  -3  -4  -139850.30 1060.06
  -3  -4  -142836.50  950.04
   3   4  -137454.70 1024.88
   4  -3  -141673.10 1026.69
   3   4   3  821.47   33.21
  -4   3   3  858.20   43.68
  -3  -4  -3  917.77   50.45
   3   4  -3  942.85   88.10
   3   4  -3  845.82   15.04
  -3  -4  -3  822.55   35.83
  -4   3  -3  853.39   24.26
  -4   3  -3  847.54   43.80
   4  -3  -3  746.03   42.93
   3   4   5 7848.13  222.07
  -3  -4   5 8105.61  158.34
  -4   3   5 8354.14  213.11
   3   4  -5 8308.10  165.37
  -4   3  -5 8658.00  209.50
   4  -3  -5 8649.76  250.41
  -3  -4  -5 8647.09  215.56
   3   4   7  555.07   49.09
  -3  -4   7  500.53   26.77
  -4   3   7  580.36   47.87
  -4   3  -7  640.79   67.19
   3   4  -7  648.19   44.89
  -3  -4  -7  545.03   77.04
   4  -3  -7  617.66   51.19
   3   4   910946.00  327.76
  -3  -4   910994.20  273.18
  -4   3   911488.60  329.11
  -3  -4  -911348.90  342.64
   3   4  -911615.90  294.29
   4  -3  -911854.60  403.99
  -4   3  -911828.70  377.96
   3   4  11 1109.53  138.01
  -3  -4  11 1100.51   90.74
  -4   3  11 1108.43   87.04
   3   4 -11 1142.30   69.94
  -3  -4 -11  993.40  101.12
  -4   3 -11 1077.30   85.46
   4  -3 -11 1115.22  140.30
   3   4  13   25.42   49.83
  -3  -4  13   56.56   52.44
  -4   3  13   16.71   44.14
  -3  -4 -13  -19.11   54.30
   3   4 -13   32.37   58.13
  -4   3 -13   58.23   74.26
   4  -3 -13  -19.28   77.98
  -3  -4  15 3128.71  158.86
   3   4  15 2886.82  198.47
  -4   3  15 3062.61  192.58
  -3  -4 -15 3229.17  223.39
   3   4 -15 3217.46  169.47
  -4   3 -15 3317.71  195.57
   4  -3 -15 3127.92  207.43
  -3  -5   0    2.31    5.95
   3   5   0    5.51    5.35
  -3  -5   0   -2.44   22.75
   3   5   0  -17.07   20.20
  -5   3   0   11.25   24.03
   5  -3   0   12.53   15.35
   3   5   213751.70  303.65
  -3  -5   213736.50  377.68
  -5   3   214460.60  338.56
  -3  -5  -214528.50  322.20
   3   5  -214042.80  381.88
   5  -3  -213676.10  327.41
  -3  -5  -213817.30  364.24
  -5   3  -213870.10  335.99
   3   5   4  519.79   34.41
  -5   3   4  517.66   40.46
   3   5  -4  661.51   88.02
  -3  -5  -4  581.85   53.34
   3   5  -4  534.25   17.11
  -5   3  -4  594.60   54.72
   5  -3  -4  536.95   40.96
  -3  -5   618829.20  396.49
  -5   3   619568.40  500.67
   3   5   619612.60  498.58
   3   5  -620567.60  608.64
   5  -3  -619575.60  509.69
  -3  -5  -619498.90  540.13
  -5   3  -619114.80  487.85
   3   5   8  259.01   47.77
  -3  -5   8  307.79   25.97
  -5   3   8  340.38   46.64
   3   5  -8  289.39   28.32
  -3  -5  -8  355.95   79.75
  -5   3  -8  269.25   44.92
   5  -3  -8  304.64   51.40
  -3  -5  10  531.77   42.86
   3   5  10  619.95  106.20
  -5   3  10  619.30   64.87
  -5   3 -10  599.31   66.08
   3   5 -10  538.94   47.25
  -3  -5 -10  494.04   75.25
   5  -3 -10  515.69  105.82
  -3  -5  12  100.43   35.91
   3   5  12  113.99   58.69
  -5   3  12   56.53   77.66
  -3  -5 -12  194.56   98.72
   3   5 -12   94.14   40.15
   5  -3 -12   70.17   57.73
  -5   3 -12   91.64   82.86
  -3  -5  14  241.44   85.92
   3   5  14  340.37   86.97
  -5   3  14    7.66   75.23
   3   5 -14  319.23   95.88
  -5   3 -14  335.40   81.51
   5  -3 -14  336.46  128.05
  -3  -5 -14  364.08   91.20
  -6   3   117848.40  455.69
   6  -3   117328.80  425.22
  -3  -6   116890.40  314.98
   3   6   118673.10  516.88
  -3  -6   117924.20  491.12
   6  -3   117080.90  309.73
   3   6   116802.10  345.77
   3   6  -116804.10  463.86
  -3  -6  -116602.90  365.64
  -6   3  -116331.30  436.72
   6  -3  -117386.60  450.17
   3   6  -116968.20  310.92
  -3  -6  -116613.30  457.97
   3   6   3  330.95   30.86
  -6   3   3  401.59   39.42
  -3  -6  -3  287.26   32.27
  -6   3  -3  353.98   42.05
   6  -3  -3  527.17   57.78
   3   6  -3  452.52   56.92
  -3  -6  -3  427.60   47.90
   3   6   511698.00  296.45
  -6   3   512461.40  316.64
  -3  -6  -512333.00  346.44
   3   6  -512524.40  235.47
   6  -3  -511890.80  313.21
  -6   3  -511970.90  340.10
   3   6  -512085.80  231.86
   3   6  -512833.40  393.19
   3   6   710646.70  298.40
  -6   3   710772.60  343.48
   3   6  -711458.00  387.60
   3   6  -711244.90  254.09
   6  -3  -710424.00  345.33
  -6   3  -711060.80  303.81
  -3  -6  -711421.50  360.47
   3   6   9 2491.12  122.24
  -3  -6  -9 2700.22  180.75
   3   6  -9 2536.55   81.29
  -6   3  -9 2549.88  162.79
   6  -3  -9 2411.32  163.66
   3   6  11 1345.14  163.01
  -6   3  11 1513.67  100.40
   3   6 -11 1558.45   75.85
  -3  -6 -11 1478.72  123.22
  -6   3 -11 1567.12  108.36
   6  -3 -11 1599.66  113.74
   3   6  13   82.02   98.69
  -6   3  13   -9.05   54.91
   3   6 -13  112.31   43.86
  -3  -6 -13   70.75  111.91
   6  -3 -13  161.10   64.38
  -6   3 -13   89.98   61.98
   3   7   0   -7.19   22.25
  -3  -7   0  -20.55   23.98
   7  -3   0    2.42   16.76
  -3  -7   0    2.32   11.63
  -7   3   0   14.62   25.37
   3   7   212393.30  273.28
  -3  -7   213082.30  228.11
  -3  -7   212328.10  421.39
  -7   3   212334.40  314.19
   3   7  -212747.20  224.44
  -3  -7  -212883.50  310.17
   3   7  -212204.60  368.48
  -7   3  -212059.10  350.92
   7  -3  -213092.90  329.69
  -3  -7  -212400.70  362.96
  -7   3   4 7707.33  238.65
   3   7   4 7760.00  196.20
  -3  -7  -4 7719.36  200.38
   3   7  -4 7459.27  255.91
   3   7  -4 7870.87  131.98
   3   7  -4 7610.40  134.75
  -7   3  -4 8008.27  209.59
   7  -3  -4 7699.26  211.02
  -3  -7  -4 7341.24  240.88
  -7   3  -4 7576.89  220.65
  -7   3   6  295.81   61.75
   3   7   6  254.17   38.90
  -3  -7  -6  228.44   64.53
   3   7  -6  246.35   22.75
   3   7  -6  251.10   26.22
   3   7  -6  337.86   63.00
   7  -3  -6  232.21   42.03
  -7   3  -6  234.14   60.74
   3   7   8  124.33   44.08
  -7   3   8  115.83   41.47
   3   7  -8  130.07   31.65
   7  -3  -8  108.71   43.71
   3   7  -8  212.75   66.17
  -3  -7  -8   85.54   47.43
  -7   3  -8  139.71   65.40
  -7   3  10 1871.31  107.15
   3   7  10 1855.09  115.52
   3   7 -10 1934.25   99.85
   3   7 -10 2063.45  161.46
  -3  -7 -10 2054.71  181.46
  -7   3 -10 1800.60  114.28
   7  -3 -10 1929.92  115.36
  -7   3  12 2092.87  129.94
   3   7  12 2049.33  144.50
   3   7 -12 2294.13  136.21
  -3  -7 -12 2259.08  160.26
   7  -3 -12 2046.72  139.88
  -7   3 -12 2138.09  138.03
   3   7 -12 2419.72  199.38
   3   7  14 -143.66   79.87
  -7   3  14   -8.44   43.87
   3   7 -14  -15.92   51.22
  -3  -7 -14   18.53   57.44
   7  -3 -14   33.71   48.39
  -7   3 -14   47.54   49.37
   3   8   120750.30  578.22
  -3  -8   119873.20  646.02
   8  -3   118381.40  383.11
   3   8   118841.00  417.78
  -8   3   118968.80  494.45
  -3  -8   119629.00  411.28
  -3  -8  -119388.40  455.27
   3   8  -119793.30  618.37
   3   8  -119164.40  396.46
  -3  -8  -118949.30  570.60
   8  -3  -119606.70  508.36
  -8   3  -119691.90  516.22
  -8   3   3 9536.43  291.38
   3   8   3 9573.02  232.07
  -3  -8   3 9891.88  317.84
  -8   3  -3 9311.65  305.63
  -3  -8  -3 9380.96  305.13
  -3  -8  -3 9635.82  240.10
   3   8  -3 9690.92  175.00
   8  -3  -310164.80  302.46
   3   8  -3 9969.14  319.86
  -8   3   5 5169.64  197.84
   3   8   5 5393.20  157.22
  -3  -8  -5 4986.20  257.25
  -3  -8  -5 5316.48  198.26
   3   8  -5 5269.01  213.31
   3   8  -5 5470.73  110.67
   3   8  -5 5573.65  104.61
   8  -3  -5 5446.51  167.87
  -8   3  -5 5308.03  165.96
  -8   3  -5 5410.10  184.21
  -8   3   7 1726.95   92.50
   3   8   7 1763.61   90.71
  -8   3  -7 1818.21   59.83
  -3  -8  -7 1689.30   97.99
   3   8  -7 1892.44   48.32
   3   8  -7 1821.99  193.55
   3   8  -7 1726.41   65.27
   8  -3  -7 1875.49  132.04
  -8   3  -7 1777.75   94.77
  -8   3   9 3391.75  185.59
   3   8   9 3193.56  148.98
  -3  -8  -9 3435.83  163.27
   3   8  -9 3718.71  284.87
   3   8  -9 3470.09  115.99
  -8   3  -9 3307.99  148.78
   8  -3  -9 3478.48  199.65
   3   8  11   50.85   47.10
  -8   3  11   -0.64   63.82
  -8   3 -11   24.28   73.74
  -3  -8 -11   39.97   51.78
   3   8 -11    8.15   39.90
   3   8 -11  -15.33   69.02
   8  -3 -11   27.44   44.20
  -8   3  13 2294.05  147.33
   3   8  13 2389.21  168.12
  -8   3 -13 2350.49  165.83
   8  -3 -13 2456.02  161.82
   3   8 -13 2249.88  111.74
  -3  -8 -13 2427.29  261.91
  -3  -9   0   16.86   34.23
   3   9   0   -3.84   28.97
   3   9   0    0.28   16.52
   9  -3   0   -3.24   19.34
  -9   3   0   32.24   22.59
   9  -3   0  -31.30   22.17
  -3  -9   0    6.32   11.59
   3   9   210742.00  252.83
  -3  -9   211013.60  362.69
  -3  -9   210760.10  212.21
  -9   3   210698.80  292.28
   3   9  -210664.20  213.24
  -3  -9  -210656.00  259.36
  -3  -9  -210386.90  353.20
   9  -3  -2 9967.31  323.36
  -9   3  -210369.30  299.80
   3   9  -210702.30  342.94
   3   9   410560.40  307.42
  -9   3   410252.50  292.35
   3   9  -410632.30  204.88
  -3  -9  -410260.90  357.10
   9  -3  -411003.90  308.87
  -3  -9  -410461.20  282.64
   3   9  -410733.30  428.28
  -9   3  -410742.50  295.99
  -9   3  -410233.10  317.24
   3   9  -410715.20  197.45
  -9   3   615554.90  492.78
   3   9   616645.50  510.49
  -3  -9  -616905.00  562.68
   3   9  -617007.40  337.86
   3   9  -616271.10  556.40
  -9   3  -616367.60  505.92
   3   9  -616345.50  340.26
  -3  -9  -616381.60  468.02
   9  -3  -615958.30  510.44
  -9   3  -616482.10  470.12
   3   9   8   29.47   52.73
  -9   3   8  -15.03   32.58
  -3  -9  -8   -1.58   36.92
   3   9  -8   35.33   23.87
   3   9  -8    2.47   21.23
   9  -3  -8   56.68   33.88
   3   9  -8   17.32   52.22
  -9   3  -8    7.66   20.52
  -9   3  -8  -30.03   34.88
   3   9  10  514.10   78.22
  -9   3  10  523.16   69.19
   3   9 -10  501.02   39.43
  -3  -9 -10  553.82   85.63
   9  -3 -10  490.74   73.84
   3   9 -10  500.50   63.43
  -9   3 -10  604.61  120.23
   3   9 -10  454.33  111.93
   3   9  12  452.28   91.94
  -9   3  12  449.12   76.69
  -3  -9 -12  349.81   96.06
   3   9 -12  316.74  190.49
   9  -3 -12  496.97   83.24
  -9   3 -12  483.24   89.69
   3   9 -12  406.11   53.56
   3   9 -12  400.66   47.44
   3  10   1 3600.27  115.03
 -10   3   1 3537.73  131.70
  -3 -10   1 3433.08  176.41
  10  -3   1 3493.39   93.43
  10  -3  -1 3733.19  172.66
  -3 -10  -1 3614.68  121.24
   3  10  -1 3760.90  215.18
 -10   3  -1 3596.69  177.30
   3  10  -1 3525.86   95.55
  -3 -10  -1 3466.02  174.75
   3  10   3 1649.56   93.54
  -3 -10   3 1820.77  124.90
 -10   3   3 1667.35   85.62
  -3 -10  -3 1681.63   74.09
  -3 -10  -3 1621.99  122.26
 -10   3  -3 1702.57  136.17
  10  -3  -3 1699.31   89.52
   3  10  -3 1564.19  168.96
   3  10  -3 1624.47   38.99
 -10   3   5   28.53   30.28
   3  10   5   -0.44   26.72
 -10   3  -5    1.09   30.45
  -3 -10  -5  -12.62   72.22
  10  -3  -5   13.91   29.77
   3  10  -5   10.40   12.41
 -10   3  -5   -2.93   37.01
   3  10  -5   61.97   71.89
   3  10  -5   12.21   14.33
  -3 -10  -5   24.17   45.28
   3  10   7   72.00   42.66
 -10   3   7   70.21   66.68
   3  10  -7   81.64   69.81
 -10   3  -7  103.31   55.65
  -3 -10  -7  115.93   48.46
  10  -3  -7   31.24   69.19
 -10   3  -7  119.57   46.74
   3  10  -7  101.44   26.08
   3  10  -7   91.24   23.15
  -3 -10  -7  116.98   67.65
   3  10   9   -0.60   55.49
 -10   3   9  -20.63   33.19
   3  10  -9  -38.70   54.07
   3  10  -9   24.30   24.94
  10  -3  -9   -0.65   53.55
   3  10  -9    4.13   14.29
  -3 -10  -9   30.50   54.02
 -10   3  -9  -38.92   37.95
 -10   3  -9    5.70   20.56
  -3 -10  -9   47.90   61.49
   3  10  11   73.65   78.21
 -10   3  11   -6.26   43.15
  -3 -10 -11  102.05   86.91
   3  10 -11   18.21   34.70
   3  10 -11  -18.31  115.71
   3  10 -11   17.28   40.03
  10  -3 -11   10.17   47.55
 -10   3 -11   26.84   52.46
   3  10  13 2269.72  260.65
 -10   3  13 2546.62  220.33
  10  -3 -13 2329.63  239.67
 -10   3 -13 2416.59  263.17
  -3 -10 -13 2199.86  286.04
   3  11   0    1.00   34.30
  -3 -11   0  -12.69   22.66
  -3 -11   0   24.40   63.15
 -11   3   0    9.16   26.88
  11  -3   0    6.32   16.00
   3  11   0   -3.84   21.37
  -3 -11   2 3305.02   81.49
 -11   3   2 3263.42  129.54
   3  11   2 3209.42  101.01
  -3 -11   2 3342.06  182.16
  -3 -11  -2 3263.41  106.99
  -3 -11  -2 2964.77  245.11
   3  11  -2 3192.50   90.12
 -11   3  -2 3083.01  138.77
   3  11  -2 3277.33  167.95
  11  -3  -2 2978.20  128.14
   3  11   4 8683.12  247.67
 -11   3   4 8822.86  324.86
 -11   3  -4 9149.76  279.43
   3  11  -4 8803.12  175.92
 -11   3  -4 9066.04  305.64
  11  -3  -4 9005.92  282.38
  -3 -11  -4 9037.45  266.54
  -3 -11  -4 8984.30  355.73
   3  11  -4 8880.19  346.30
   3  11  -4 9502.01  180.50
 -11   3   615505.20  466.73
   3  11   615392.60  453.94
   3  11  -616702.20  346.96
   3  11  -615754.60  577.13
  -3 -11  -615819.70  479.21
 -11   3  -615498.30  476.95
 -11   3  -615138.90  512.07
  11  -3  -616699.20  498.63
  -3 -11  -615471.90  667.06
   3  11  -616301.90  355.94
 -11   3   8 2754.67  183.82
   3  11   8 3025.74  141.83
  -3 -11  -8 2692.78  149.44
 -11   3  -8 2815.30  147.03
   3  11  -8 2968.67  285.29
  11  -3  -8 3053.52  144.57
   3  11  -8 2953.51   86.97
 -11   3  -8 2673.82  173.10
  -3 -11  -8 3006.17  288.43
   3  11  -8 2766.44   93.67
   3  11  10  190.93   64.84
 -11   3  10  145.90   87.76
  -3 -11 -10  169.14   71.69
 -11   3 -10  183.06   64.80
  11  -3 -10  227.80   61.79
  -3 -11 -10  175.16   98.39
   3  11 -10  234.69   95.37
   3  11 -10  102.31   38.83
   3  11 -10  108.91   43.89
   3  11  12 5493.07  271.78
 -11   3  12 5575.07  316.74
  11  -3 -12 5857.21  348.92
  -3 -11 -12 5726.81  297.22
 -11   3 -12 5916.01  283.59
   3  12   1 1773.42   95.45
  12  -3   1 1873.79   75.59
 -12   3   1 2038.91  148.04
  -3 -12   1 2001.96  157.11
  -3 -12   1 1937.79   82.62
  -3 -12  -1 1865.32  100.15
 -12   3  -1 1896.65  109.36
   3  12  -1 1755.66  189.43
  12  -3  -1 2055.01  117.88
   3  12  -1 1927.02   61.20
  -3 -12  -1 1813.16  153.44
   3  12   3 5263.86  194.24
 -12   3   3 5272.08  191.58
  -3 -12   3 5430.06  259.82
  -3 -12  -3 5179.50  167.43
   3  12  -3 5489.09  245.32
  12  -3  -3 5329.14  247.25
 -12   3  -3 5307.41  210.57
   3  12  -3 5254.10  131.23
  -3 -12  -3 5291.84  262.68
 -12   3   5 4464.21  225.72
   3  12   5 4519.59  202.92
   3  12  -5 4692.10  240.10
  -3 -12  -5 4587.54  173.60
 -12   3  -5 4469.31  179.18
 -12   3  -5 4393.73  204.42
  12  -3  -5 4388.12  177.19
  -3 -12  -5 4821.28  337.44
   3  12  -5 4628.44  103.31
   3  12  -5 4607.89  111.43
 -12   3   7 2791.67  138.07
   3  12   7 2880.63  187.84
  -3 -12  -7 2887.30  149.47
  12  -3  -7 2984.08  193.62
   3  12  -7 3214.64  206.53
   3  12  -7 3102.40   79.99
   3  12  -7 3023.48   86.81
 -12   3  -7 2872.65  178.57
 -12   3  -7 2616.52  147.62
  -3 -12  -7 2766.50  292.95
   3  12   9   45.43   80.14
 -12   3   9   40.34   48.46
  12  -3  -9  117.85   79.17
 -12   3  -9   65.99   87.66
 -12   3  -9    0.41   68.39
  -3 -12  -9  124.85  126.51
  -3 -12  -9   56.62   59.40
   3  12  -9   55.41   80.37
   3  12  11 1101.35  125.58
 -12   3  11 1097.85  161.32
  -3 -12 -11 1230.27  186.53
 -12   3 -11 1354.99  135.51
  12  -3 -11 1270.85  180.08
  -3 -12 -11  987.03  210.89
  13  -3   0    3.54   32.64
 -13   3   0   14.82   54.30
   3  13   0    1.89   18.90
  -3 -13   0    8.10   19.75
  -3 -13   0   18.61   53.42
   3  13   2  913.18   56.91
 -13   3   2  856.61   81.66
  -3 -13   2  867.00   59.43
  -3 -13   2  883.25  126.23
  -3 -13  -2  813.90  129.72
  13  -3  -2  937.98   83.92
   3  13  -2  854.85   56.55
  -3 -13  -2  924.25   90.44
   3  13  -2 1002.73  109.39
 -13   3  -2  969.79  132.97
  13  -3  -2  995.14   74.20
 -13   3   4 1525.98   99.70
   3  13   4 1457.65   82.95
  -3 -13   4 1570.84  152.20
 -13   3  -4 1514.47  118.42
  13  -3  -4 1622.04  146.60
   3  13  -4 1522.14   59.48
 -13   3  -4 1513.18  143.03
  -3 -13  -4 1269.55  229.97
  -3 -13  -4 1479.23  129.31
   3  13  -4 1664.21  205.98
   3  13  -4 1482.56   54.03
 -13   3   6 3080.13  150.07
   3  13   6 3113.23  141.86
  -3 -13  -6 3090.80  207.45
  13  -3  -6 3116.12  152.94
 -13   3  -6 3139.60  156.60
 -13   3  -6 3130.88  182.29
   3  13  -6 3152.57   86.48
  -3 -13  -6 3137.87  310.75
   3  13  -6 3143.46  214.23
   3  13  -6 3217.45   80.80
   3  13   8 6294.28  250.55
 -13   3   8 6280.14  247.46
  13  -3  -8 6854.61  267.29
  -3 -13  -8 6671.01  274.72
  -3 -13  -8 6042.55  468.04
 -13   3  -8 6531.97  270.04
 -13   3  -8 6665.06  310.13
   3  13  -8 6491.52  347.62
   3  13  10  102.43   65.02
 -13   3  10  117.34   58.97
  -3 -13 -10   75.94  105.69
  13  -3 -10  110.33   61.52
 -13   3 -10   70.48   69.72
  -3 -13 -10  101.36  113.66
 -13   3 -10    0.33   84.90
   3  14   1  209.81   53.29
  -3 -14   1  163.06   92.43
 -14   3   1  213.81   58.12
  14  -3   1  149.90   37.66
  -3 -14   1  154.24   48.20
 -14   3  -1  144.22   59.94
   3  14  -1   37.00   77.38
  -3 -14  -1  208.01  143.10
  14  -3  -1  107.68   68.77
   3  14  -1  198.84   43.33
  -3 -14  -1  200.72   37.94
 -14   3   3  375.29   69.29
   3  14   3  393.98   76.42
  -3 -14   3  394.33  108.12
   3  14  -3  377.83   42.97
  -3 -14  -3  342.94  112.24
  14  -3  -3  393.97   70.00
 -14   3  -3  365.89   79.65
  -3 -14  -3  339.14   83.61
   3  14  -3  397.73   93.03
  14  -3  -3  375.62  107.06
 -14   3  -3  455.90   65.77
 -14   3   5  460.56  112.68
   3  14   5  470.11   96.57
 -14   3  -5  462.11  113.79
  14  -3  -5  441.63  113.98
  -3 -14  -5  513.90  185.67
   3  14  -5  384.10  163.86
 -14   3  -5  521.39   92.53
   3  14  -5  498.66   23.44
  -3 -14  -5  444.83   69.66
   3  14  -5  489.79   36.62
 -14   3   7 2365.02  140.66
   3  14   7 2528.99  192.51
  -3 -14  -7 2411.59  334.16
 -14   3  -7 2508.22  153.16
 -14   3  -7 2617.67  184.18
  14  -3  -7 2692.90  151.40
   3  14  -7 2603.03  304.26
  -3 -14  -7 2381.95  149.43
 -14   3   9  138.84   62.89
   3  14   9    5.81  102.40
 -14   3  -9  157.21  112.13
 -14   3  -9   -2.33   90.64
  14  -3  -9  152.47   66.01
  -3 -14  -9  138.96  178.85
  -3 -14  -9  183.00   74.35
  15  -3   0    3.21   31.55
   3  15   0   -0.51   28.96
  -3 -15   0   26.85   85.78
 -15   3   0  -29.03   34.60
  -3 -15   0    6.94   20.69
  -3 -15   2  100.78   28.56
 -15   3   2  165.62   57.82
   3  15   2  141.75   57.61
  -3 -15   2   45.84  139.20
  -3 -15  -2   84.58   63.43
 -15   3  -2   42.31   97.17
  15  -3  -2   97.83   52.34
  -3 -15  -2  102.58   96.63
   3  15  -2  127.49   79.17
   3  15  -2  103.59   39.61
 -15   3   4    2.60   62.98
   3  15   4    8.96   31.76
 -15   3  -4   -1.76   48.86
  15  -3  -4  -29.90   41.48
 -15   3  -4   17.06   40.48
  15  -3  -4    2.45   71.92
  -3 -15  -4  -30.45   35.15
  -3 -15  -4  -40.27  110.57
   3  15  -4  -11.04   21.36
   3  15  -4    1.02   19.87
   3  15  -4  -81.15   57.72
 -15   3   6   -0.30   73.04
   3  15   6   31.19   42.80
  15  -3  -6   59.96   75.44
 -15   3  -6    0.74   61.78
 -15   3  -6   79.11   77.90
  -3 -15  -6  -18.74  129.62
   3  15  -6   65.07  106.56
  -3 -15  -6   -5.85   47.55
 -15   3   8 1630.03  129.26
   3  15   8 1613.91  127.73
  -3 -15  -8 1550.04  321.22
  15  -3  -8 1660.88  193.26
 -15   3  -8 1669.35  177.24
 -15   3  -8 1542.62  141.32
  -3 -15  -8 1637.00  140.68
   3  15  -8 1618.33  277.42
  -3 -16   1  792.82  155.67
  -3 -16   1  838.19   85.41
 -16   3   1  932.04  149.99
   3  16   1  764.54   61.94
  -3 -16  -1  846.73   99.76
 -16   3  -1  836.06  154.75
  -3 -16  -1  806.65  156.66
   3  16  -1  740.14   76.63
  16  -3  -1  803.29  112.89
   3  16   3  204.64   47.59
  -3 -16   3   98.03  162.26
 -16   3   3  162.13  101.92
  -3 -16  -3  157.62   53.39
  16  -3  -3   91.87  101.06
 -16   3  -3  162.62   97.60
  -3 -16  -3  203.86  180.88
   3  16  -3  189.79   88.89
 -16   3  -3  123.99   73.92
 -16   3   5 1443.12  174.32
   3  16   5 1403.88  103.70
  -3 -16  -5 1407.04  302.55
  -3 -16  -5 1481.24  113.19
 -16   3  -5 1360.24  123.87
  16  -3  -5 1516.23  126.00
   3  16  -5 1474.18  164.14
  16  -3  -5 1352.61  145.78
 -16   3  -5 1402.91  142.04
 -16   3   7   83.65   57.33
   3  16   7    1.02   84.79
  16  -3  -7  198.31   83.48
  -3 -16  -7  140.58  166.02
 -16   3  -7    0.58   81.55
 -16   3  -7   70.91   99.93
  16  -3  -7   38.15   96.08
  -3 -16  -7   20.11   61.92
   3  16  -7   59.18   88.19
   3  17   0  -22.02   26.81
 -17   3   0   -5.55   51.36
  -3 -17   0   45.61   83.58
  -3 -17   0  -20.19   47.66
  -3 -17   2  246.84  125.48
 -17   3   2  352.98  118.26
   3  17   2  219.56   51.48
  -3 -17  -2  268.08  207.05
  -3 -17  -2  172.22   87.00
 -17   3  -2  355.86   69.03
 -17   3  -2  228.16   85.64
  17  -3  -2  140.32   98.94
 -17   3   4  148.42   67.56
   3  17   4  114.25   80.95
   3  17  -4   74.33   96.86
  -3 -17  -4  139.50   58.52
  -3 -17  -4  212.49  123.52
  17  -3  -4   84.24  116.43
 -17   3  -4   98.26  103.72
 -17   3  -4   98.69   78.47
 -17   3   6  171.63   65.39
   3  17   6   -0.62   91.12
  17  -3  -6   78.15   66.50
  17  -3  -6   47.53   86.87
   3  17  -6  150.82   94.97
 -17   3  -6   -2.15  136.40
  -3 -17  -6   78.89  100.56
  -3 -17  -6  130.13  121.99
 -17   3  -6   92.56   69.24
 -18   3   1  105.51   65.10
   3  18   1   32.14   37.34
  -3 -18   1   68.10  110.14
 -18   3  -1   65.86   56.62
 -18   3  -1   59.60   68.93
  -3 -18  -1   61.14   66.36
  -3 -18  -1   70.35  114.81
  -3 -18   3  171.81  118.97
 -18   3   3  135.47   71.19
   3  18   3   52.80   78.29
  -3 -18  -3  119.32  129.22
 -18   3  -3  139.17   66.97
 -18   3  -3   93.13   83.09
  -3 -18  -3   85.71   87.79
   0  -4   0531662.024125.90
   0  -4   0568954.025065.10
   4   0   0546490.024410.00
   0   4   0560074.025288.40
  -4   0   0581159.025765.20
   0   4   2205610.0 6963.00
  -4   0   2216525.0 7155.15
   0  -4   2201576.0 7064.84
   0   4  -2205363.0 7141.43
   0  -4  -2209893.0 7102.61
   4   0  -2206715.0 6861.52
  -4   0  -2204764.0 6872.53
  -4   0  -2213777.0 7025.32
   0   4  -2215672.0 7068.19
   0   4   415492.40  361.80
  -4   0   415469.30  354.93
   4   0   415773.10  360.92
   0  -4  -416926.20  388.95
   0   4  -416362.70  407.21
   0   4  -415550.40  315.32
  -4   0  -415402.20  352.44
   4   0  -416102.90  368.20
  -4   0   617359.00  405.48
   0  -4   617680.10  400.93
   0   4   617967.10  445.98
   4   0   618132.60  474.86
   0   4  -618429.40  431.31
   4   0  -618855.80  443.83
   0  -4  -617969.20  491.49
  -4   0  -618824.70  461.04
   0  -4   8 1786.56   67.28
  -4   0   8 1809.21   70.79
   4   0   8 1769.93   82.52
   0   4   8 1805.90  116.24
  -4   0  -8 1896.52   85.69
   0   4  -8 1956.48   91.47
   0  -4  -8 1751.25   90.78
   4   0  -8 1895.03  104.01
   0  -4  10   56.83   31.10
  -4   0  10   52.18   51.80
   4   0  10   38.53   40.45
   0   4  10  103.84   42.34
   0   4 -10  130.56   34.33
   4   0 -10   88.51   37.89
   0  -4 -10   52.93   72.08
  -4   0 -10   52.96   42.78
   0  -4  12 1163.66  117.10
   4   0  12 1263.26  141.90
  -4   0  12 1186.10   86.10
   0   4  12 1158.15  100.48
   0   4 -12 1210.21   86.79
  -4   0 -12 1208.51  104.17
   4   0 -12 1040.07  134.28
   0  -4 -12 1289.56  113.13
   0  -4  14  767.81   87.18
   4   0  14  852.30  104.41
  -4   0  14  977.72   90.40
   0   4  14  875.80  106.45
  -4   0 -14 1083.83  172.64
   4   0 -14 1009.34  102.19
   0   4 -14  811.82   95.14
   0  -4 -14  800.39  118.54
   1  -4   1199804.0 6730.29
  -1   4   1212000.0 7122.02
   4   1   1209405.0 7070.19
  -4  -1   1203438.0 6643.78
   1  -4   1203156.0 6931.03
  -4  -1  -1211395.0 7199.43
  -1   4  -1211301.0 7145.92
  -1   4  -1212887.0 7116.78
   1  -4  -1208059.0 7038.15
  -4  -1  -1215442.0 7091.21
   4   1  -1217181.0 7537.34
   4   1  -1208264.0 6808.23
  -1   4   391173.10 2632.15
   4   1   399321.90 2764.18
  -4  -1   397501.50 2588.64
  -1   4  -389906.50 2595.91
   1  -4  -389222.10 2566.61
  -1   4  -394826.10 2637.31
  -4  -1  -388154.10 2509.41
  -4  -1  -394134.90 2656.51
   4   1  -397608.30 2620.93
   4   1   558178.40 1622.60
  -1   4   559022.30 1629.21
  -4  -1   562377.20 1607.33
   1  -4  -559121.40 1644.21
  -1   4  -564096.40 1679.27
   4   1  -565557.60 1707.14
  -4  -1  -562479.60 1728.87
   1  -4   7  544.55   35.30
   4   1   7  472.21   43.70
  -4  -1   7  541.61   33.70
  -1   4   7  438.37   46.48
   1  -4  -7  667.50   74.25
  -1   4  -7  556.28   36.52
  -4  -1  -7  446.57   45.42
  -1   4   9  947.39  104.25
   4   1   9  802.23   67.76
   1  -4   9  973.28   57.69
  -4  -1   9  828.92   76.13
   1  -4  -9  834.57   75.63
   4   1  -9  940.61   58.62
  -4  -1  -9  942.94   71.71
  -1   4  -9  943.99   58.45
  -1   4  11    9.72   56.62
  -4  -1  11   -5.38   28.34
   4   1  11   73.07   56.15
   1  -4  11    8.37   29.14
   1  -4 -11   28.45   41.22
  -1   4 -11   48.20   31.54
  -4  -1 -11    5.88   39.08
   4   1 -11  -19.38   31.26
  -1   4  13  257.19   71.54
  -4  -1  13  229.87   56.88
   4   1  13  399.94   72.42
   1  -4  13  269.36   59.39
   1  -4 -13  244.87   79.88
   4   1 -13  215.71   63.44
  -1   4 -13  320.07   63.68
  -4  -1 -13  310.26   76.92
  -4  -1  15 2785.65  152.67
  -1   4  15 2804.49  185.29
   4   1  15 2643.48  269.46
  -1   4 -15 2751.08  170.86
   4   1 -15 2690.30  171.02
  -4  -1 -15 2627.74  194.64
   1  -4 -15 2716.32  195.17
   2  -4   0 2896.78   64.66
  -2   4   0 2862.84   70.37
  -4  -2   0 2903.78   82.83
   4   2   0 3094.23   84.75
  -4  -2   0 2887.97   56.38
   2  -4   0 2949.70   71.05
  -4  -2   238464.30  762.97
   4   2   230688.80  698.58
   2  -4   231792.30  737.30
  -2   4   233647.50  794.45
  -4  -2  -230695.30  754.62
   4   2  -240061.90  789.78
  -2   4  -231318.80  759.01
  -4  -2  -231648.00  713.53
   2  -4  -233547.10  795.87
   4   2  -234312.20  876.15
  -2   4  -232848.50  753.36
  -2   4   425026.90  643.58
   4   2   425071.80  592.42
  -4  -2   425366.00  537.09
  -2   4  -426649.30  606.18
   2  -4  -427241.60  661.82
   4   2  -426722.70  571.86
  -4  -2  -426455.80  622.17
  -2   4  -425931.70  611.10
   4   2   6  496.02   56.75
  -4  -2   6  483.84   34.83
  -2   4   6  400.93   42.55
  -4  -2  -6  459.04   61.66
   2  -4  -6  442.07   45.88
   4   2  -6  507.42   27.69
  -2   4  -6  476.16   32.70
  -4  -2   8 6426.03  162.10
   4   2   8 6638.22  235.05
  -2   4   8 6437.82  197.04
   2  -4  -8 6589.28  205.25
  -2   4  -8 6790.69  215.10
  -4  -2  -8 6418.42  235.61
   4   2  -8 6682.54  200.19
   4   2  10  215.90   51.58
  -2   4  10  192.78   80.58
  -4  -2  10  230.20   54.68
   2  -4  10  231.39   42.79
   2  -4 -10  174.63   55.21
  -4  -2 -10  260.24   83.95
  -2   4 -10  211.62   43.97
   4   2 -10  292.39   63.36
   4   2  12 5945.65  234.20
  -4  -2  12 5963.07  244.98
   2  -4  12 5987.73  218.39
  -2   4  12 6098.35  300.74
  -2   4 -12 6398.91  287.14
   4   2 -12 6393.69  217.77
   2  -4 -12 6005.43  252.25
  -2   4  14 1101.01  112.82
   4   2  14 1160.01  121.90
  -4  -2  14 1253.48  133.85
  -2   4 -14 1211.14  108.91
   2  -4 -14 1162.73  194.69
   4   2 -14 1124.02  104.18
  -4  -2 -14 1116.23  128.25
   3  -4   1 4975.28   93.72
   3  -4   1 5195.57  138.52
  -4  -3   1 5148.06  142.19
  -3   4   1 4907.56  136.39
   4   3   1 5066.12   93.36
  -4  -3   1 4942.44   72.81
   4   3   1 5002.50  128.61
  -4  -3   1 4940.11   76.74
  -3   4  -1 5077.16  134.67
   3  -4  -1 4992.20  136.80
   4   3  -1 5065.58  140.40
  -4  -3  -1 5363.39   97.00
  -4  -3  -1 4961.70  133.09
  -3   4   3127721.0 4000.97
  -4  -3   3138757.0 3801.43
   4   3   3127220.0 3873.58
  -4  -3  -3129487.0 4120.46
   3  -4  -3131137.0 4110.27
   4   3  -3137260.0 3799.25
   4   3  -3118872.0 3990.28
  -4  -3  -3137155.0 4144.85
  -3   4  -3133026.0 3917.92
  -3   4  -3126030.0 4006.14
  -3   4   5 2971.15   96.44
   4   3   5 2908.34  109.37
  -4  -3   5 2893.68   59.10
  -3   4  -5 3016.99   85.24
   4   3  -5 2960.40   73.20
   3  -4  -5 3049.32  131.26
  -4  -3  -5 3108.25   94.07
   4   3   727373.90  729.62
  -3   4   728118.10  755.89
  -4  -3   727448.80  644.08
  -4  -3  -729026.80  774.33
   3  -4  -730328.40  863.88
  -3   4  -728939.00  776.01
   4   3  -729087.10  711.10
  -3   4   9  884.62   72.53
   4   3   9  924.24   71.57
  -4  -3   9  916.19   48.80
   3  -4  -9  956.43   76.41
  -4  -3  -9  903.85   76.38
   4   3  -9  932.19   53.92
  -3   4  -9 1030.80   94.79
  -3   4  11   18.20   56.48
  -4  -3  11   -9.04   23.78
   4   3  11   69.90   55.96
   3  -4 -11   25.84   39.39
  -3   4 -11   14.78   32.32
   4   3 -11    1.18   27.27
  -3   4  13  384.46   73.86
  -4  -3  13  250.82   52.35
   4   3  13  243.88   74.24
   3  -4 -13  275.68   79.77
  -3   4 -13  410.56   68.55
   4   3 -13  177.19   59.29
  -4  -3 -13  301.57   84.03
  -4  -3  15 2070.22  127.45
  -3   4  15 1861.79  161.13
   4   3  15 1950.65  163.85
   3  -4 -15 2102.75  250.85
  -4  -3 -15 2016.28  179.23
  -3   4 -15 1901.68  151.47
   4   3 -15 2026.74  194.26
   4  -4   0 5533.49  157.70
   4   4   0 5432.98   89.12
  -4   4   0 5393.82  154.81
  -4  -4   0 5369.81   93.94
   4   4   0 5687.68  157.81
  -4  -4   0 5126.63  151.95
   4   4   2   45.52   12.91
  -4   4   2   83.55   22.37
  -4  -4  -2   47.83   13.71
  -4  -4  -2   48.64   26.10
   4   4  -2   52.36   31.60
  -4   4  -2   40.89   33.10
   4  -4  -2   -2.53   34.11
  -4  -4   421187.30  384.55
   4   4   420194.70  476.29
  -4   4   421141.50  554.70
   4   4  -421225.00  394.67
  -4  -4  -420503.50  486.85
   4  -4  -420974.70  522.75
  -4   4  -420854.40  498.00
   4   4  -421040.70  591.98
  -4  -4  -420226.70  535.24
  -4   4  -420331.40  438.56
  -4   4  -420331.00  510.26
  -4  -4   6 2105.74   47.97
   4   4   6 2164.55   80.08
  -4   4   6 2173.59   85.80
  -4  -4  -6 2295.47  114.00
   4   4  -6 2214.98   52.46
   4  -4  -6 2408.08   95.02
  -4   4  -6 2228.15   79.33
  -4  -4   8  187.80   34.88
   4   4   8  172.80   41.53
  -4   4   8  172.44   67.48
  -4  -4  -8  252.55   45.90
   4   4  -8  198.96   40.39
  -4   4  -8  207.15   39.25
   4  -4  -8  204.37   46.91
  -4  -4  10   18.66   20.70
   4   4  10   25.07   35.02
  -4   4  10   -0.06   35.18
  -4  -4 -10   15.19   40.28
  -4   4 -10   -5.54   31.88
   4   4 -10   19.29   23.95
   4  -4 -10    1.80   37.94
   4   4  12   53.28   85.25
  -4   4  12   99.07   79.65
  -4  -4  12   82.90   53.53
  -4  -4 -12  144.01   92.54
   4   4 -12   62.67   39.40
  -4   4 -12  114.99   78.19
   4  -4 -12   62.30   57.74
   4   4  14   55.24   66.35
  -4   4  14   89.92   63.20
  -4  -4  14   62.62   69.64
   4   4 -14   81.21   50.63
   4  -4 -14  156.07   69.59
  -4  -4 -14   94.45   74.88
  -4   4 -14   34.82   61.65
   4   5   1 8738.09  236.59
   5  -4   1 8601.99  220.20
   5  -4   1 8585.34  149.85
  -4  -5   1 8760.32  255.08
  -5   4   1 9150.05  224.46
   4   5   1 8484.11  174.45
  -4  -5  -1 9011.72  255.73
  -4  -5  -1 8679.18  181.23
   5  -4  -1 9456.76  253.53
   4   5  -1 9329.45  261.89
  -5   4  -1 8798.40  246.78
   4   5  -1 9250.94  138.76
  -5   4   3 8059.84  209.10
   4   5   3 8100.26  182.00
  -4  -5  -3 7942.21  202.93
  -5   4  -3 8002.57  210.24
   4   5  -3 8055.12  251.68
   5  -4  -3 7746.35  207.79
  -4  -5  -3 8204.15  232.56
  -5   4   5 4022.65  127.86
   4   5   5 3949.87  115.40
  -4  -5  -5 4127.36  145.48
   4   5  -5 4095.25  214.69
   5  -4  -5 4094.31  128.56
  -5   4  -5 4241.78  121.63
   4   5  -5 4090.57   77.49
  -5   4   7  561.57   79.59
  -4  -5   7  556.45   34.06
   4   5   7  583.06   75.74
   4   5  -7  510.84   37.84
  -5   4  -7  525.00   72.46
   5  -4  -7  531.85   56.14
  -4  -5  -7  522.91   54.49
  -5   4   9 4939.98  230.88
  -4  -5   9 5223.96  154.13
   4   5   9 5100.46  183.72
  -4  -5  -9 5057.98  190.91
   5  -4  -9 5587.94  201.11
  -5   4  -9 5541.06  228.38
   4   5  -9 5349.71  165.68
  -5   4  11  265.83   89.91
   4   5  11  202.25   98.10
  -4  -5  11  204.70   55.29
  -4  -5 -11  248.90   69.59
   5  -4 -11  209.57  101.62
  -5   4 -11  225.57   58.02
   4   5 -11  213.12   41.62
   4   5  13  -68.32   45.46
  -4  -5  13    9.76   29.72
  -5   4  13  -13.22   43.50
  -4  -5 -13   34.90   81.26
  -5   4 -13   -0.28   45.49
   4   5 -13  -26.31   51.64
   5  -4 -13   16.85   76.46
  -6   4   013611.30  345.00
   6  -4   015101.20  372.92
   4   6   014282.80  272.14
  -4  -6   013578.10  393.46
  -4  -6   014010.40  266.49
   4   6   014759.70  403.65
  -4  -6   217200.20  493.14
  -6   4   216531.40  413.36
   4   6   216284.70  353.69
  -6   4  -216461.80  421.39
   4   6  -216690.80  484.15
  -4  -6  -217140.00  524.90
   6  -4  -216636.10  420.27
  -4  -6  -216600.30  385.28
   4   6   424661.40  607.59
  -6   4   425498.50  661.17
   6  -4  -425463.10  671.35
  -4  -6  -426035.70  731.55
   4   6  -425056.30  755.02
  -4  -6  -425134.40  624.61
  -6   4  -425412.30  722.36
   4   6   6  318.33   40.63
  -6   4   6  347.29   45.39
   6  -4  -6  335.25   70.20
  -4  -6  -6  318.68   65.33
   4   6  -6  424.04   70.81
   4   6  -6  335.60   15.64
  -6   4  -6  339.19   41.52
  -6   4   8 2213.03  106.99
   4   6   8 2262.01  105.17
   6  -4  -8 2251.13  111.70
  -6   4  -8 2195.44  104.75
   4   6  -8 2398.30   66.26
   4   6  -8 2335.20  154.54
  -4  -6  -8 2348.99  113.41
   4   6  10  358.85   60.69
  -4  -6  10  306.64   32.22
  -6   4  10  290.33   60.03
  -4  -6 -10  254.68   67.39
  -6   4 -10  303.27   61.47
   6  -4 -10  283.29   98.95
   4   6 -10  278.64   54.39
  -4  -6  12 2273.02   95.81
   4   6  12 2907.05  215.13
  -6   4  12 2122.70  135.60
  -6   4 -12 2199.45  197.60
   6  -4 -12 2297.93  211.01
  -4  -6 -12 2398.11  228.47
   4   6 -12 2290.26  102.22
   4   6  14  825.51  174.65
  -6   4  14  762.38  100.64
   6  -4 -14  783.40  170.47
  -6   4 -14  585.71  108.07
   4   6 -14  731.19  113.82
  -4  -6 -14  710.80  126.33
  -7   4   1 1355.75   66.11
   4   7   1 1326.38   37.33
  -4  -7   1 1350.90   91.78
   4   7   1 1444.95  116.29
   7  -4   1 1409.59   68.42
  -4  -7   1 1364.46   32.01
   7  -4  -1 1432.08   67.75
   4   7  -1 1375.00   29.24
  -7   4  -1 1270.50   91.86
   4   7  -1 1450.65  123.33
  -4  -7  -1 1353.00   87.54
  -4  -7  -1 1365.37   53.49
  -7   4   3 2026.07   81.89
  -4  -7   3 2144.33  112.29
   4   7   3 1905.75   62.56
  -7   4  -3 1983.49   87.36
   7  -4  -3 2143.99   86.53
  -4  -7  -3 2081.44  145.78
   4   7  -3 2182.60  115.26
  -4  -7  -3 1988.21   87.68
  -7   4   5  955.55   64.13
   4   7   5 1066.76   54.81
  -7   4  -5 1016.20   61.63
   7  -4  -5  984.06   64.86
  -7   4  -5 1043.59   71.48
   4   7  -5 1077.31   20.23
  -4  -7  -5 1153.69  122.29
  -4  -7  -5  927.59   58.39
   4   7  -5  967.12   23.40
   4   7  -5 1082.73   97.18
  -7   4   7 3336.82  174.39
   4   7   7 3306.54  162.03
  -7   4  -7 3160.83  123.63
   7  -4  -7 3220.28  131.75
   4   7  -7 3342.20   82.54
  -4  -7  -7 3439.00  175.07
   4   7  -7 3301.53  247.66
  -7   4   9  258.71   80.85
   4   7   9  270.40   54.17
   7  -4  -9  182.59   54.37
  -7   4  -9  174.50   51.30
   4   7  -9  130.21  127.70
   4   7  -9  176.32   25.78
  -4  -7  -9  190.43   57.63
  -7   4  11 1674.65  161.80
   4   7  11 1532.82  118.48
  -7   4 -11 1828.70  169.72
   4   7 -11 1614.89  167.98
   7  -4 -11 1586.41  121.86
  -4  -7 -11 1569.97  128.90
   4   7 -11 1692.01  101.24
   4   7  13  593.42  100.14
  -7   4 -13  755.24   99.27
   7  -4 -13  759.58  102.55
  -4  -7 -13  546.12  177.54
   4   7 -13  543.81  147.13
   4   7 -13  584.31   63.11
  -4  -8   032474.30  993.68
   4   8   033918.50 1058.64
   4   8   033706.60  744.79
  -8   4   031771.10  879.29
  -4  -8   033635.90  773.59
   8  -4   034874.40  952.03
  -8   4   210271.50  283.67
  -4  -8   210637.30  407.86
   4   8   210444.40  255.20
  -8   4  -210387.70  333.66
   8  -4  -210519.00  325.66
  -4  -8  -210579.00  244.95
  -4  -8  -210939.00  351.96
   4   8  -211063.20  356.06
   4   8  -210583.60  175.14
  -8   4   4 1626.94   82.35
   4   8   4 1664.10   65.49
  -8   4  -4 1622.11  127.45
   8  -4  -4 1679.91   83.80
  -4  -8  -4 1585.48   70.47
   4   8  -4 1713.71  167.50
  -4  -8  -4 1783.76  110.60
   4   8   6 3727.16  131.71
  -8   4   6 3755.92  141.65
  -8   4  -6 3923.91  162.55
   8  -4  -6 3895.70  186.81
  -8   4  -6 3656.48  136.96
   4   8  -6 3852.16   74.94
  -4  -8  -6 4010.07  242.40
   4   8  -6 4191.60  201.16
   4   8  -6 3968.52   73.18
  -4  -8  -6 3945.46  180.49
   4   8   8   69.88   58.84
  -8   4   8   65.74   38.62
  -8   4  -8   52.12   58.84
   8  -4  -8   55.15   40.43
   4   8  -8   36.53   22.11
   4   8  -8   74.53   61.57
   4   8  -8   27.74   23.88
  -4  -8  -8    7.01   57.01
  -4  -8  -8   53.30   65.70
   4   8  10 1927.98  123.58
  -8   4  10 1975.08  118.99
  -8   4 -10 1929.57  176.66
   8  -4 -10 2225.22  177.94
   4   8 -10 1970.02   70.46
  -4  -8 -10 2052.82  194.89
   4   8 -10 2272.56  183.90
  -8   4  12   -3.88   48.62
   4   8  12   92.79   54.63
  -8   4 -12   30.18   53.36
   8  -4 -12   42.57   54.21
   4   8 -12   23.48   80.62
   4   8 -12   16.19   43.96
  -4  -8 -12   34.22   62.86
  -8   4  14   14.48  100.20
  -8   4 -14  120.27  110.21
   8  -4 -14   67.15   72.47
  -4  -8 -14   84.68   80.94
  -4  -9   1   67.38   17.95
   4   9   1   92.43   26.45
  -4  -9   1   82.95   53.70
  -9   4   1  110.89   53.58
   9  -4   1   80.99   14.93
   4   9   1   60.27   46.74
  -4  -9  -1   73.15   80.06
  -4  -9  -1   65.65   28.61
   4   9  -1   81.62   10.56
   4   9  -1  104.08   70.26
   9  -4  -1   47.98   54.90
  -9   4  -1  116.50   35.65
   4   9   310432.20  286.11
  -9   4   310545.70  346.84
  -4  -9   310785.10  370.86
   9  -4  -310588.20  308.63
  -4  -9  -310820.90  273.41
  -9   4  -310391.00  315.91
  -4  -9  -310389.50  419.44
   4   9  -310736.00  436.25
   4   9  -310877.60  165.98
   4   9  -310945.50  166.24
   4   9   5 1136.65   66.52
  -9   4   5 1254.79   80.02
  -4  -9  -5 1351.24  163.92
  -4  -9  -5 1227.08   72.87
  -9   4  -5 1356.75  108.42
  -9   4  -5 1222.45   93.48
   4   9  -5 1353.59  169.93
   9  -4  -5 1179.29   80.09
  -9   4   7  561.39  104.57
   4   9   7  685.31   66.58
   9  -4  -7  755.00   73.15
  -4  -9  -7  776.63   73.47
  -4  -9  -7  750.93  149.90
   4   9  -7  694.16   29.51
   4   9  -7  756.62  111.30
   4   9  -7  716.02   31.31
  -9   4  -7  738.16  105.23
  -9   4  -7  787.69   85.04
   4   9   9  396.74   70.14
  -9   4   9  429.10   68.02
  -4  -9  -9  267.68   99.65
  -4  -9  -9  477.00   74.40
   4   9  -9  461.37   40.25
   4   9  -9  409.79   44.24
   4   9  -9  413.40  165.80
  -9   4  -9  528.16  108.08
  -9   4  -9  421.55   39.55
   9  -4  -9  433.87  110.18
   4   9  11   81.41   85.40
  -9   4  11   47.59   49.45
  -4  -9 -11  113.93   60.33
   4   9 -11   37.86   36.70
   4   9 -11   80.29   83.69
   4   9 -11   52.03   26.79
  -9   4 -11   -7.77   55.07
   9  -4 -11   15.23   55.20
   4   9  13  -21.31   54.20
  -9   4  13    1.44   73.84
  -4  -9 -13  -29.90   95.45
  -9   4 -13   52.09   82.92
   9  -4 -13   33.60   54.70
   4  10   029072.80  665.83
  10  -4   029805.60  737.02
  10  -4   029484.50  846.83
  -4 -10   029875.20  700.98
 -10   4   027332.30  792.88
  -4 -10   028503.00  936.70
   4  10   029995.00  919.19
 -10   4   2  931.68   73.62
   4  10   2 1050.54   66.42
  -4 -10   2 1031.72  108.47
  -4 -10   2 1054.02   35.69
  -4 -10  -2 1024.43  110.69
 -10   4  -2 1111.29   79.19
   4  10  -2 1011.63   97.97
   4  10  -2 1025.91   32.55
  10  -4  -2 1050.22   74.82
  -4 -10  -2 1123.24   72.53
 -10   4   4  421.08   88.09
   4  10   4  467.48   64.78
  -4 -10  -4  365.88   86.85
  10  -4  -4  331.29   56.88
   4  10  -4  415.14   84.79
  -4 -10  -4  455.50   69.81
 -10   4  -4  433.62   64.89
 -10   4   6 5963.33  211.69
   4  10   6 5911.38  191.54
   4  10  -6 6060.92   95.93
   4  10  -6 6016.62   98.49
   4  10  -6 5990.50  284.51
  -4 -10  -6 6034.88  248.82
 -10   4  -6 6166.65  268.16
  -4 -10  -6 5848.11  340.75
  10  -4  -6 6293.35  219.51
 -10   4  -6 5925.04  239.17
 -10   4   8 2750.88  187.46
   4  10   8 2731.23  132.81
 -10   4  -8 2656.47  190.31
   4  10  -8 2741.45   70.21
  10  -4  -8 2695.80  138.93
   4  10  -8 2703.57   63.11
 -10   4  -8 2678.35  161.64
  -4 -10  -8 2560.90  264.20
   4  10  -8 2598.85  277.31
  -4 -10  -8 2534.21  138.54
 -10   4  10  -15.35   63.90
   4  10  10   17.54   44.45
  -4 -10 -10   61.44   47.98
  -4 -10 -10    0.96   66.99
   4  10 -10   18.45   16.98
   4  10 -10    7.89   15.34
 -10   4 -10   31.73   46.22
  10  -4 -10  -13.22   44.98
   4  10 -10   -1.95   70.04
 -10   4  12    2.55  125.78
   4  10  12  495.23  139.00
  10  -4 -12  583.27   91.08
 -10   4 -12  515.04  140.04
  -4 -10 -12    9.78  121.95
  -4 -10 -12  363.66  103.57
 -11   4   1  755.18   74.14
  11  -4   1  764.91   35.90
  -4 -11   1  788.22   33.06
  -4 -11   1  694.31  107.10
   4  11   1  789.03   39.60
   4  11  -1  832.33   91.29
   4  11  -1  819.14   41.94
 -11   4  -1  777.20  110.52
  -4 -11  -1  791.69   42.89
  -4 -11  -1  787.74  110.22
  11  -4  -1  808.00  107.55
 -11   4   3 5762.96  206.10
  -4 -11   3 5937.93  356.32
   4  11   3 5853.08  166.27
   4  11  -3 6033.44  260.87
 -11   4  -3 6023.91  281.00
   4  11  -3 6093.53  112.69
  11  -4  -3 5657.55  254.92
  -4 -11  -3 5982.12  274.61
  -4 -11  -3 6055.20  178.07
 -11   4   5 5996.86  217.38
   4  11   5 5830.51  186.51
 -11   4  -5 6018.88  217.55
 -11   4  -5 6179.90  244.88
   4  11  -5 6314.31  293.71
  -4 -11  -5 6628.45  378.94
  11  -4  -5 6521.77  227.64
  -4 -11  -5 6195.00  205.96
 -11   4   7 3261.02  152.37
   4  11   7 3381.47  192.21
  11  -4  -7 3695.38  214.06
 -11   4  -7 3406.37  187.45
   4  11  -7 3554.18   64.97
  -4 -11  -7 3231.30  301.82
   4  11  -7 3687.56  231.45
 -11   4  -7 3679.34  220.02
  -4 -11  -7 3554.45  159.84
   4  11  -7 3548.35   62.82
   4  11   9   14.87   42.84
 -11   4   9   -2.64   42.40
 -11   4  -9   -1.95   44.95
   4  11  -9   11.84   11.61
   4  11  -9   17.42   15.99
 -11   4  -9   38.61   56.43
  -4 -11  -9  -87.19  104.11
  -4 -11  -9  106.03   72.83
   4  11  -9  -20.92   68.10
  11  -4  -9  106.51   67.05
 -11   4  11 2198.23  144.58
   4  11  11 2070.86  152.48
 -11   4 -11 1952.25  159.36
 -11   4 -11 1774.96  183.34
  11  -4 -11 2355.54  155.13
  -4 -11 -11 2188.63  216.80
  -4 -11 -11 1997.09  244.38
  -4 -12   0  529.66  100.63
  -4 -12   0  470.36   34.54
  12  -4   0  477.01   54.20
 -12   4   0  451.15   68.96
   4  12   0  446.28   45.34
   4  12   0  553.73   89.00
 -12   4   2  163.20   52.22
   4  12   2  144.34   46.27
  -4 -12   2  146.75   79.76
  -4 -12   2  125.74   27.08
 -12   4  -2  191.58   56.30
  -4 -12  -2  107.12   79.37
  -4 -12  -2  187.14   50.71
   4  12  -2  161.24   72.13
   4  12  -2  159.66   15.83
  12  -4  -2  201.31   52.65
   4  12   4    7.45   25.80
 -12   4   4  -22.61   56.03
  12  -4  -4   12.30   55.27
 -12   4  -4   12.21   41.23
 -12   4  -4   26.39   34.24
  -4 -12  -4  -22.94   29.24
  -4 -12  -4  -11.03   58.42
   4  12  -4   -9.70   53.17
   4  12  -4    6.39    8.24
   4  12  -4   12.59    7.36
   4  12   6 3582.50  149.01
 -12   4   6 3973.69  172.21
 -12   4  -6 4034.23  199.53
 -12   4  -6 3941.22  174.39
  -4 -12  -6 3922.99  333.63
  12  -4  -6 3992.99  177.48
  -4 -12  -6 3969.45  165.65
   4  12  -6 4068.08  240.77
 -12   4   8  813.81   85.64
   4  12   8  732.37   81.83
  -4 -12  -8  638.86  196.20
  12  -4  -8  670.12   87.51
 -12   4  -8  731.40  110.29
 -12   4  -8  711.67   90.87
  -4 -12  -8   78.89  136.24
   4  12  -8  800.36  136.50
 -12   4  10 2585.08  160.94
   4  12  10 2612.23  228.19
 -12   4 -10 2506.91  204.48
  12  -4 -10 2663.37  165.90
 -12   4 -10 2763.09  176.58
  -4 -12 -10 2623.46  245.62
  -4 -12 -10 2600.36  175.53
   4  12 -10 2623.84  346.23
  -4 -13   1   76.84   22.00
 -13   4   1  130.93   52.01
  13  -4   1   98.41   22.42
   4  13   1   74.20   26.61
  -4 -13   1  288.82  124.03
  13  -4  -1    1.32   51.03
  13  -4  -1  106.64   35.16
   4  13  -1  119.02   31.11
  -4 -13  -1  118.45   45.46
   4  13  -1   64.01   67.66
  -4 -13  -1  156.01  122.58
 -13   4  -1  123.35   53.41
  -4 -13   3  520.82  165.47
 -13   4   3  374.44   70.46
   4  13   3  487.11   47.07
  -4 -13  -3  440.05   51.62
  13  -4  -3  384.00   73.19
 -13   4  -3  447.69   79.48
  -4 -13  -3  477.33  115.27
   4  13  -3  462.39   28.25
   4  13  -3  417.31   98.79
 -13   4   5 1644.02  157.67
   4  13   5 1617.46  127.24
 -13   4  -5 1538.69  130.52
  -4 -13  -5 1272.94  246.76
  -4 -13  -5 1530.55  138.40
  13  -4  -5 1686.86  162.42
   4  13  -5 1430.08  226.49
 -13   4  -5 1664.15  110.39
   4  13   7  947.63  129.18
 -13   4   7 1013.11   94.96
  -4 -13  -7 1025.99  230.14
 -13   4  -7  913.98  121.80
 -13   4  -7 1064.15  147.61
  13  -4  -7 1086.50  102.81
  -4 -13  -7 1012.64  148.43
   4  13  -7 1079.18  224.87
   4  13   9 3303.67  182.25
 -13   4   9 3661.02  186.54
  13  -4  -9 3658.76  195.61
 -13   4  -9 3696.67  238.01
  -4 -13  -9 3747.51  205.87
 -13   4  -9 3494.60  197.68
  -4 -13  -9 3786.59  399.49
   4  13  -9 3778.09  381.48
 -14   4   0 2299.99  140.04
  -4 -14   0 2246.96  110.33
  14  -4   0 2504.53  113.69
  -4 -14   0 2332.68  290.73
   4  14   0 2346.70   79.21
  -4 -14   2   64.81  128.09
 -14   4   2  127.22   53.28
  -4 -14   2   61.24   19.93
   4  14   2   51.31   47.87
  -4 -14  -2  164.89   87.85
  14  -4  -2   96.58   54.81
  14  -4  -2   86.63   65.58
 -14   4  -2   80.28   89.02
   4  14  -2  127.72  109.05
   4  14  -2   81.46   27.55
  -4 -14  -2   79.60   35.36
 -14   4   4  752.24  134.63
   4  14   4  746.28   66.30
  -4 -14  -4  815.08   72.62
 -14   4  -4  744.45  105.94
  14  -4  -4  946.82   93.55
   4  14  -4  787.87   28.21
   4  14  -4  803.37  128.81
 -14   4  -4  833.05   87.78
   4  14  -4  796.77   26.92
  -4 -14  -4  685.88  218.53
 -14   4   6  698.96  131.75
   4  14   6  698.30   75.43
  -4 -14  -6  716.32  145.87
  14  -4  -6  557.72  138.20
 -14   4  -6  670.96   92.41
 -14   4  -6  909.83  112.42
  -4 -14  -6  758.31   83.52
   4  14  -6  745.54  133.02
 -14   4   8 1676.24  131.07
   4  14   8 1775.37  124.73
  -4 -14  -8 1660.45  313.13
 -14   4  -8 1532.21  165.31
 -14   4  -8 1599.77  203.81
  14  -4  -8 1744.96  197.76
   4  14  -8 1863.56  195.81
  -4 -14  -8 1731.50  138.75
 -14   4  10    9.32   54.54
   4  14  10    0.60   86.01
  14  -4 -10   -5.75   89.54
 -14   4 -10    0.20   77.76
  -4 -14 -10   52.31   95.26
 -14   4 -10   33.75   61.24
  -4 -14 -10   74.01   99.97
  15  -4   1  266.09   23.78
  -4 -15   1  209.03   50.92
  -4 -15   1  327.40  115.44
   4  15   1  324.98   58.38
 -15   4   1  310.49  113.73
   4  15  -1   35.07   96.13
  15  -4  -1  253.21   49.26
 -15   4  -1  297.36  116.13
   4  15  -1  305.28   29.60
  -4 -15  -1  381.12  116.18
  -4 -15  -1  267.72   67.20
  -4 -15   3  902.86  225.43
   4  15   3  980.18   66.54
 -15   4   3 1043.17  148.91
 -15   4  -3  938.75  110.67
 -15   4  -3  901.37   92.57
  15  -4  -3  992.42  100.99
  -4 -15  -3  881.42   75.14
   4  15  -3  723.88   42.21
   4  15  -3  941.17  133.10
  15  -4  -3  931.06   93.94
  -4 -15  -3  971.04  244.24
 -15   4   5   10.87   75.85
   4  15   5   18.36   57.77
   4  15  -5   19.41   69.11
  15  -4  -5   56.05   51.24
 -15   4  -5   38.35   48.01
  -4 -15  -5  -38.42   86.13
  -4 -15  -5   11.83   42.71
 -15   4  -5    0.21   92.12
 -15   4   7   66.36   72.12
   4  15   7   -6.68   64.99
 -15   4  -7   -3.27   98.82
  15  -4  -7   37.02   77.55
 -15   4  -7   -3.52   51.94
  -4 -15  -7  -24.01   47.43
  -4 -15  -7   42.25   85.71
   4  15  -7   53.00   71.81
 -16   4   0 1805.49  139.81
  -4 -16   0 1589.94  208.33
   4  16   0 1727.65   99.40
  -4 -16   0 1698.25   80.79
 -16   4   2  339.86  122.37
   4  16   2  336.73   48.21
  -4 -16   2  355.80  128.15
 -16   4  -2  352.26   88.27
  16  -4  -2  288.90   98.85
   4  16  -2  477.00  108.74
  -4 -16  -2  313.42  203.74
  -4 -16  -2  255.16   54.32
 -16   4   4  761.23  154.68
   4  16   4  877.27  112.13
  16  -4  -4  949.89  107.43
 -16   4  -4  735.53  178.82
 -16   4  -4  817.38  100.21
  16  -4  -4  794.77  106.07
  -4 -16  -4  620.97  123.47
   4  16  -4  568.37  138.63
  -4 -16  -4  803.52  172.32
   4  16   6   45.95   48.59
 -16   4   6  -24.06   91.21
  16  -4  -6   73.61   61.92
 -16   4  -6    1.14  118.05
 -16   4  -6   28.90   62.30
  -4 -16  -6   40.21   83.81
  -4 -16  -6  188.13  106.50
   4  16  -6   64.23   87.29
 -17   4   1  396.54   85.55
  -4 -17   1  332.71  136.15
   4  17   1  254.94   44.32
 -17   4  -1  294.14   88.93
  -4 -17  -1  261.40   51.49
  -4 -17  -1  476.05  223.08
   4  17   3   -1.22   52.78
 -17   4   3  -81.17   52.53
  -4 -17   3   18.28   85.71
 -17   4  -3  -28.91   59.98
  17  -4  -3   -2.82   46.52
 -17   4  -3   78.09   74.87
   4  17  -3    7.81   71.45
  -4 -17  -3   -2.53   95.48
  -4 -17  -3  -25.37   58.52
   4  17   5   31.11   42.20
 -17   4   5  102.53   55.49
  17  -4  -5  -55.06   62.67
  17  -4  -5   -4.37   59.08
 -17   4  -5   12.90   56.90
  -4 -17  -5  -47.07   74.19
   4  17  -5   32.42   77.03
  -4 -17  -5  121.19  101.87
 -18   4   0  134.17   83.17
  -4 -18   0   71.85  200.72
   4  18   2  876.01  104.62
  -4 -18   2  929.68  197.10
 -18   4   2  986.00  128.45
 -18   4  -2  935.35  134.31
 -18   4  -2  987.34  113.98
  -4 -18  -2  851.57  118.34
  -4 -18  -2  832.45  209.01
  -5   0   116916.30  356.04
   5   0   117541.70  373.33
   0   5   117107.10  362.48
   0  -5   117391.40  353.07
   0  -5   117467.50  447.26
   0  -5  -117301.50  384.17
  -5   0  -117697.40  387.70
  -5   0  -117356.50  361.06
   5   0  -116939.80  356.74
   0   5  -117027.90  402.12
   0  -5  -116835.40  403.52
   0   5  -117842.30  368.35
  -5   0   378005.90 2123.08
   0   5   378284.80 2206.80
  -5   0  -379297.50 2108.22
  -5   0  -377608.10 2145.60
   5   0  -382340.00 2231.66
   0  -5  -378788.50 2201.44
   0   5  -382935.90 2187.24
   0   5  -376439.70 2246.22
   5   0   5 4291.89  118.48
  -5   0   5 4037.00  101.65
   0   5   5 4306.38  121.78
   5   0  -5 4106.86  105.94
  -5   0  -5 4262.27  143.05
   0  -5  -5 4358.30  126.11
   0   5  -5 4331.44   95.32
   0   5  -5 4420.60  139.35
   5   0   7 3900.14  125.61
  -5   0   7 3750.79  107.04
   0   5   7 4074.79  165.04
   0  -5  -7 3745.45  135.54
   5   0  -7 3881.95  115.35
  -5   0  -7 3839.69  159.95
   0   5  -7 4033.50  124.30
  -5   0   9 4423.84  141.29
   5   0   9 4544.55  160.10
   0   5   9 4432.66  162.90
  -5   0  -9 4530.25  165.96
   5   0  -9 4707.71  193.73
   0  -5  -9 4258.37  173.63
   0   5  -9 4576.16  169.96
   0   5  11 3050.39  153.88
   5   0  11 3331.31  152.45
  -5   0  11 3454.06  174.19
   0  -5  11 3300.72  126.05
   0  -5 -11 3490.43  170.92
   0   5 -11 3417.15  131.55
   5   0 -11 3425.28  186.62
  -5   0 -11 3497.58  160.19
   0   5  13  231.94   71.44
   5   0  13  224.10   70.14
  -5   0  13  191.13   57.78
  -5   0 -13  202.60  110.64
   0  -5 -13  234.83  120.09
   5   0 -13  234.47   96.42
   0   5 -13  183.14   87.92
   5   0  15  315.65  148.42
  -5   0  15  272.20   74.28
   0   5  15  431.73   97.52
   5   0 -15  201.90   86.68
  -5   0 -15  801.16  156.80
   0  -5 -15  263.20  100.45
   0   5 -15  285.56  121.16
  -5  -1   0    3.74   14.50
  -5  -1   0   36.98   15.04
   5   1   0   12.91   14.27
  -1   5   0   -5.08   11.15
   1  -5   0    6.87   11.02
   1  -5   0    8.28   21.79
   1  -5   215632.20  363.98
   5   1   215709.50  338.97
  -5  -1   215452.30  318.48
   1  -5   215625.70  334.94
  -1   5   216357.90  385.07
  -1   5  -216374.00  343.93
   5   1  -215477.20  310.74
  -5  -1  -214484.60  329.38
  -5  -1  -216791.10  352.49
  -1   5  -215989.00  382.90
   1  -5  -216045.60  358.83
  -1   5   488485.60 2671.51
   5   1   492311.80 2684.16
  -5  -1   499286.20 2723.98
   1  -5  -490080.30 2734.21
  -5  -1  -493682.90 2719.41
  -5  -1  -491363.20 2656.02
   5   1  -493156.30 2612.95
  -1   5  -496961.90 2775.31
  -1   5  -489723.70 2717.73
  -1   5  -4100319.0 2806.59
   5   1   6  490.79   57.10
  -5  -1   6  447.79   28.80
  -1   5   6  519.44   65.08
   1  -5  -6  508.48   68.52
  -5  -1  -6  436.36   43.01
   5   1  -6  444.44   46.11
  -1   5  -6  444.36   29.46
  -5  -1   812256.70  305.63
   5   1   812324.00  341.22
  -1   5   812693.90  353.93
  -1   5  -812911.70  355.17
  -5  -1  -812421.40  345.59
   5   1  -812517.60  352.54
   1  -5  -811767.90  346.94
  -1   5  10 1545.23  139.41
   5   1  10 1628.29   95.92
  -5  -1  10 1534.44   75.38
  -1   5 -10 1461.90  109.97
   1  -5 -10 1612.49  106.92
   5   1 -10 1667.80   85.50
  -5  -1 -10 1674.60  103.98
  -5  -1  12  521.35   60.24
   5   1  12  435.74  119.78
  -1   5  12  439.30   80.04
  -1   5 -12  509.77   65.93
   5   1 -12  534.44   68.31
   1  -5 -12  570.57   84.09
  -1   5  14   60.48   64.32
   5   1  14   18.09   60.56
  -5  -1  14   11.08   74.61
   1  -5 -14   -0.38   68.49
  -1   5 -14   77.44   53.51
  -5  -1 -14  499.37  108.69
   5   1 -14   47.50   84.04
  -2   5   1 1281.43   46.65
   5   2   1 1269.58   48.89
  -5  -2   1 1268.59   36.92
   2  -5   1 1329.04   43.31
   2  -5   1 1347.06   59.22
   5   2  -1 1542.91   83.52
  -5  -2  -1 1291.73   52.18
  -5  -2  -1 1334.24   43.11
  -2   5  -1 1340.64   38.97
   2  -5  -1 1399.24   65.15
  -2   5  -1 1301.59   44.11
   5   2   3  435.51   26.60
  -2   5   3  355.13   35.01
  -5  -2   3  355.42   22.13
  -2   5  -3  384.69   26.29
  -2   5  -3  345.76   27.70
   5   2  -3  383.92   16.50
  -5  -2  -3  350.80   31.95
  -5  -2  -3  373.45   27.58
   2  -5  -3  387.81   34.62
   5   2   5   73.53   23.76
  -2   5   5   73.80   44.81
  -5  -2   5  138.14   20.94
  -2   5  -5   68.91   37.27
   5   2  -5   82.89   23.06
  -2   5  -5   63.73   19.69
   2  -5  -5   83.79   29.92
  -5  -2  -5   96.22   25.99
  -5  -2   7 1705.44   70.46
   5   2   7 1640.33  100.26
  -2   5   7 1592.91  112.97
   2  -5  -7 1802.35   86.04
  -5  -2  -7 1680.28   78.19
   5   2  -7 1607.24   76.03
  -2   5  -7 1675.14   87.88
  -5  -2   9    2.87   19.14
  -2   5   9  -25.87   30.81
   5   2   9   20.16   43.32
  -2   5  -9  -32.46   23.90
   2  -5  -9  -20.13   51.11
  -5  -2  -9   12.81   47.94
   5   2  -9   10.65   21.60
  -2   5  11  657.71  118.78
   5   2  11  746.57   77.34
  -5  -2  11  651.17   82.89
  -2   5 -11  672.04   97.75
  -5  -2 -11  723.65  126.46
   5   2 -11  631.72   63.34
   2  -5 -11  591.91  131.48
   5   2  13 3579.59  190.99
  -5  -2  13 3835.79  196.97
  -2   5  13 3525.17  189.88
  -2   5 -13 3645.34  172.96
   2  -5 -13 3704.18  203.47
  -5  -2 -13 3767.83  276.45
   5   2 -13 3814.01  166.98
  -2   5  15  991.21  133.98
   5   2  15  989.86  131.56
  -5  -2  15  981.69  145.48
   2  -5 -15 1182.75  145.25
  -5  -2 -15 1162.31  145.14
   5   2 -15 1155.75  163.50
  -2   5 -15 1253.63  119.50
  -3   5   0   -3.93   16.00
   3  -5   0   11.91   11.20
   3  -5   0   -6.68   23.18
  -5  -3   0    2.90    9.31
   5   3   0   13.49   20.68
  -5  -3   0   20.01   20.46
   3  -5   245024.50 1155.41
  -3   5   243687.80 1134.13
   3  -5   243843.60 1053.24
   5   3   242035.60 1125.12
   5   3   244533.50 1087.04
  -5  -3   249955.50 1047.68
   3  -5  -242909.00 1119.49
   5   3  -244907.10 1256.39
  -3   5  -244904.30 1049.18
  -5  -3  -240902.10 1116.54
  -5  -3  -245138.00 1082.08
  -3   5  -244018.20 1129.19
  -5  -3   420925.30  414.18
   5   3   421569.60  507.95
  -3   5   420541.30  516.05
  -3   5  -421816.60  515.90
   3  -5  -421853.70  548.02
  -5  -3  -421598.20  535.74
  -3   5  -421613.60  558.00
  -5  -3  -420888.60  564.66
   5   3  -421001.60  424.20
  -3   5   6 1317.44   70.33
  -5  -3   6 1341.49   37.68
   5   3   6 1346.30   61.26
  -3   5  -6 1335.12   77.22
   5   3  -6 1417.50   53.80
  -5  -3  -6 1455.10   66.86
   3  -5  -6 1418.20  106.91
  -3   5   8   53.00   36.40
   5   3   8   64.52   32.71
  -5  -3   8   63.47   19.17
   3  -5  -8   42.40   38.24
  -3   5  -8   43.58   28.33
   5   3  -8   45.16   22.24
  -5  -3  -8   44.03   34.98
  -5  -3  10  232.83   34.29
   5   3  10  280.25   55.98
  -3   5  10  171.15   55.72
  -3   5 -10  234.66   47.39
   5   3 -10  230.92   59.31
   3  -5 -10  234.68   93.34
  -5  -3 -10  223.97   91.51
  -5  -3  12  108.01   37.34
   5   3  12  164.88   88.85
  -3   5  12   92.21   57.17
  -5  -3 -12  237.43   98.93
   5   3 -12   77.46   66.96
  -3   5 -12  103.11   80.16
   3  -5 -12  134.08   99.89
  -3   5  14  442.47   96.26
   5   3  14  513.87   95.57
  -5  -3  14  377.32   64.57
  -3   5 -14  499.68   84.81
   5   3 -14  479.61   72.25
  -5  -3 -14  416.07  101.16
   3  -5 -14  356.05  158.85
  -5  -4   110101.10  281.34
  -5  -4   1 9812.12  159.00
   5   4   1 9294.81  252.02
  -5  -4   1 9952.81  167.28
   5   4   1 9859.65  200.93
   4  -5   1 9963.17  267.18
   4  -5   1 9364.30  197.99
  -4   5   1 9690.52  238.48
  -5  -4  -1 9480.37  266.45
   5   4  -110332.70  284.29
  -5  -4  -1 9584.96  186.41
   4  -5  -1 9946.70  267.69
  -4   5  -1 9865.32  265.66
   5   4   3   88.40   28.32
  -5  -4   3  102.75    4.08
  -4   5   3   90.84   29.36
  -5  -4  -3   86.30   31.33
   5   4  -3  118.86   40.07
  -4   5  -3  110.99   26.54
  -4   5  -3  114.80   16.84
   4  -5  -3  129.63   43.91
  -5  -4  -3   81.51   49.25
  -5  -4   510446.70  195.21
   5   4   510191.30  254.36
  -4   5   510630.80  280.15
  -5  -4  -510400.80  288.16
  -5  -4  -510867.80  299.64
   5   4  -5 9976.50  328.68
   5   4  -510429.90  192.40
  -4   5  -510613.40  235.84
  -4   5  -510466.60  259.17
   4  -5  -510550.00  285.31
  -4   5  -510745.80  281.74
  -5  -4   7  272.85   19.95
   5   4   7  334.38   41.16
  -4   5   7  228.77   46.91
   5   4  -7  285.33   34.02
  -5  -4  -7  273.10   44.62
   4  -5  -7  311.28   49.78
  -4   5  -7  286.50   37.62
  -5  -4   9 6410.90  162.75
  -4   5   9 6970.60  230.19
   5   4   9 6601.42  218.44
   5   4  -9 6533.42  197.23
  -5  -4  -9 6624.83  227.67
  -4   5  -9 6917.63  253.53
   4  -5  -9 7003.95  295.97
  -5  -4  11 1085.75   87.76
   5   4  11 1118.18   99.13
  -4   5  11  983.63  144.95
   5   4 -11 1296.22   98.72
  -5  -4 -11 1462.86  161.21
   4  -5 -11 1268.04  109.81
  -4   5 -11 1334.75   92.40
  -5  -4  13  864.68  102.37
   5   4  13  867.69  106.78
  -4   5  13  710.92  100.69
   5   4 -13  800.59  113.04
  -4   5 -13 1018.14   98.05
  -5  -4 -13  813.21  167.49
   4  -5 -13  922.50  109.67
   5   5   0   16.73   44.60
  -5  -5   0    4.08   30.22
  -5  -5   0   23.95   11.27
  -5   5   0    9.53   21.79
   5  -5   0   -3.36   21.63
   5   5   0   20.89    6.50
  -5   5   2   66.72   45.95
   5  -5   2  128.68   12.46
   5  -5   2   -3.30   29.28
  -5  -5   2  152.72   41.21
   5   5   2  170.89   34.96
   5   5   2  126.71   16.22
  -5  -5  -2  120.54   27.42
  -5  -5  -2  126.88   37.54
   5  -5  -2  183.69   30.70
  -5   5  -2  132.81   29.51
   5   5  -2  194.76   42.42
  -5   5   4 1773.98  104.10
   5   5   4 1762.57   79.58
  -5   5  -4 1837.76   79.64
  -5  -5  -4 1846.44  121.82
  -5  -5  -4 1921.89   85.71
  -5   5  -4 1775.14   42.08
   5  -5  -4 1798.50   79.20
   5   5  -4 1872.12  104.35
   5   5   6  267.32   54.55
  -5  -5   6  230.28   18.18
  -5   5   6  211.45   42.84
   5  -5  -6  240.42   68.54
  -5  -5  -6  466.42   50.07
  -5   5  -6  198.67   24.10
  -5  -5  -6  231.35   38.70
   5   5  -6  222.86   62.80
   5   5  -6  202.09   21.13
  -5   5  -6  267.69   36.47
  -5   5   8  225.27   77.11
  -5  -5   8  184.73   30.80
   5   5   8  269.04   44.16
  -5  -5  -8  224.66   73.71
   5   5  -8  111.83   35.27
  -5   5  -8  223.78   42.01
   5  -5  -8  275.71   80.06
  -5  -5  10 3870.98  111.41
   5   5  10 3943.39  166.16
  -5   5  10 3948.85  168.79
  -5  -5 -10 3841.88  174.07
   5   5 -10 4135.30  121.14
  -5   5 -10 3931.15  161.27
   5  -5 -10 4033.81  181.81
  -5  -5  12   -0.80   41.60
  -5   5  12   27.76   45.51
  -5  -5 -12  -34.46   79.92
   5   5 -12    3.32   46.65
  -5   5 -12   52.81   67.07
   5  -5 -12   54.86   51.54
   5   5  14  194.54   78.29
  -5   5  14  200.40   74.51
  -5  -5  14  127.14   48.88
  -5  -5 -14  108.59   86.53
   5   5 -14  134.73   54.82
   5  -5 -14  201.62   86.16
  -5   5 -14  244.87   73.12
   6  -5   1  897.28   27.21
  -5  -6   1  959.27   22.09
  -6   5   1  944.65   80.62
  -5  -6   1  940.99   75.74
   5   6   1  854.77   36.31
   5   6   1  865.16   64.11
   6  -5   1  976.35   56.03
  -5  -6  -1  922.30   30.08
  -5  -6  -1 1069.45   72.95
   5   6  -1  949.64  107.41
  -6   5  -1  960.42   55.56
   6  -5  -1  981.59   56.42
  -6   5   3   53.00   43.53
   5   6   3   47.69   17.27
   6  -5  -3    7.69   44.84
  -6   5  -3   75.04   43.99
   5   6  -3   37.25   41.29
  -5  -6  -3   74.16   34.88
  -5  -6  -3   43.08   18.69
   5   6   5  550.35   40.05
  -6   5   5  593.40   77.28
   6  -5  -5  506.68   80.93
   5   6  -5  569.53   76.03
  -6   5  -5  559.57   47.25
  -6   5  -5  536.58   19.89
  -6   5  -5  535.60   82.69
  -5  -6  -5  495.06   44.36
  -5  -6  -5  529.18   62.24
  -6   5   7   68.65   36.63
   5   6   7   35.84   31.34
   5   6  -7  -11.14   84.94
  -5  -6  -7   16.33   34.24
   6  -5  -7   36.52   36.69
  -6   5  -7   49.30   28.21
  -6   5  -7   98.51   48.90
   5   6  -7   50.39   18.56
  -5  -6  -7    8.49   45.27
  -6   5   9   56.77   42.76
   5   6   9   71.76   62.41
  -5  -6   9   52.88   26.42
  -5  -6  -9   78.35   66.92
   5   6  -9   20.63   19.38
   6  -5  -9   99.64   45.15
   5   6  -9   40.36   63.42
  -6   5  -9   70.80   60.01
  -5  -6  11 1256.46   82.85
  -6   5  11 1313.78  153.94
   5   6  11 1266.34  106.58
   5   6 -11 1236.20   64.58
  -5  -6 -11 1249.97  113.75
   6  -5 -11 1246.21  113.74
  -6   5 -11 1186.04  148.72
  -6   5  13  302.67   74.11
  -5  -6  13  137.26   43.67
   5   6  13  467.06  128.49
  -5  -6 -13  -10.19  147.42
   6  -5 -13  195.11  124.89
  -6   5 -13  220.19   70.39
   5   6 -13  279.39   74.29
  -7   5   0   12.86   24.73
   7  -5   0    5.06   25.36
   5   7   0   27.38   50.70
  -5  -7   0  -18.74   34.90
   5   7   0   12.50   11.04
  -5  -7   0   22.57   12.62
  -7   5   2 4308.76  138.63
  -5  -7   2 4666.76  184.47
   5   7   2 4276.55  100.62
  -7   5  -2 4504.41  143.71
   5   7  -2 4584.06  179.04
  -5  -7  -2 4404.59  107.24
  -5  -7  -2 4200.65  220.56
  -7   5   4 7101.63  252.00
   5   7   4 7068.37  181.83
  -7   5  -4 7062.87  218.64
   7  -5  -4 7322.39  217.37
   5   7  -4 7388.97  271.21
  -5  -7  -4 7025.53  298.32
  -5  -7  -4 7165.34  188.67
  -7   5   6 1989.38   99.09
   5   7   6 1962.94  116.39
  -7   5  -6 2004.91   41.83
   5   7  -6 1879.76   30.86
   5   7  -6 1977.46  140.43
  -7   5  -6 2112.03  106.44
  -7   5  -6 1941.82   91.33
   7  -5  -6 1961.68  140.87
  -5  -7  -6 2086.07   93.25
   5   7  -6 2007.15   32.61
  -5  -7  -6 1990.89  119.25
  -7   5   8  780.26  114.81
   5   7   8  789.59   70.00
   5   7  -8  995.62  116.55
  -7   5  -8  722.96  103.26
  -7   5  -8  819.09   57.43
   7  -5  -8  738.31  114.42
   5   7  -8  756.78   40.30
  -5  -7  -8  881.69   76.56
  -5  -7  -8  428.84   92.63
  -7   5  10  293.94   68.11
  -7   5 -10  389.57   66.03
   5   7 -10  351.61   32.80
   5   7 -10  409.19  163.40
   7  -5 -10  322.53   72.54
  -5  -7 -10  373.49   73.47
  -7   5  12  435.66   80.19
   5   7  12  371.34   81.36
   5   7 -12  425.98  127.48
  -7   5 -12  383.67   80.46
   7  -5 -12  355.89  130.35
   5   7 -12  366.27   67.89
  -5  -7 -12  333.33   91.74
  -7   5  14    0.99  123.22
   5   7  14  124.78  134.07
  -7   5 -14  281.18  123.58
   7  -5 -14  293.30  134.86
  -5  -7 -14  197.54   95.19
  -8   5   111345.50  324.35
   8  -5   112766.30  351.76
   5   8   112318.80  432.00
   5   8   112106.10  265.54
  -5  -8   112301.30  223.79
  -5  -8   112309.90  460.45
  -8   5  -111771.90  372.10
   5   8  -112261.10  388.78
  -5  -8  -111824.60  255.52
   5   8  -111888.30  209.37
   8  -5  -111571.80  371.39
  -5  -8  -111988.50  396.90
  -8   5   3  989.82   66.77
   5   8   3  995.89   62.21
  -5  -8   3  955.13   95.83
   8  -5  -3 1012.91   68.74
  -8   5  -3  933.78   71.35
   5   8  -3 1140.52  139.63
  -5  -8  -3 1060.30   92.79
  -5  -8  -3  966.11   48.71
  -8   5   5 1639.03  131.64
   5   8   5 1679.22   74.63
  -8   5  -5 1779.59  102.71
  -8   5  -5 1735.10   86.50
  -5  -8  -5 1731.09  120.89
  -5  -8  -5 1763.64   81.87
   5   8  -5 1713.05  128.31
   8  -5  -5 1752.56   93.58
  -8   5   7  -38.15   30.34
   5   8   7   -6.24   26.13
   8  -5  -7   17.25   31.17
  -8   5  -7   29.59   33.64
  -8   5  -7   -4.64   27.97
   5   8  -7   -1.33    6.81
   5   8  -7    4.48    6.98
  -5  -8  -7   20.61   28.52
  -5  -8  -7   18.60   61.11
   5   8  -7  -10.36   72.85
  -8   5   9  115.35   55.08
   5   8   9  139.56   51.08
   8  -5  -9   90.51   57.97
  -8   5  -9  168.25   52.24
  -8   5  -9  172.39   37.84
  -5  -8  -9  111.95   56.46
   5   8  -9   99.11   27.89
   5   8  -9  149.25   20.61
  -5  -8  -9  177.43   73.52
   5   8  -9  188.99  134.45
  -8   5  11   98.19   59.35
  -8   5 -11  106.09   59.94
   5   8 -11  116.52   41.29
  -5  -8 -11  153.17   67.11
   5   8 -11   99.32   97.35
   8  -5 -11  147.35   99.56
  -8   5  13   -2.78  105.41
   5   8  13  122.53   71.73
  -8   5 -13  112.20  109.76
  -5  -8 -13   82.21  128.76
   8  -5 -13  184.72   74.95
  -5  -9   0    9.29   10.82
  -9   5   0   11.59   29.43
   9  -5   0   17.65   30.63
   5   9   0    1.45   54.69
   5   9   0   14.83   14.68
  -5  -9   0   14.69   42.95
   5   9   2  329.54   28.56
  -5  -9   2  390.97   78.01
  -9   5   2  393.89   53.33
   5   9  -2  448.32   73.48
  -5  -9  -2  463.67   76.22
  -5  -9  -2  386.40   31.91
  -9   5  -2  348.85   84.39
   9  -5  -2  466.31   54.42
  -9   5   4   -5.45   27.15
   5   9   4  -12.77   17.62
  -5  -9  -4    7.12   37.61
  -5  -9  -4   14.71   30.09
   5   9  -4  128.55   61.60
   9  -5  -4    2.62   26.43
  -9   5  -4  -12.13   44.59
   5   9   6   21.54   40.81
  -9   5   6   13.93   51.03
  -9   5  -6  -15.20   32.02
  -5  -9  -6    4.01   29.36
  -5  -9  -6  -47.63   72.41
   5   9  -6  -21.63   51.16
  -9   5  -6   24.63   36.64
   9  -5  -6   55.78   50.88
   5   9   8   26.15   35.60
  -9   5   8   78.46   61.34
  -5  -9  -8   10.07   84.09
   5   9  -8   14.23   63.24
   5   9  -8   10.84   10.43
   5   9  -8   18.73   10.15
  -5  -9  -8   -6.22   61.29
  -9   5  -8   50.98   38.65
  -9   5  -8    9.98   46.69
   9  -5  -8   -0.88   40.42
   5   9  10  676.25   88.23
  -9   5  10  963.41  133.60
  -5  -9 -10  631.76  126.42
  -5  -9 -10  665.06   98.62
   5   9 -10  838.70  140.82
   5   9 -10  711.31   47.27
   5   9 -10  681.45   51.51
  -9   5 -10  751.81   91.90
  -9   5 -10  768.59   39.06
   9  -5 -10  770.81  144.76
   5   9  12  297.41  120.62
  -9   5  12   -2.68   72.66
  -5  -9 -12  249.14   86.28
   5   9 -12  279.09  116.79
  -5  -9 -12  -37.75  106.02
  -9   5 -12  300.99  117.02
   9  -5 -12  331.04   77.01
   5  10   1  458.06   39.49
  -5 -10   1  605.41  138.10
  10  -5   1  473.46   20.30
   5  10   1  529.40   77.24
 -10   5   1  527.58   62.46
  -5 -10   1  475.92   27.10
   5  10  -1  502.12   80.88
  -5 -10  -1  490.71   91.42
   5  10  -1  547.57   24.18
  -5 -10  -1  471.74   31.34
 -10   5  -1  495.04   62.71
  10  -5  -1  460.53   62.84
  -5 -10   3 4569.48  221.26
   5  10   3 4396.07  151.23
 -10   5   3 4541.72  220.36
   5  10  -3 4344.15  216.19
  -5 -10  -3 4325.32  218.90
  10  -5  -3 4346.19  218.77
  -5 -10  -3 4472.94  162.54
 -10   5  -3 4379.44  177.84
   5  10   5 7376.03  219.42
 -10   5   5 7746.63  258.98
  -5 -10  -5 7660.76  232.30
  -5 -10  -5 7395.80  318.14
   5  10  -5 7808.53  429.10
 -10   5  -5 7535.57  277.76
 -10   5  -5 7899.87  253.06
  10  -5  -5 7629.71  260.00
   5  10   7 2480.23  160.98
 -10   5   7 2382.03  132.31
  -5 -10  -7 2571.71  173.93
  -5 -10  -7 2551.54  262.52
 -10   5  -7 2541.32  132.40
   5  10  -7 2598.75  196.37
  10  -5  -7 2822.73  192.36
 -10   5  -7 2600.24  156.02
   5  10   9   34.79   42.53
 -10   5   9   77.93   43.08
   5  10  -9   19.84   10.35
  -5 -10  -9    4.86   64.79
   5  10  -9   74.91   71.75
  -5 -10  -9  -16.19   72.04
   5  10  -9    7.51   10.68
 -10   5  -9   87.64   46.02
 -10   5  -9   69.84   53.91
  10  -5  -9    1.53   71.71
   5  10  11   33.47   57.89
 -10   5  11   93.43   57.44
  -5 -10 -11  131.54   85.72
  -5 -10 -11  -19.22  102.32
   5  10 -11   25.11   94.67
 -10   5 -11  102.68   90.40
 -10   5 -11   62.05   73.12
  10  -5 -11   17.00   61.21
   5  11   0    1.07   16.02
  -5 -11   0   13.78   18.90
   5  11   0   16.87   61.49
  -5 -11   0  -35.08   69.89
  11  -5   0   -2.58   20.86
 -11   5   0   -8.64   31.96
  11  -5   0  -11.62   30.50
  -5 -11   2 4122.61  308.90
   5  11   2 4098.67  113.50
 -11   5   2 4084.69  167.12
  -5 -11  -2 4486.91  308.28
  -5 -11  -2 3976.95  146.37
  11  -5  -2 4362.67  171.48
 -11   5  -2 3860.09  171.92
   5  11  -2 4177.45   73.59
   5  11  -2 4398.00  279.83
   5  11   4 9978.32  310.51
 -11   5   4 9968.27  396.18
   5  11  -410099.30  409.08
  -5 -11  -410215.50  334.46
  -5 -11  -410358.90  412.68
  11  -5  -410189.10  393.03
 -11   5  -410161.90  352.69
   5  11   6  209.07   47.37
 -11   5   6  148.35   58.81
  -5 -11  -6  248.26  142.67
  -5 -11  -6  279.82   51.30
   5  11  -6  340.16  145.50
 -11   5  -6  204.11   69.21
  11  -5  -6  209.80   62.14
 -11   5  -6  289.27   59.18
   5  11   8   11.35   34.98
 -11   5   8   55.91   39.29
   5  11  -8    6.88   96.55
 -11   5  -8   41.33   48.96
  11  -5  -8  -17.82   41.39
  -5 -11  -8   14.11   92.86
 -11   5  -8  -36.12   39.00
  -5 -11  -8  -12.43   38.33
 -11   5  10 2486.57  158.86
   5  11  10 2503.20  218.24
   5  11 -10 2598.08  239.49
  11  -5 -10 2757.83  168.63
  -5 -11 -10 2656.16  223.00
 -11   5 -10 2656.57  232.85
  -5 -11 -10 2389.77  167.13
 -11   5 -10 2485.54  189.30
   5  11  12   90.39   70.03
 -11   5  12   -4.81   68.88
  -5 -11 -12  113.82  158.80
  -5 -11 -12  147.54   78.82
  11  -5 -12  120.47  115.74
 -11   5 -12   96.59   74.09
 -11   5 -12   86.28   90.31
 -12   5   1   96.61   50.72
  -5 -12   1   72.36   24.55
   5  12   1   70.11   21.72
  -5 -12   1  128.08  115.85
 -12   5  -1  113.34   51.10
  12  -5  -1   60.00   50.37
   5  12  -1  105.45   20.65
  -5 -12  -1   70.63   37.17
   5  12  -1   57.65   64.65
  -5 -12  -1   88.47   75.67
 -12   5   3   28.18   56.16
   5  12   3   16.78   21.22
  -5 -12   3   16.71   86.19
  -5 -12  -3    8.86   37.40
   5  12  -3  -44.83   50.73
  -5 -12  -3    4.41   56.49
  12  -5  -3    3.84   36.73
 -12   5  -3  -17.85   39.91
   5  12   5   14.14   23.82
 -12   5   5   16.28   52.44
  -5 -12  -5  -19.95   26.84
  12  -5  -5  -20.82   53.03
   5  12  -5   11.42   50.45
 -12   5  -5   51.46   50.29
  -5 -12  -5  -25.97   83.55
 -12   5  -5  -20.07   39.61
   5  12   7 1279.49   94.53
 -12   5   7 1168.54  106.19
   5  12  -7 1374.88  163.31
  -5 -12  -7 1375.13  236.56
 -12   5  -7 1184.93  130.36
 -12   5  -7 1262.65  109.78
  12  -5  -7 1250.02  111.06
  -5 -12  -7 1337.93  102.19
   5  12   9 8575.82  319.27
 -12   5   9 8589.74  328.51
  -5 -12  -9 8597.56  338.83
   5  12  -9 8519.13  446.96
 -12   5  -9 8600.23  333.97
 -12   5  -9 8450.47  384.20
  12  -5  -9 8526.99  344.05
  -5 -12  -9 8348.39  564.42
   5  12  11  712.87  107.83
 -12   5  11  674.05  107.31
  -5 -12 -11  841.01  124.14
  -5 -12 -11  674.44  162.23
 -12   5 -11  910.89  119.71
 -12   5 -11  844.52  216.29
  12  -5 -11  694.84  175.28
  -5 -13   0    8.66   25.02
  -5 -13   0   -3.03   62.55
  13  -5   0    7.37   24.53
   5  13   0    5.10   14.14
 -13   5   0   28.04   39.36
   5  13   0  -44.19   50.08
  -5 -13   2   -7.27   52.86
 -13   5   2  -34.56   33.63
   5  13   2  -23.34   16.71
 -13   5  -2  -23.84   55.15
   5  13  -2   61.79   44.64
  -5 -13  -2   -7.55   19.67
  13  -5  -2  -39.04   53.94
   5  13  -2   11.33   10.06
  -5 -13  -2   11.30   53.82
   5  13   4  292.45   67.05
 -13   5   4  218.36  101.92
 -13   5  -4  264.06   75.46
 -13   5  -4  307.87   63.68
  13  -5  -4  184.25   67.47
  -5 -13  -4  266.47  168.26
  -5 -13  -4  256.14   76.24
   5  13  -4  338.44   95.33
   5  13   6  147.96   49.13
 -13   5   6  194.29   95.36
 -13   5  -6   -1.45   74.56
   5  13  -6  285.37   96.96
 -13   5  -6  167.37   96.57
  13  -5  -6  199.45   99.29
  -5 -13  -6  173.58  151.68
  -5 -13  -6  184.76   82.26
   5  13   8  388.87  110.41
 -13   5   8  352.39   81.59
   5  13  -8  474.68  128.48
  -5 -13  -8  554.68  198.97
 -13   5  -8  516.48   84.88
  -5 -13  -8  348.16   78.92
 -13   5  -8    1.48  100.59
   5  13  10 1572.38  138.24
 -13   5  10 1498.50  140.55
 -13   5 -10 1646.02  223.59
 -13   5 -10 1755.97  182.07
  -5 -13 -10 1692.46  223.54
  13  -5 -10 1787.89  151.04
  -5 -13 -10 1748.93  224.65
 -14   5   1  230.49  109.90
  -5 -14   1  283.83  110.13
   5  14   1  278.03   32.79
  -5 -14   1  278.44   26.23
 -14   5  -1  208.72  112.46
  -5 -14  -1  194.23   55.52
   5  14  -1  262.50   22.86
  14  -5  -1  223.02   63.76
  -5 -14  -1  279.19  109.37
   5  14  -1  314.78   93.56
 -14   5   3 1814.34  183.75
  -5 -14   3 1713.99  185.32
   5  14   3 1801.96   82.37
  14  -5  -3 1657.44  128.25
 -14   5  -3 1733.25  137.64
  -5 -14  -3 1698.88  293.20
  -5 -14  -3 1713.35  127.90
   5  14  -3 1874.89  252.73
 -14   5   5  224.26  105.26
   5  14   5  235.42   75.86
  14  -5  -5  300.25   68.99
 -14   5  -5   -2.32   83.06
  -5 -14  -5  186.95   55.39
   5  14  -5  131.26  100.55
  -5 -14  -5  315.00  112.16
 -14   5  -5  233.48   67.64
   5  14   7    7.11   41.48
 -14   5   7   -8.83   77.37
 -14   5  -7    1.75   61.89
  14  -5  -7   58.66   52.67
 -14   5  -7   26.68   52.00
  -5 -14  -7   22.46   47.24
  -5 -14  -7  -37.23   83.78
   5  14  -7   35.63   76.84
 -14   5   9  664.20  153.80
   5  14   9  626.60   93.21
 -14   5  -9    0.66  131.24
  14  -5  -9  713.47  108.05
  -5 -14  -9  848.93  255.94
  -5 -14  -9  629.02  158.22
 -14   5  -9  673.09  107.57
   5  15   0   -5.43   17.06
  -5 -15   0  -40.91   74.46
  -5 -15   0   -7.22   20.60
  15  -5   0    6.09   23.50
 -15   5   0  -60.92   47.32
   5  15   2 2223.08   90.69
  -5 -15   2 2158.40  220.71
 -15   5   2 2298.19  212.90
  -5 -15  -2 2255.19  138.41
 -15   5  -2 2401.97  161.08
  -5 -15  -2 1982.03  318.26
   5  15  -2 2286.32  188.51
  15  -5  -2 2222.23  118.45
 -15   5   4  265.71  123.60
   5  15   4  290.85   78.21
  15  -5  -4  361.41   83.03
  -5 -15  -4  297.43  127.49
 -15   5  -4  423.18   90.83
   5  15  -4  319.31  170.97
  -5 -15  -4  227.95   89.60
 -15   5  -4  276.11   75.91
   5  15   6   89.48   51.60
 -15   5   6  295.49  102.44
  15  -5  -6   86.52   71.03
  -5 -15  -6  140.65  117.34
  -5 -15  -6  104.25   57.52
 -15   5  -6   -0.74  125.11
 -15   5  -6  152.18   66.30
   5  15  -6  116.67  100.08
 -15   5   8   65.22   96.45
   5  15   8   45.56   85.86
  -5 -15  -8   70.93   97.42
  -5 -15  -8   38.93  107.04
   5  15  -8   34.18   95.89
 -15   5  -8    1.92   79.53
 -15   5  -8   67.74   65.41
  15  -5  -8   68.64   66.42
 -16   5   1   28.53   52.50
  -5 -16   1  -12.57   81.11
   5  16   1   11.04   22.47
  -5 -16  -1   22.72   26.84
 -16   5  -1  -23.68   53.77
  -5 -16  -1   -1.17  130.67
 -16   5   3  438.56   89.55
  -5 -16   3  618.82  140.87
   5  16   3  537.04   82.72
  -5 -16  -3  286.53   94.23
 -16   5  -3  451.08  102.13
  16  -5  -3  302.96  114.24
   5  16  -3  448.64  188.75
  -5 -16  -3  562.73  152.03
 -16   5  -3  500.40   87.17
  16  -5  -3  321.13   91.11
 -16   5   5    4.54   81.39
   5  16   5  -16.65   36.74
  16  -5  -5  -67.27   55.84
 -16   5  -5   -2.60   97.61
 -16   5  -5    3.76   51.31
  16  -5  -5    8.46   55.50
   5  16  -5   32.34  115.51
  -5 -16  -5   11.42   64.17
  -5 -16  -5  -38.59   89.49
   5  16   7   -4.62   86.95
 -16   5   7  111.07  107.16
  16  -5  -7  118.84   73.20
   5  16  -7   72.15  159.11
 -16   5  -7   -0.70  135.42
 -16   5  -7   97.98  112.26
  -5 -16  -7  191.45  123.23
  -5 -16  -7   76.55   96.81
 -17   5   0    3.06   61.51
  -5 -17   0  184.82  156.65
 -17   5   2  129.42   71.49
   5  17   2   78.67   54.31
  -5 -17   2  110.62  115.31
 -17   5  -2  104.91   78.59
  -5 -17  -2  118.80  121.98
  -5 -17  -2   45.03   63.72
 -17   5   4  159.01   67.03
   5  17   4   12.63   64.69
  17  -5  -4   -2.15   67.30
 -17   5  -4   47.11   62.65
  17  -5  -4  -18.36   90.97
 -17   5  -4   45.87  120.08
  -5 -17  -4   71.04   47.53
  -5 -17  -4   35.93  112.77
   5  17  -4   -4.35  139.27
  -6   0   0  561.59   34.47
   6   0   0  595.41   49.74
   0  -6   0  550.19   30.46
   0   6   0  561.34   42.78
   0  -6   0  550.09   48.06
  -6   0   211935.00  263.83
   0   6   212552.20  286.02
   0  -6   212153.30  319.80
   0  -6   212368.60  275.47
   6   0   213516.20  271.54
   0  -6  -213112.10  321.88
  -6   0  -212883.00  287.31
  -6   0  -213057.00  276.08
   0  -6  -212965.10  334.66
   0   6  -212819.60  325.34
   0   6  -212972.40  280.47
   6   0  -212469.90  289.67
   0   6   4 5580.04  177.35
  -6   0   4 5446.23  129.57
   0  -6  -4 5791.56  155.86
   6   0  -4 5739.94  137.38
  -6   0  -4 5457.14  142.41
   0   6  -4 5779.90  141.85
   0   6  -4 5599.96  126.94
  -6   0  -4 5786.09  143.17
   0   6  -4 5867.88  172.49
   0   6   6 3474.46  116.93
   6   0   6 3364.80  110.36
  -6   0   6 3238.73   94.72
  -6   0  -6 3457.59  112.16
   6   0  -6 3528.19  123.67
   0  -6  -6 3601.18  122.55
   0   6  -6 3631.75  134.66
   0   6  -6 3573.10  104.00
   6   0   820249.80  562.01
  -6   0   819629.70  547.09
   0   6   820208.90  567.82
  -6   0  -820675.70  567.14
   0  -6  -819275.90  560.45
   6   0  -820710.10  550.60
   0   6  -820779.00  515.70
   6   0  10 2217.07  158.99
   0   6  10 2126.33  117.38
  -6   0  10 1989.85   94.84
  -6   0 -10 2243.08  118.89
   0   6 -10 2270.10   93.10
   6   0 -10 2033.59  143.49
   0  -6 -10 2103.35  180.65
  -6   0  12 7169.31  243.08
   6   0  12 7134.73  341.49
   0   6  12 6671.61  272.69
  -6   0 -12 7200.10  353.33
   0  -6 -12 7259.81  293.39
   0   6 -12 7168.31  287.32
   6   0 -12 7180.92  314.36
   6   0  14 1273.28  133.58
   0   6  14 1271.88  134.65
  -6   0  14 1267.97  108.75
   0  -6 -14 1336.00  143.64
  -6   0 -14 1246.34  199.96
   6   0 -14 1444.35  172.93
   0   6 -14 1473.41  109.28
   6   1   118289.70  428.10
  -6  -1   119334.20  410.80
   1  -6   119253.90  501.87
   1  -6   118994.80  443.68
  -1   6   119622.30  468.46
   6   1  -118577.60  496.42
  -1   6  -118919.30  420.84
   1  -6  -118972.80  466.47
  -6  -1  -120698.70  497.84
  -6  -1  -119027.70  412.02
  -6  -1  -116381.20  382.01
   6   1  -118987.70  407.01
   1  -6  -119444.40  468.46
  -1   6  -118789.10  443.23
   1  -6   3 6216.26  165.56
  -6  -1   3 6343.81  133.40
  -1   6   3 6350.02  163.79
   1  -6  -3 6574.11  199.27
  -6  -1  -3 6486.62  154.89
  -6  -1  -3 6125.76  146.55
   6   1  -3 6505.57  137.15
  -1   6  -3 6397.02  163.10
  -1   6  -3 6896.28  203.87
  -1   6   5 2170.73   83.19
   6   1   5 2059.16   74.25
  -6  -1   5 1976.52   57.22
  -6  -1  -5 2104.36   76.24
  -1   6  -5 2032.96   74.81
  -1   6  -5 2076.09   66.20
  -6  -1  -5 2064.00   69.82
   6   1  -5 2135.26   61.42
   1  -6  -5 1961.23  116.11
  -1   6  -5 2215.23   86.55
   6   1   715931.20  426.90
  -6  -1   715618.00  375.76
  -1   6   715685.80  433.35
  -1   6  -716389.00  471.58
  -1   6  -716073.00  390.14
  -6  -1  -715790.10  427.64
   6   1  -716076.60  421.56
   1  -6  -716391.90  456.53
  -6  -1   9  361.92   41.44
  -1   6   9  462.67   93.25
   6   1   9  394.01   58.89
  -6  -1  -9  425.13   59.54
   6   1  -9  476.94   70.45
   1  -6  -9  384.62   99.05
  -1   6  -9  453.10   44.72
   6   1  11  610.13   77.95
  -6  -1  11  572.21   57.25
  -1   6  11  566.38   77.97
  -1   6 -11  645.29   61.88
  -6  -1 -11  543.14  121.07
   6   1 -11  605.82   63.70
   1  -6 -11  770.76  133.88
  -1   6  13  145.88   67.59
   6   1  13   98.34   65.59
  -6  -1  13   37.20   74.72
   1  -6 -13  113.33  113.85
   6   1 -13  118.59   55.68
  -6  -1 -13  436.44  110.91
  -1   6 -13  112.13   80.21
  -1   6  15  370.82  101.60
  -6  -1  15  244.67  108.66
   6   1  15  395.67  148.56
  -1   6 -15  360.80  122.44
   6   1 -15  235.35  124.60
   1  -6 -15  348.98  108.11
   2  -6   050771.10 1313.15
  -6  -2   052405.00 1238.28
  -6  -2   046447.70 1316.68
   6   2   052539.90 1424.59
  -6  -2   051856.60 1259.35
   2  -6   047668.00 1263.76
  -2   6   048801.50 1265.33
  -6  -2   2 2561.45   65.37
   6   2   2 2706.90  101.12
   2  -6   2 2830.86  102.83
  -2   6   2 2829.89   87.53
   2  -6   2 2843.30   98.47
  -6  -2  -2 2780.09   85.24
  -6  -2  -2 2610.71   85.96
   6   2  -2 2798.20  105.00
   6   2  -2 2728.32   68.27
  -2   6  -2 2727.28   76.53
   2  -6  -2 2923.25   88.47
  -2   6  -2 2788.70   75.67
   6   2   445237.30 1222.44
  -6  -2   450011.70 1174.67
  -2   6   445342.50 1235.55
   6   2  -447957.20 1146.15
  -6  -2  -446222.20 1251.68
  -2   6  -446616.10 1251.47
  -2   6  -447536.70 1273.32
  -6  -2  -447186.40 1264.23
   2  -6  -447954.20 1343.89
  -6  -2   6   18.36   12.47
  -2   6   6    4.85   25.33
   6   2   6    4.49   33.42
   6   2  -6   16.25   21.91
  -6  -2  -6  -15.07   22.86
  -2   6  -6    7.43   23.63
  -2   6  -6  -12.07   26.21
   2  -6  -6   23.60   26.44
  -2   6   8 2907.12  124.58
  -6  -2   8 2950.25  109.48
   6   2   8 3014.01  120.10
   2  -6  -8 2815.50  176.40
   6   2  -8 2832.52   93.75
  -2   6  -8 2924.80  101.24
  -6  -2  -8 2967.27  119.10
  -2   6  10  -23.88   52.03
   6   2  10    5.87   32.93
  -6  -2  10  -16.39   20.91
  -6  -2 -10   33.64   52.97
   6   2 -10   32.20   23.40
  -2   6 -10   -1.58   25.17
   2  -6 -10   -4.85   36.76
   6   2  12   48.20   79.87
  -2   6  12   85.60   50.11
  -6  -2  12   42.36   52.39
   2  -6 -12   31.78   57.03
   6   2 -12   37.81   38.01
  -2   6 -12   14.54   40.60
  -6  -2 -12   37.24   81.34
  -2   6  14  -13.05   52.65
   6   2  14  -46.92   52.84
  -6  -2  14    3.00   35.76
  -6  -2 -14  166.48   87.63
   6   2 -14   37.80   40.51
  -2   6 -14  -12.65   67.54
   2  -6 -14    5.15   56.94
   3  -6   1 4487.78  144.57
   6   3   1 4517.44  133.70
  -6  -3   1 4660.29   89.34
   3  -6   1 4253.73  125.39
  -3   6   1 4611.87  153.64
  -6  -3   1 4271.21   91.42
   6   3  -1 4681.52  146.29
   3  -6  -1 4672.18  154.19
  -6  -3  -1 4584.57   95.56
  -3   6  -1 4558.57  145.29
  -6  -3  -1 4480.59  170.97
   6   3   347004.10 1221.28
  -6  -3   354990.30 1240.70
  -3   6   347616.40 1300.57
  -6  -3  -350275.50 1292.39
  -6  -3  -347140.50 1329.94
   6   3  -355426.30 1261.70
   6   3  -349936.40 1478.54
  -3   6  -348270.80 1250.59
   3  -6  -348594.30 1379.12
  -3   6  -347893.80 1293.78
   6   3   5 7075.57  185.52
  -3   6   5 6840.36  236.65
  -6  -3   5 6992.29  146.47
  -6  -3  -5 6916.79  211.43
   6   3  -5 7251.37  155.49
  -3   6  -5 7230.18  183.96
   3  -6  -5 7104.35  205.68
  -3   6  -5 7319.03  203.54
  -3   6  -5 6995.06  218.21
  -6  -3  -5 6883.80  198.75
  -6  -3   7  344.09   24.04
  -3   6   7  342.57   78.46
   6   3   7  391.29   44.42
  -6  -3  -7  311.32   68.25
   6   3  -7  350.85   41.11
  -3   6  -7  398.88   64.88
  -3   6  -7  318.77   38.08
   3  -6  -7  471.60   82.78
   6   3   9  132.80   46.30
  -6  -3   9  123.19   40.00
  -3   6   9  144.68   49.40
  -6  -3  -9  125.32   75.80
   6   3  -9  122.63   46.24
  -3   6  -9  163.79   57.64
   3  -6  -9  119.86   52.33
   6   3  11  893.52   95.57
  -6  -3  11  926.85   60.12
  -3   6  11  972.22   94.23
   3  -6 -11 1110.72  106.05
  -6  -3 -11 1033.68  147.88
   6   3 -11  964.69   69.08
  -3   6 -11 1091.37  114.97
   6   3  13  139.67   76.33
  -6  -3  13  171.39   48.06
  -3   6  13  230.10   75.27
  -6  -3 -13  668.70  133.61
   6   3 -13  202.88   55.00
   3  -6 -13  253.52   84.52
  -3   6 -13  290.59   63.94
  -6  -4   0 1159.63   35.62
  -6  -4   0 1088.64   69.25
   6   4   0 1156.34   98.53
   4  -6   0 1126.79   56.89
   4  -6   0 1110.74   55.00
  -4   6   0 1165.57   56.50
   6   4   210924.20  230.23
   6   4   210705.40  315.22
  -6  -4   210316.00  167.69
  -6  -4   210009.80  168.80
  -4   6   210132.60  294.26
   4  -6   210185.90  233.77
   4  -6   210791.00  269.70
  -6  -4  -210090.60  324.02
   6   4  -210911.60  320.74
  -6  -4  -210264.30  221.77
  -4   6  -210006.10  257.14
   4  -6  -210328.60  266.83
   6   4   4  527.37   53.23
  -6  -4   4  544.23   17.05
  -4   6   4  645.13   50.12
  -6  -4  -4  527.40   37.61
  -6  -4  -4  511.97   75.42
   6   4  -4  566.50   69.93
   6   4  -4  573.22   18.71
  -4   6  -4  585.68   38.41
  -4   6  -4  578.75   43.93
   4  -6  -4  556.18   73.70
   6   4   612736.90  334.90
  -6  -4   612892.80  264.81
  -4   6   612356.00  349.87
   6   4  -612585.70  270.52
  -6  -4  -613378.90  383.88
  -6  -4  -613030.90  346.85
  -4   6  -613225.00  369.70
  -4   6  -613211.00  347.14
  -4   6  -613145.30  362.19
   4  -6  -613520.80  380.59
  -4   6   8  432.13   60.52
   6   4   8  386.89   52.76
  -6  -4   8  420.94   39.90
  -6  -4  -8  381.56   56.34
   6   4  -8  425.07   31.12
  -4   6  -8  449.38   47.84
   4  -6  -8  399.82   65.31
  -4   6  -8  374.63   48.16
   6   4  10   88.07   47.51
  -6  -4  10   71.37   24.88
  -4   6  10  118.82   78.58
  -6  -4 -10   55.19   50.98
   6   4 -10   94.17   28.75
  -4   6 -10   41.92   40.91
   4  -6 -10   89.32   84.83
  -6  -4  12    2.44   24.00
   6   4  12   17.14   43.44
  -4   6  12  -43.58   42.71
   6   4 -12   14.51   27.60
  -6  -4 -12   83.88   72.25
   4  -6 -12   13.64   74.18
  -4   6 -12   -1.89   36.35
   6   4  14 1453.70  139.10
  -6  -4  14 1340.66  130.77
  -4   6  14 1299.86  138.19
  -6  -4 -14 1634.98  237.06
   6   4 -14 1253.12   99.04
   4  -6 -14 1399.72  223.38
  -4   6 -14 1243.21  122.80
  -6  -5   114555.90  254.23
   6   5   114346.00  303.02
  -6  -5   113120.40  242.17
  -6  -5   115490.30  439.59
   5  -6   113772.30  305.34
   5  -6   114277.00  399.22
  -5   6   114313.20  366.65
   6   5   114787.20  404.38
  -6  -5  -114322.10  410.14
  -6  -5  -114462.70  295.23
   6   5  -114578.10  464.57
  -5   6  -114220.30  364.02
   5  -6  -114535.50  372.43
  -5   6   3  460.48   47.45
   6   5   3  424.50   29.14
  -6  -5  -3  474.94   45.54
  -6  -5  -3  454.58   55.31
   6   5  -3  489.58   66.12
   5  -6  -3  528.21   71.16
  -5   6  -3  492.77   44.38
  -6  -5   5 2032.52   35.91
   6   5   5 2028.34   98.41
  -5   6   5 1990.62   88.70
   5  -6  -5 1821.18   91.78
  -6  -5  -5 1989.34   78.15
  -6  -5  -5 2182.14  141.04
   6   5  -5 1979.97   35.38
   6   5  -5 2156.83  124.94
  -5   6  -5 1999.75   78.29
  -5   6  -5 1936.10   52.67
  -5   6  -5 1961.47   90.52
   6   5   7  -10.48   38.69
  -6  -5   7    0.31   13.38
  -5   6   7   13.40   30.18
  -6  -5  -7   -4.50   41.73
   6   5  -7  -37.58   44.65
  -6  -5  -7   17.88   33.40
   6   5  -7    7.24   10.24
  -5   6  -7    9.29   29.24
  -5   6  -7   -5.45   37.92
   5  -6  -7   53.97   48.08
  -5   6  -7    5.94   18.84
   6   5   9 5499.63  196.78
  -6  -5   9 5497.90  133.28
  -5   6   9 5419.43  209.50
   5  -6  -9 5563.12  218.09
  -6  -5  -9 5507.36  208.75
   6   5  -9 5645.75  166.91
  -5   6  -9 5744.55  239.40
  -5   6  -9 5838.00  185.75
   6   5  11  419.17   78.64
  -6  -5  11  561.80   61.77
  -5   6  11  447.54   80.36
  -6  -5 -11  501.72   86.24
   6   5 -11  529.35   48.28
   5  -6 -11  479.33   87.67
  -5   6 -11  502.39  108.96
  -5   6  13 1110.60  120.77
   6   5  13 1299.03  186.68
  -6  -5  13 1087.38  103.82
   5  -6 -13 1017.44  131.84
  -6  -5 -13 1335.89  209.09
   6   5 -13 1141.01   81.59
  -5   6 -13 1163.12  107.83
   6   6   0 2007.75  107.82
  -6  -6   0 2127.50   52.46
  -6  -6   0 2179.30  116.05
  -6   6   0 2162.23  119.80
   6  -6   0 2254.68  117.94
   6   6   2 5333.50  119.79
   6   6   2 5301.67  179.22
  -6  -6   2 5476.63  199.55
   6  -6   2 5533.52  166.41
   6  -6   2 5500.42  104.28
  -6   6   2 5385.63  163.57
  -6  -6  -2 5449.76  124.79
  -6  -6  -2 5153.20  191.14
   6   6  -2 5384.60  202.33
   6  -6  -2 5469.01  164.06
  -6   6  -2 5136.24  194.82
   6   6   4  639.51   39.40
  -6   6   4  719.94   57.33
   6  -6  -4  678.89   88.10
  -6   6  -4  671.75   84.14
  -6  -6  -4  674.43   42.64
  -6  -6  -4  687.01   70.11
   6   6  -4  683.95   84.93
   6   6   6 6693.57  197.53
  -6   6   6 6728.32  268.46
  -6   6  -6 6937.02  159.69
  -6   6  -6 6905.29  231.46
  -6  -6  -6 7030.03  208.62
  -6  -6  -6 6758.82  248.68
   6   6  -6 6704.83  349.25
   6   6  -6 6329.09  103.46
  -6   6  -6 7122.11  210.58
   6  -6  -6 6849.79  226.45
   6   6   8  -19.09   27.66
  -6  -6   8    1.51   13.56
  -6   6   8   -0.15   32.10
   6   6  -8  -11.18   16.50
  -6   6  -8    1.88   26.61
  -6  -6  -8   28.44   37.26
  -6  -6  -8   -9.30   47.79
   6   6  -8    8.93   75.96
  -6   6  -8  -10.31   28.30
  -6   6  -8   20.93   32.65
   6  -6  -8   -4.53   33.70
   6   6  10 4328.92  244.89
  -6  -6  10 4585.85  139.62
  -6   6  10 4571.42  261.28
  -6  -6 -10 4527.03  197.88
  -6   6 -10 4662.80  164.17
   6   6 -10 4586.85  275.86
   6   6 -10 4698.11  127.86
  -6   6 -10 4539.70  183.74
   6  -6 -10 4625.23  207.35
   6   6  12  130.78   63.62
  -6  -6  12  109.57   49.37
  -6   6  12  191.30   64.98
  -6  -6 -12  132.29   72.13
   6   6 -12  105.65   36.06
  -6   6 -12  122.71   60.12
   6  -6 -12  189.43   70.42
   6   6  14   83.84  101.66
  -6  -6  14   27.35   33.36
  -6   6  14   88.73   99.17
  -6   6 -14   70.19   92.48
  -6  -6 -14   28.43  116.97
   6   6 -14   42.98   36.64
   6  -6 -14   23.43   71.25
   7  -6   1   -0.47   11.69
  -7   6   1  -15.40   37.67
   6   7   1    5.64   29.86
   7  -6   1   20.57   25.41
   6   7   1   12.35    9.15
  -6  -7   1    2.94   34.55
  -6  -7   1    3.41    5.70
   6   7  -1   18.67   34.54
  -7   6  -1  -12.26   24.32
   7  -6  -1   -1.43   25.70
  -6  -7  -1  -44.03   51.74
  -6  -7  -1   14.41   16.49
  -7   6   3  105.68   38.29
   6   7   3  100.50   21.25
  -6  -7  -3  166.48   36.80
  -7   6  -3  131.69   58.84
   7  -6  -3  123.10   59.55
  -6  -7  -3  150.94   50.30
   6   7  -3   81.90   55.92
  -7   6   5  345.45   55.85
   6   7   5  351.95   58.67
  -7   6  -5  405.31   54.93
   7  -6  -5  294.17   83.36
  -6  -7  -5  371.28   43.09
  -6  -7  -5  358.15   68.26
   6   7  -5  314.67   80.59
  -7   6   7  107.61   48.76
   6   7   7  155.37   59.56
  -7   6  -7   75.23   42.72
  -7   6  -7  159.54   76.25
  -7   6  -7  114.00   22.42
   7  -6  -7  107.81   50.32
  -6  -7  -7   99.63   58.08
  -6  -7  -7  118.15   43.11
   6   7  -7  128.59   74.60
   6   7  -7  128.33   11.55
   6   7  -7  112.86    9.24
   6   7   9  493.41   61.32
  -7   6   9  381.88   68.79
  -7   6  -9  408.78   57.19
  -6  -7  -9  270.94  102.53
  -7   6  -9  293.69   60.63
  -7   6  -9  352.34   73.07
   7  -6  -9  251.85  110.69
  -6  -7  -9  349.01   84.33
   6   7  -9  324.29   24.35
   6   7  -9  370.27  105.21
  -7   6  11 3371.08  176.00
  -7   6 -11 3409.20  173.08
  -7   6 -11 3418.00  179.11
   7  -6 -11 3454.86  190.15
  -6  -7 -11 3197.63  185.81
   6   7 -11 3979.81  374.30
   6   7 -11 3300.13  103.50
  -7   6  13  -57.51   86.95
   6   7  13  -29.70   54.42
  -7   6 -13   14.97   81.80
   7  -6 -13  -38.34   93.48
  -6  -7 -13    7.66   62.54
   6   7 -13  -22.13  138.65
  -8   6   0  151.23   41.11
  -6  -8   0  114.60   13.30
   6   8   0  116.79   16.64
   6   8   0  173.74   52.85
  -6  -8   0  167.45   57.54
   8  -6   0   98.85   62.03
  -8   6   2   28.29   28.60
  -6  -8   2   62.04   40.41
   6   8   2  -10.11   20.62
   6   8   2    5.63   36.01
  -8   6  -2   -1.16   29.91
  -6  -8  -2   -4.03   23.62
  -6  -8  -2   26.27   61.31
   6   8  -2   40.80   62.15
   8  -6  -2   16.97   28.68
  -8   6   4 2671.05  121.62
   6   8   4 2668.48   88.84
   8  -6  -4 2669.23  120.24
  -6  -8  -4 2690.37  125.54
  -6  -8  -4 2844.51  206.17
   6   8  -4 2591.66  223.08
  -8   6  -4 2809.15  126.04
  -8   6   6 7399.05  252.08
   6   8   6 7418.72  223.04
  -8   6  -6 7637.53  240.23
  -8   6  -6 7433.77  325.42
  -6  -8  -6 7624.73  232.66
  -6  -8  -6 7899.34  308.78
   6   8  -6 7963.61  335.03
   8  -6  -6 7483.73  318.92
  -8   6   8   41.29   38.23
   6   8   8  -18.85   50.82
  -8   6  -8    4.46   11.68
  -8   6  -8   11.19   63.32
   6   8  -8   83.74   61.16
  -6  -8  -8   11.38   36.41
  -6  -8  -8   24.01   48.66
  -8   6  -8   12.23   34.47
   8  -6  -8    4.92   63.09
  -8   6  10 1957.89  128.96
   6   8  10 1873.97  121.36
  -8   6 -10 1927.02   74.71
  -8   6 -10 1958.94  180.82
  -8   6 -10 1992.17  144.64
   8  -6 -10 1890.89  135.62
  -6  -8 -10 1919.63  191.89
  -6  -8 -10 2116.96  170.75
   6   8 -10 1852.04   56.51
   6   8 -10 2087.55  287.07
  -8   6  12  660.02  143.30
   6   8  12  922.28  146.14
  -8   6 -12  648.04   93.71
  -8   6 -12    7.98  105.01
   8  -6 -12  826.07  150.93
  -6  -8 -12  720.65  104.75
  -6  -8 -12  -10.58  128.19
   6   8 -12  742.94  152.85
  -6  -9   1  247.85   67.21
   6   9   1  156.25   26.21
  -6  -9   1  157.37   12.18
   9  -6   1  152.32   46.57
   9  -6   1  128.96   13.52
  -9   6   1  202.81   70.43
   6   9   1  233.95   83.48
  -6  -9  -1  157.22   61.92
  -6  -9  -1  130.43   30.31
   6   9  -1  130.49   60.34
   6   9  -1  125.16   10.59
   9  -6  -1  154.44   45.18
  -9   6  -1  148.10   45.96
   6   9   3 6884.58  198.13
  -6  -9   3 6250.78  273.99
  -9   6   3 6796.54  227.11
  -6  -9  -3 6677.70  205.70
  -6  -9  -3 6654.55  279.71
   6   9  -3 6558.47  279.93
  -9   6  -3 6793.30  234.01
   9  -6  -3 6684.22  226.75
  -9   6   5 1069.11   88.02
   6   9   5 1097.41   88.53
  -6  -9  -5 1015.01   99.02
  -6  -9  -5  957.61  114.33
   6   9  -5 1197.06  188.15
   9  -6  -5 1129.84   88.82
  -9   6  -5  987.66  134.88
  -9   6  -5 1150.75   79.61
   6   9   7 1066.76   77.50
  -9   6   7 1076.47  137.90
  -6  -9  -7 1218.40  126.51
   6   9  -7 1587.76  219.62
  -9   6  -7 1180.77   88.80
  -9   6  -7 1129.92  107.24
   9  -6  -7 1248.13  100.81
  -6  -9  -7 1162.22   85.82
   6   9   9   69.81   48.59
  -9   6   9   48.23   84.27
  -6  -9  -9   55.56   52.66
   6   9  -9   46.71  132.31
   9  -6  -9   69.48   56.75
  -9   6  -9   92.47   76.69
  -9   6  -9   80.96   95.64
  -6  -9  -9   67.29   71.25
   6   9  11 1296.57  115.68
  -9   6  11 1196.77  121.02
  -6  -9 -11 1152.56  192.39
  -6  -9 -11 1386.67  163.43
   6   9 -11 1262.22  189.79
  -9   6 -11 1324.65  118.04
  -9   6 -11 1384.03  142.41
   9  -6 -11 1194.07  187.53
   6   9  13 1246.03  202.24
  -9   6  13  971.77  131.48
  -6  -9 -13 1145.28  147.30
  -6  -9 -13 1064.30  174.36
  -9   6 -13 1015.51  131.32
  -9   6 -13 1158.28  154.43
   9  -6 -13 1088.86  139.53
  -6 -10   0   91.40   66.46
   6  10   0   91.60   20.10
   6  10   0  136.96   58.78
  10  -6   0   83.41   72.41
 -10   6   0  126.59   46.23
  -6 -10   0   82.16   23.64
   6  10   2  259.43   42.87
  -6 -10   2  363.85   87.02
 -10   6   2  210.53   90.79
  -6 -10  -2  289.76   48.95
  -6 -10  -2  258.53   85.83
   6  10  -2  370.27   79.10
 -10   6  -2  355.35   61.06
  10  -6  -2  274.59   87.78
   6  10   4 4839.46  147.16
 -10   6   4 5106.82  198.97
  -6 -10  -4 4931.25  155.54
  -6 -10  -4 5220.71  250.62
   6  10  -4 4928.31  251.72
  10  -6  -4 5021.10  196.76
 -10   6  -4 4737.74  263.15
   6  10   6   27.23   47.60
 -10   6   6   20.51   40.98
  -6 -10  -6   34.66   33.97
  -6 -10  -6    2.10   59.36
   6  10  -6  -30.70   63.10
 -10   6  -6   -6.30   46.64
 -10   6  -6   19.82   37.83
  10  -6  -6   24.50   42.07
   6  10   8  541.29   74.36
 -10   6   8  816.24   89.21
  -6 -10  -8  668.23  120.76
   6  10  -8  647.66  132.46
  10  -6  -8  695.77   89.57
 -10   6  -8  793.56  127.43
 -10   6  -8  678.84  101.34
  -6 -10  -8  661.98   81.35
   6  10  10  257.79  106.21
 -10   6  10  320.64   76.55
  -6 -10 -10  199.80   75.60
  -6 -10 -10  289.26  104.78
   6  10 -10  230.28  120.25
 -10   6 -10  206.09   73.85
 -10   6 -10   56.55  138.07
  10  -6 -10  207.35  120.68
   6  10  12  973.74  118.82
 -10   6  12  999.01  121.40
  -6 -10 -12 1022.74  135.48
  -6 -10 -12  917.61  254.24
 -10   6 -12  870.42  142.53
 -10   6 -12  953.05  124.83
  10  -6 -12  899.57  129.42
   6  11   1    3.57   20.65
   6  11   1   21.14   44.10
  -6 -11   1  -18.04   49.92
 -11   6   1  -44.54   54.92
  -6 -11   1    6.50   11.15
  -6 -11  -1   19.39   51.39
  -6 -11  -1    9.62   23.07
   6  11  -1   -1.79    9.24
   6  11  -1   16.32   46.83
  11  -6  -1   53.94   35.75
 -11   6  -1   -0.41   35.93
  -6 -11   3  165.63   83.32
   6  11   3  160.44   30.82
 -11   6   3  127.95   83.45
  -6 -11  -3  182.70   80.78
  -6 -11  -3  161.38   34.58
   6  11  -3  168.69  117.30
 -11   6  -3  132.69   88.46
  11  -6  -3  145.30   56.31
   6  11   5  400.19   48.84
 -11   6   5  463.93   72.31
  -6 -11  -5  511.39  105.65
  -6 -11  -5  410.84   83.47
   6  11  -5  331.37  106.23
 -11   6  -5  292.91   80.31
  11  -6  -5  387.36   74.11
 -11   6  -5  398.13   67.12
   6  11   7 2038.38  151.43
 -11   6   7 1938.12  127.87
  -6 -11  -7 1835.50  112.70
   6  11  -7 1882.13  194.39
  11  -6  -7 2039.99  190.30
 -11   6  -7 1868.74  143.57
 -11   6  -7 1984.88  130.16
  -6 -11  -7 1881.75  264.99
   6  11   9 2664.59  148.21
 -11   6   9 2881.93  167.45
  -6 -11  -9 2645.76  226.14
  -6 -11  -9 2674.42  156.54
   6  11  -9 2889.20  239.46
  11  -6  -9 2535.77  238.52
 -11   6  -9 2691.43  223.69
 -11   6  -9 2631.07  192.93
   6  11  11  521.62  169.81
 -11   6  11  922.35  116.84
  -6 -11 -11 1094.99  163.37
  -6 -11 -11  869.10  124.52
  11  -6 -11 1100.72  126.23
 -11   6 -11  966.65  123.17
 -11   6 -11 1041.83  143.48
  12  -6   0   89.76   30.84
  -6 -12   0  105.14   84.53
  -6 -12   0  104.98   29.20
   6  12   0  103.69   25.66
   6  12   0   87.05   70.22
 -12   6   0  168.10   83.73
  12  -6   0   87.98   55.38
  -6 -12   2 2305.55  186.82
 -12   6   2 2324.61  184.66
   6  12   2 2272.87   76.18
  -6 -12  -2 2174.36   81.04
  -6 -12  -2 2004.11  181.81
   6  12  -2 2082.35  169.48
 -12   6  -2 2133.65  191.32
  12  -6  -2 2164.38  132.96
   6  12   4 4644.68  150.47
 -12   6   4 4620.75  270.55
  -6 -12  -4 4512.33  273.98
  -6 -12  -4 4782.37  161.93
   6  12  -4 5013.07  365.72
 -12   6  -4 4614.93  217.25
  12  -6  -4 4774.98  210.82
   6  12   6  933.40   76.96
 -12   6   6  917.91   99.91
  -6 -12  -6  906.51  222.11
   6  12  -6 1074.00  154.01
 -12   6  -6  998.68  116.85
 -12   6  -6 1169.38   98.68
  12  -6  -6  964.98  102.98
  -6 -12  -6  979.77   83.20
   6  12   8 1430.06  157.23
 -12   6   8 1554.97  129.00
  -6 -12  -8 1658.23  174.76
  -6 -12  -8 1829.60  280.73
   6  12  -8 1599.24  193.95
 -12   6  -8 1499.48  149.66
 -12   6  -8 1650.85  180.58
  12  -6  -8 1666.67  135.74
   6  12  10 7014.91  292.33
 -12   6  10 6957.08  395.87
  -6 -12 -10 7285.45  412.82
  -6 -12 -10 6839.43  398.18
 -12   6 -10 6919.69  309.20
 -12   6 -10 7096.98  362.55
  12  -6 -10 7076.48  322.20
  -6 -13   1  364.03   28.78
  -6 -13   1  392.78  114.47
 -13   6   1  385.12  114.84
   6  13   1  352.40   30.92
  -6 -13  -1  371.24   35.93
   6  13  -1  481.35   98.77
   6  13  -1  370.70   25.35
 -13   6  -1  325.54   76.49
  13  -6  -1  296.14   61.88
  13  -6  -1  475.22   77.28
  -6 -13  -1  362.68  111.19
   6  13   3 1537.53  100.50
  -6 -13   3 1520.92  173.00
 -13   6   3 1469.44  169.39
  -6 -13  -3 1483.01  181.47
   6  13  -3 1755.23  162.33
 -13   6  -3 1321.43  126.97
  13  -6  -3 1548.85  174.66
  -6 -13  -3 1627.15   79.24
   6  13   5   31.37   32.65
 -13   6   5  -25.65   78.85
  -6 -13  -5  162.28  123.47
  -6 -13  -5   11.96   59.39
   6  13  -5   -0.18  116.16
 -13   6  -5    1.01   56.18
 -13   6  -5   46.31   47.43
  13  -6  -5   48.49   51.67
   6  13   7 1854.66  112.78
 -13   6   7 1698.94  196.55
  -6 -13  -7 1662.18  174.54
  -6 -13  -7 1742.56  293.61
   6  13  -7 1805.53  293.00
 -13   6  -7 1782.88  160.75
 -13   6  -7 1771.80  135.91
  13  -6  -7 1817.95  143.86
   6  13   9  151.18   63.76
 -13   6   9  160.29  116.55
  -6 -13  -9  163.65   72.80
  -6 -13  -9   17.83  179.17
 -13   6  -9  134.48   91.09
 -13   6  -9  145.06  118.39
  13  -6  -9   89.76   76.35
  -6 -14   0  623.87  144.63
   6  14   0  754.07   48.87
 -14   6   0  585.68   97.32
  -6 -14   0  702.29   54.21
   6  14   0  -33.84  116.30
  14  -6   0  644.53   44.99
   6  14   2 6579.88  214.45
  -6 -14   2 6634.56  372.56
 -14   6   2 6228.41  270.76
 -14   6  -2 6363.11  285.16
  -6 -14  -2 6501.15  231.71
   6  14  -2 7023.43  339.11
  14  -6  -2 7221.30  292.25
  14  -6  -2 6726.98  222.01
  -6 -14  -2 6395.81  369.73
   6  14   4  151.25   61.82
 -14   6   4  150.08  103.93
  14  -6  -4   98.05  104.11
  -6 -14  -4  123.60   45.15
   6  14  -4  117.28  143.23
 -14   6  -4  142.90   73.08
  -6 -14  -4  200.70  164.93
   6  14   6   54.73   45.27
 -14   6   6  261.39   99.01
  14  -6  -6   96.03   62.80
  -6 -14  -6   77.17  102.18
  -6 -14  -6   52.80   50.25
   6  14  -6   64.54  146.69
 -14   6  -6    0.55  115.82
 -14   6  -6  101.31   60.92
   6  14   8 1656.94  173.18
 -14   6   8 1356.04  205.23
  -6 -14  -8 1581.80  130.91
  -6 -14  -8 1633.24  320.82
   6  14  -8 1767.87  314.42
 -14   6  -8 1622.57  174.72
 -14   6  -8 1458.59  137.66
  14  -6  -8 1448.63  143.82
 -15   6   1 1990.77  151.82
  -6 -15   1 1789.12  220.11
   6  15   1 1968.37   73.19
 -15   6  -1 2043.73  156.64
   6  15  -1 2159.52  187.66
  -6 -15  -1 2020.86  222.89
  -6 -15  -1 2058.53   83.64
  15  -6  -1 1837.43  112.88
 -15   6   3  744.48  107.99
   6  15   3  854.34   90.19
  -6 -15   3  787.16  162.35
  -6 -15  -3  825.61   70.00
  -6 -15  -3 1061.24  171.58
   6  15  -3  852.32  140.65
  15  -6  -3  797.01   87.11
  15  -6  -3  880.19  111.87
 -15   6  -3  808.34  118.33
   6  15   5  799.89   72.89
 -15   6   5  732.00  159.24
  -6 -15  -5  676.05  173.58
  -6 -15  -5  519.30  118.51
   6  15  -5  690.01  223.26
 -15   6  -5  -31.46  182.18
 -15   6  -5  777.94  151.11
  15  -6  -5  806.53  162.61
   6  15   7  208.88   62.58
 -15   6   7  168.80  120.44
  -6 -15  -7  100.74  135.73
  -6 -15  -7  178.76  105.88
   6  15  -7  146.84  180.56
 -15   6  -7    2.13  148.30
 -15   6  -7  169.62   79.88
  15  -6  -7  226.86  126.98
  -6 -16   0  252.98  125.91
 -16   6   0  172.55   84.04
   6  16   2 1235.35   69.29
  -6 -16   2 1478.60  203.72
 -16   6   2 1387.55  138.34
  -6 -16  -2 1398.98  208.08
 -16   6  -2 1424.12  145.30
  -6 -16  -2 1352.93  109.77
   6  16  -2 1299.61  177.89
   6  16   4  473.51   59.55
 -16   6   4  521.14   98.89
 -16   6  -4  563.64  176.41
  -6 -16  -4  328.97   67.29
  -6 -16  -4  411.74  162.52
   6  16  -4  433.86  131.26
 -16   6  -4  417.31   92.44
  16  -6  -4  478.19  149.29
  16  -6  -4  266.68   85.29
   6  16   6  121.60   53.77
 -16   6   6   -7.75  121.11
  -6 -16  -6  161.95  128.50
  -6 -16  -6  124.85   93.34
   6  16  -6  143.93  109.90
 -16   6  -6   -1.27  142.72
 -16   6  -6   69.55  115.32
  16  -6  -6  160.98  124.01
  -6 -17   1  162.84  139.15
 -17   6   1  131.11   88.06
  -6 -17  -1  285.76  138.72
 -17   6  -1  157.08   92.98
   6  17   3   48.17   36.90
  -6 -17   3   96.51  119.48
 -17   6   3  140.67   75.26
  -6 -17  -3  230.01  121.41
  -6 -17  -3   77.35   44.06
   6  17  -3   44.29  100.11
 -17   6  -3  198.09  128.57
 -17   6  -3   41.54   67.03
  -7   0   1 3774.28   95.25
   7   0   1 3769.27  108.83
   0   7   1 3505.01   93.24
   0  -7   1 3577.43  122.46
   0  -7   1 3518.80   86.09
  -7   0  -1 3592.84  121.95
   7   0  -1 3841.65  136.87
   0  -7  -1 3555.00  120.64
   0  -7  -1 3595.98   94.94
   0   7  -1 3547.01   84.41
   0   7  -1 3964.90  147.41
   7   0  -1 3542.74  112.62
  -7   0   345953.90 1177.75
   0   7   347970.90 1271.83
   0  -7   347402.70 1394.08
  -7   0  -348166.50 1233.47
  -7   0  -347845.00 1288.12
   0  -7  -348115.80 1288.61
   0   7  -349599.30 1246.55
   0   7  -349293.10 1397.64
  -7   0   5  126.77   23.56
   0   7   5  190.38   33.53
  -7   0  -5  136.51   30.16
  -7   0  -5  198.74   34.03
   7   0  -5  102.65   38.93
   0  -7  -5  115.16   53.80
   0   7  -5  144.23   18.41
   0   7  -5  107.40   32.61
   0   7  -5  125.68   40.55
  -7   0   7 4935.53  168.88
   0   7   7 4885.67  207.36
   7   0  -7 4800.92  142.85
   0  -7  -7 4975.70  217.13
   0   7  -7 5259.32  242.77
   0   7  -7 5191.55  130.21
  -7   0  -7 4951.92  202.35
   0   7   9 8613.15  288.85
   7   0   9 8591.93  281.07
  -7   0   9 8672.70  245.88
   0  -7  -9 8790.83  296.79
  -7   0  -9 8547.63  284.07
   7   0  -9 9069.07  265.37
   0   7  -9 9232.00  275.62
   0   7  -9 8840.87  394.36
   7   0  11 3532.27  169.68
  -7   0  11 3452.25  178.92
   0   7  11 3560.05  173.40
   0  -7 -11 3477.26  178.51
   7   0 -11 3443.90  196.08
  -7   0 -11 3415.59  231.31
   0   7 -11 3678.05  173.57
   0   7 -11 3649.62  203.10
   7   0  13  224.88   75.58
  -7   0  13  225.42   57.86
   0   7  13  219.49   79.92
  -7   0 -13  283.57  120.48
   7   0 -13  235.76   99.73
   0   7 -13  216.90   57.05
   0  -7 -13  242.99  132.70
   7   1   0   -7.65   14.99
  -1   7   0    0.23   11.90
   1  -7   0   26.07   26.09
   1  -7   0   -4.36   12.13
  -7  -1   0    6.91   16.84
   7   1   2   88.56   20.11
  -7  -1   2   85.83   17.35
   1  -7   2   96.18   30.10
   1  -7   2   94.15   20.81
  -1   7   2   95.61   39.34
   7   1  -2  133.01   33.10
   1  -7  -2  120.42   39.58
   1  -7  -2  136.25   32.03
  -7  -1  -2   97.12   23.21
  -7  -1  -2   97.50   31.25
   7   1  -2  100.00   26.98
  -1   7  -2  103.10   19.55
  -1   7  -2   77.61   39.77
  -7  -1   419011.50  449.29
  -1   7   420056.90  509.93
  -7  -1  -419993.90  488.09
   7   1  -419294.90  462.08
  -1   7  -419155.90  455.58
  -1   7  -420224.20  540.61
   1  -7  -420205.90  521.12
  -7  -1  -420523.00  524.67
   7   1   6  103.61   29.47
  -7  -1   6   72.45   20.52
  -1   7   6   81.23   33.54
  -7  -1  -6   54.97   37.59
  -7  -1  -6   62.42   47.57
   7   1  -6   49.24   21.28
  -1   7  -6   53.32   37.01
  -1   7  -6   61.93   30.28
  -1   7  -6   66.94   53.88
   1  -7  -6   53.33   35.99
   7   1   8 2065.82   99.55
  -7  -1   8 1943.38  101.00
  -1   7   8 1901.53  147.71
  -7  -1  -8 1937.76  101.20
   7   1  -8 2087.07  110.57
  -1   7  -8 2109.83  116.80
  -1   7  -8 2060.65  104.11
   1  -7  -8 2053.21  114.92
   7   1  10  811.88  126.01
  -7  -1  10  846.57   88.97
  -1   7  10 1042.95   88.40
  -7  -1 -10 1090.71  130.58
   7   1 -10  871.32   99.49
  -1   7 -10 1014.87   93.64
  -1   7 -10 1004.86  100.33
   1  -7 -10  876.29   99.24
  -7  -1  12 1505.05   91.15
  -1   7  12 1560.88  123.71
   7   1  12 1650.27  124.42
  -7  -1 -12 1656.81  184.06
   7   1 -12 1472.88  145.39
  -1   7 -12 1643.18   98.05
  -1   7 -12 1690.63  145.21
   1  -7 -12 1592.64  139.02
   7   1  14   24.59   55.04
  -7  -1  14   -9.46   59.07
  -1   7  14  -22.12   87.27
  -7  -1 -14   59.09   92.13
   7   1 -14  -24.43   69.43
  -1   7 -14   50.50   42.16
   1  -7 -14  -38.11   62.44
   7   2   1 4304.60  149.35
   2  -7   1 3950.98  115.67
   2  -7   1 3860.19  106.52
  -2   7   1 4052.84  113.28
  -7  -2   1 3703.72   98.83
  -2   7  -1 3936.64  107.35
   2  -7  -1 3931.21  112.43
   2  -7  -1 3965.98  144.37
  -7  -2  -1 3996.82  148.10
  -7  -2  -1 4206.82  110.46
   7   2  -1 4176.33  136.16
   2  -7   3 1150.66   74.94
  -2   7   3 1115.24   57.32
  -7  -2   3 1129.97   45.11
   7   2  -3 1088.74   45.44
  -7  -2  -3 1150.41   47.01
  -2   7  -3 1194.91   66.57
  -2   7  -3 1223.52   71.12
   2  -7  -3 1155.92   59.04
  -7  -2  -3 1150.90   56.91
   7   2  -3 1111.10   75.49
  -2   7   511664.30  317.79
   7   2   512104.70  308.52
  -7  -2   511209.10  243.31
  -2   7  -511856.00  319.41
  -2   7  -512036.70  284.43
  -2   7  -511671.10  295.38
   2  -7  -511943.90  331.19
  -7  -2  -511882.50  314.58
  -7  -2  -511826.30  304.75
   7   2  -513259.40  283.33
  -2   7   7   15.11   31.60
   7   2   7  -20.90   26.63
  -7  -2   7   13.98   25.69
  -2   7  -7   38.13   32.05
   2  -7  -7  -12.80   33.80
  -7  -2  -7   -7.97   27.26
  -7  -2  -7    6.91   27.78
   7   2  -7    2.18   28.22
  -2   7  -7   67.76   24.31
  -2   7   9  187.78   83.82
   7   2   9  123.36   50.84
  -7  -2   9  155.40   47.12
  -2   7  -9  233.46   37.93
  -2   7  -9  211.08   84.76
   2  -7  -9  149.42   57.68
   7   2  -9  147.11   35.22
  -7  -2  -9  133.28   81.27
  -2   7  11   36.45   53.45
   7   2  11  102.41   50.71
  -7  -2  11  105.25   50.98
  -2   7 -11   45.37   57.27
   2  -7 -11   38.35   91.11
  -7  -2 -11  121.14   84.17
   7   2 -11   79.89   57.81
  -2   7 -11   42.63   40.09
  -2   7  13  208.79   76.99
   7   2  13  244.76   75.92
  -7  -2  13  219.27   50.20
  -2   7 -13  200.79   88.79
  -2   7 -13  172.56   92.87
   2  -7 -13  228.68  136.44
  -7  -2 -13  230.35  127.99
   7   2 -13  216.61   59.35
  -7  -3   0   -8.45   24.01
  -7  -3   0   14.01   10.98
   7   3   0   -3.88   24.02
  -3   7   0   17.29   18.97
   3  -7   0   -3.42   17.19
   3  -7   0   -0.40   28.47
  -7  -3   0    7.26    9.18
   3  -7   2  103.48   22.54
   3  -7   2   90.36   39.16
  -3   7   2   72.64   44.61
   7   3   2   75.50   27.07
  -7  -3   2   86.82   17.52
  -7  -3  -2   67.41   30.56
  -7  -3  -2  110.74   26.93
   7   3  -2   70.08   58.24
  -3   7  -2   49.05   24.66
  -3   7  -2   90.91   18.79
   3  -7  -2   67.96   29.05
   7   3   4 1916.76   68.97
  -7  -3   4 1923.54   53.55
  -3   7   4 1972.75   82.44
  -7  -3  -4 1791.07  109.99
   7   3  -4 1954.50   55.39
  -3   7  -4 1963.25   73.27
  -3   7  -4 1905.63   87.29
   3  -7  -4 1891.13   85.58
   7   3  -4 2132.15  112.41
  -7  -3  -4 1953.51   69.50
   7   3   6 3002.84  105.65
  -7  -3   6 2857.38   81.65
  -3   7   6 2855.63  118.51
  -7  -3  -6 2939.77  114.43
   7   3  -6 3060.41   76.07
  -3   7  -6 2929.81  120.24
  -3   7  -6 3034.87  134.80
  -3   7  -6 2782.35  104.89
   3  -7  -6 2664.47  159.72
  -7  -3  -6 2872.46  141.13
   7   3   8  724.32   96.75
  -7  -3   8  683.17   36.90
  -3   7   8  681.19   74.81
  -7  -3  -8  663.67   68.08
   7   3  -8  698.66   59.27
  -3   7  -8  609.05   54.08
  -3   7  -8  651.31   94.49
   3  -7  -8  829.35   78.62
   7   3  10 1403.05  142.44
  -7  -3  10 1251.27   62.47
  -3   7  10 1456.52  103.75
  -7  -3 -10 1432.59  103.93
   7   3 -10 1234.58   97.58
   3  -7 -10 1308.13  111.84
  -3   7 -10 1325.88  144.84
  -3   7 -10 1230.47   83.17
   7   3  12  803.49   97.37
  -7  -3  12  733.04   62.56
  -3   7  12  800.85  100.84
  -7  -3 -12  836.47  105.70
   7   3 -12  795.91   69.75
   3  -7 -12  878.96  110.91
  -3   7 -12  794.07   79.98
  -3   7 -12  859.45  104.36
   7   3  14  908.40  121.50
  -7  -3  14  908.55  116.71
  -3   7  14  316.40  189.54
  -7  -3 -14  938.85  212.49
   7   3 -14  925.49   93.04
  -3   7 -14 1046.99  151.86
   3  -7 -14  847.47  134.58
  -4   7   1 4053.94  124.02
   4  -7   1 3988.00  122.63
   4  -7   1 4076.98  123.47
   7   4   1 4233.70  174.21
  -7  -4   1 4078.58   80.94
  -7  -4   1 4191.68  151.57
  -7  -4   1 3879.47   86.21
  -7  -4  -1 4049.81  103.17
   7   4  -1 4073.65  150.08
  -4   7  -1 3975.17  121.56
   4  -7  -1 4204.35  157.26
  -7  -4  -1 4035.79  143.82
  -4   7   338127.20 1049.67
   7   4   338815.90 1008.36
  -7  -4   340825.20  865.67
  -4   7  -339388.30 1063.50
  -7  -4  -335845.80 1058.26
  -7  -4  -339414.70  994.93
   7   4  -339657.10 1199.97
  -4   7  -339394.90  973.96
   4  -7  -338159.70 1061.42
   7   4   5 1524.29   90.95
  -7  -4   5 1573.40   40.69
  -4   7   5 1518.08  115.36
   4  -7  -5 1466.77   85.31
  -7  -4  -5 1589.50   68.70
  -7  -4  -5 1567.92  118.14
   7   4  -5 1591.87  160.24
  -4   7  -5 1455.48   74.68
  -4   7  -5 1662.56   59.77
  -4   7   7  394.13   89.19
   7   4   7  379.96   48.47
  -7  -4   7  341.91   21.42
  -7  -4  -7  303.08   50.36
  -7  -4  -7  291.85   84.20
   7   4  -7  346.45   24.80
   4  -7  -7  405.22   59.90
  -4   7  -7  364.98   42.76
  -4   7  -7  344.24   43.15
  -4   7  -7  345.68   76.33
   7   4   9  130.24   43.80
  -7  -4   9   81.51   32.90
  -4   7   9  148.80   76.37
  -4   7  -9   74.18   41.48
  -7  -4  -9   91.77   45.87
   7   4  -9   64.58   24.40
  -4   7  -9   35.49   43.14
   4  -7  -9  109.12   54.69
  -4   7  -9  159.85   58.81
  -7  -4  -9  -36.65   50.15
   7   4  11 4144.12  193.26
  -7  -4  11 4213.23  131.16
  -4   7  11 4180.65  197.07
  -7  -4 -11 4217.65  201.55
   7   4 -11 4297.41  179.79
  -4   7 -11 4446.28  230.24
  -4   7 -11 4566.96  254.32
   4  -7 -11 4071.08  214.28
   7   4  13  385.53  157.23
  -7  -4  13  572.52   59.47
  -4   7  13  708.53  159.50
  -7  -4 -13  624.08  164.90
   7   4 -13  593.11   69.34
   4  -7 -13  611.52  110.68
  -4   7 -13  605.70   86.88
  -4   7 -13  626.31  103.46
  -7  -5   0  -16.29   33.78
   7   5   0  -13.22   32.37
  -7  -5   0   10.12   14.32
   5  -7   0   65.57   16.19
   5  -7   0   16.27   26.42
  -5   7   0   10.95   26.00
   7   5   2 8556.08  290.36
  -7  -5   2 8601.21  133.82
  -7  -5   2 8304.94  134.52
   7   5   2 8171.97  198.29
   5  -7   2 8572.13  237.55
   5  -7   2 8418.94  187.83
  -5   7   2 8322.12  234.45
  -5   7  -2 8440.80  265.83
  -7  -5  -2 7900.02  180.19
  -7  -5  -2 8508.49  268.11
   7   5  -2 8751.99  283.56
   5  -7  -2 8411.83  238.40
   7   5   410366.30  259.64
  -5   7   410041.30  294.90
  -5   7  -411302.70  243.55
  -7  -5  -410862.00  272.19
  -7  -5  -410806.80  382.53
   7   5  -410710.30  364.83
   5  -7  -410731.00  311.43
  -5   7  -410336.50  293.97
   7   5   613323.90  395.14
  -7  -5   612941.60  240.86
  -5   7   612713.60  380.90
  -5   7  -612573.70  373.23
  -7  -5  -613181.30  464.71
   7   5  -612777.70  459.52
  -7  -5  -612914.30  396.54
   7   5  -612708.70  249.54
  -5   7  -613319.80  336.56
  -5   7  -613016.40  353.28
   5  -7  -612841.10  438.81
   7   5   8   33.03   53.28
  -7  -5   8   21.67   20.12
  -5   7   8   39.99   42.23
  -5   7  -8   52.92   32.14
  -5   7  -8  -11.04   43.58
  -7  -5  -8   25.50   36.62
   7   5  -8   27.53   23.29
  -7  -5  -8   56.21   45.45
   5  -7  -8   65.40   67.02
  -5   7  -8   52.14   38.92
   7   5  -8   -3.34   63.51
   7   5  10 1931.16  169.06
  -7  -5  10 1833.24   64.28
  -5   7  10 1807.71  123.34
  -5   7 -10 1930.07  110.74
  -7  -5 -10 1806.10  125.18
   7   5 -10 1835.53   71.83
   5  -7 -10 1825.38  133.01
  -5   7 -10 1977.86  105.66
  -7  -5  12   -4.03   21.74
  -5   7  12  -13.10   45.92
   7   5  12   -4.72   43.45
  -5   7 -12  -24.73   62.69
  -7  -5 -12   40.98   46.06
   7   5 -12   -9.33   38.49
  -5   7 -12    3.71   38.04
   5  -7 -12  -51.36   74.87
   7   5  14   -1.66   91.71
  -7  -5  14    1.52   47.24
  -5   7  14   65.62   59.36
  -7  -5 -14  -58.82  102.54
   7   5 -14   19.01   54.29
   5  -7 -14   69.65  100.82
  -5   7 -14  -30.60   81.36
   7   6   1  400.24   21.60
  -7  -6   1  398.97   17.61
  -7  -6   1  432.87   16.59
  -7  -6   1  524.64   65.81
   7   6   1  438.76   57.38
  -6   7   1  403.36   48.21
   6  -7   1  400.80   49.62
   6  -7   1  474.16   37.35
  -7  -6  -1  489.50   93.39
  -7  -6  -1  442.74   33.41
   7   6  -1  476.30   97.89
  -6   7  -1  514.55   48.61
   6  -7  -1  497.26   49.40
   7   6   3 1483.09   53.98
  -6   7   3 1444.18   80.48
  -7  -6  -3 1508.53   98.16
   7   6  -3 1498.65  109.58
  -6   7  -3 1432.90   77.31
   6  -7  -3 1348.70   81.34
  -7  -6  -3 1420.36   54.52
   7   6   5 9506.62  256.97
  -6   7   510303.60  362.08
  -7  -6  -510029.90  336.01
   7   6  -5 9910.57  371.73
  -7  -6  -510181.70  308.58
   6  -7  -5 9855.66  306.55
  -6   7  -5 9899.88  348.94
  -6   7  -510654.40  212.33
   7   6   7 1982.88   94.71
  -6   7   7 2108.14  160.82
   6  -7  -7 2021.44  164.25
  -7  -6  -7 2004.44  101.02
  -7  -6  -7 1932.25  122.92
   7   6  -7 1968.29   45.02
   7   6  -7 2176.07  161.44
  -6   7  -7 1966.75   96.58
  -6   7  -7 2099.64   87.27
  -6   7  -7 1973.77  113.52
  -6   7   9 2344.57  190.42
  -7  -6   9 2350.58   61.59
   7   6   9 2479.66  123.79
  -7  -6  -9 2677.08  159.14
  -7  -6  -9 2549.51  184.65
   7   6  -9 2384.25   67.30
   7   6  -9 2656.17  283.04
  -6   7  -9 2550.92  123.29
  -6   7  -9 2566.56  132.80
   6  -7  -9 2314.77  144.94
  -6   7  -9 2531.48  139.48
   7   6  11 7482.11  376.08
  -7  -6  11 7304.46  210.81
  -6   7  11 7258.32  295.07
  -7  -6 -11 7089.67  296.99
  -7  -6 -11 7261.71  331.51
   7   6 -11 7595.58  402.17
   7   6 -11 7160.08  196.22
  -6   7 -11 7604.21  345.44
  -6   7 -11 7715.48  313.65
   6  -7 -11 7264.19  380.76
   7   6  13  -30.11   57.16
  -6   7  13   16.13   94.18
  -7  -6 -13   19.16   64.27
  -7  -6 -13  -44.55   70.93
   7   6 -13   86.50   93.27
  -6   7 -13   90.23   79.94
   6  -7 -13   76.03   64.34
  -7  -7   0  175.17   79.12
   7  -7   0  130.26   39.04
   7  -7   0   85.71   19.20
  -7   7   0  123.39   38.45
   7   7   0  116.42   49.14
  -7  -7   0   52.08   18.14
   7  -7   2   30.83   13.07
   7   7   2   47.04   15.89
   7   7   2   38.91   38.75
  -7  -7   2   24.84   45.81
   7  -7   2   12.62   34.58
  -7   7   2   54.64   34.83
   7  -7  -2   58.70   52.88
  -7  -7  -2    1.51   45.86
  -7  -7  -2   47.94   17.14
   7   7  -2   37.14   45.19
  -7   7  -2   79.25   51.14
   7   7   4  179.40   27.78
  -7   7   4  102.79   47.98
  -7  -7  -4  168.08   58.89
   7   7  -4  176.92   66.42
  -7   7  -4  131.76   71.52
   7  -7  -4  148.44   73.53
  -7  -7  -4  168.07   48.85
   7   7   6 2996.00  146.98
  -7   7   6 3022.62  140.41
  -7   7  -6 3094.15  142.14
  -7  -7  -6 2988.37  223.18
  -7  -7  -6 3196.34  161.23
  -7   7  -6 3085.94  165.37
   7  -7  -6 3204.06  145.93
   7   7  -6 2997.00  264.32
  -7   7   8 3793.37  172.26
   7   7   8 3658.31  192.91
  -7  -7  -8 4174.40  163.50
  -7  -7  -8 3591.01  190.48
   7   7  -8 3525.60   66.71
   7   7  -8 4111.80  320.61
  -7   7  -8 3666.40  200.66
  -7   7  -8 3855.11  116.80
  -7   7  -8 3634.76  174.94
   7  -7  -8 3728.38  175.57
   7   7  10 2338.55  134.57
  -7   7  10 2448.69  148.15
  -7  -7 -10 2565.53  204.47
  -7  -7 -10 2579.28  245.44
   7   7 -10 2189.86  214.34
   7   7 -10 2278.79   66.43
  -7   7 -10 2484.98   99.23
  -7   7 -10 2423.25  186.68
  -7   7 -10 2415.34  153.36
   7  -7 -10 2200.27  221.79
   7   7  12  320.07   81.74
  -7   7  12  -40.23  132.79
  -7  -7 -12  389.66   93.34
  -7  -7 -12   -3.83  105.31
   7   7 -12  521.14  212.82
  -7   7 -12  378.96   78.25
  -7   7 -12  350.25   92.04
   7  -7 -12  442.97   94.88
  -8   7   1 2527.63  116.14
   7   8   1 2484.96  131.01
   7   8   1 2562.16   73.96
  -7  -8   1 2572.86  207.55
  -7  -8   1 2506.05   45.87
   8  -7   1 2554.93   67.74
   8  -7   1 2467.74  157.16
  -7  -8   1 2496.30   43.57
  -8   7  -1 2442.98  154.28
   8  -7  -1 2427.78  113.43
  -7  -8  -1 2500.47   79.91
  -7  -8  -1 2343.55  144.25
   7   8  -1 2470.53  190.38
  -8   7   3   55.90   34.84
   7   8   3   22.74   18.46
  -7  -8  -3   -5.24   46.30
   7   8  -3   40.41   76.18
  -8   7  -3   22.71   54.42
   8  -7  -3   20.73   33.46
  -7  -8  -3    3.98   20.69
  -8   7   5  190.44   88.68
   7   8   5  270.89   36.88
  -8   7  -5  260.97   58.80
  -7  -8  -5  224.13   43.04
  -7  -8  -5  162.37  109.92
   7   8  -5  272.46   82.46
   8  -7  -5  196.12   89.44
  -8   7   7  340.33   69.73
   7   8   7  311.26   51.96
  -8   7  -7  317.01   91.16
  -7  -8  -7  365.89   57.61
  -7  -8  -7  378.08   86.63
   7   8  -7  454.71  103.14
   8  -7  -7  335.16   70.29
  -8   7  -7  321.88  109.69
  -8   7   9 1279.93  159.39
   7   8   9 1179.43  133.67
  -8   7  -9 1163.83   51.16
  -8   7  -9 1132.52  115.94
  -7  -8  -9 1248.81  102.67
  -7  -8  -9  984.25  130.25
   7   8  -9 1237.18  158.78
   8  -7  -9 1220.99  163.32
  -8   7  -9 1205.47  141.29
  -8   7  11  297.20  126.53
   7   8  11  304.08   75.24
  -8   7 -11  321.06   73.68
  -8   7 -11  325.14   90.15
  -7  -8 -11  175.91  136.71
  -7  -8 -11  -13.73  156.66
   7   8 -11  333.46  194.35
   8  -7 -11  264.62   87.16
  -8   7  13   59.79   74.23
   7   8  13  123.83   71.81
  -8   7 -13   84.44   69.65
  -8   7 -13   69.13   81.23
   8  -7 -13  101.44  125.21
  -7  -8 -13  113.66   80.42
  -7  -8 -13    8.45   93.03
  -7  -9   0    3.72   15.34
   7   9   0   68.67   42.11
  -9   7   0   22.61   34.71
   9  -7   0   -6.70   34.19
   7   9   0    5.19   12.47
  -7  -9   0   12.79   47.54
   7   9   217443.40  427.57
  -7  -9   217688.10  702.47
  -9   7   217284.40  519.95
  -7  -9  -217311.90  610.09
   7   9  -217723.30  610.04
  -9   7  -217563.00  591.52
   9  -7  -218161.40  542.59
  -7  -9  -217259.40  439.62
   7   9   4 2871.64   97.81
  -9   7   4 3157.08  145.81
  -7  -9  -4 2906.73  256.81
   7   9  -4 3179.02  268.54
   9  -7  -4 2809.61  140.95
  -9   7  -4 2976.75  143.98
  -7  -9  -4 2838.16  103.54
   7   9   610510.50  304.04
  -9   7   610220.90  417.77
  -7  -9  -610327.40  314.93
  -7  -9  -6 9995.70  405.77
   7   9  -610934.40  447.18
  -9   7  -610323.40  434.24
  -9   7  -610695.40  395.15
   9  -7  -610804.90  433.13
   7   9   8  503.89   64.62
  -9   7   8  358.02  126.41
  -7  -9  -8  329.66  102.49
  -7  -9  -8  517.21   72.40
   7   9  -8  401.20  124.11
   9  -7  -8  498.66  128.40
  -9   7  -8  595.10   75.31
  -9   7  -8  420.44  135.50
  -9   7  10   69.75   66.95
  -7  -9 -10  146.55   84.99
   7   9 -10   81.51  160.73
  -9   7 -10  110.18   59.47
  -9   7 -10  128.11   73.93
   9  -7 -10  123.68   68.78
  -7  -9 -10  124.90   64.49
   7   9  12  857.18  120.14
  -9   7  12  907.60  125.81
  -7  -9 -12  953.79  130.34
  -7  -9 -12 1048.26  158.24
  -9   7 -12 1087.42  120.43
  -9   7 -12  754.21  207.25
   9  -7 -12  875.49  193.44
 -10   7   1 3680.42  165.29
   7  10   1 3701.63   88.46
  10  -7   1 3759.71   70.07
  -7 -10   1 3649.73  219.25
  10  -7   1 4125.63  172.80
   7  10   1 4157.44  198.39
  -7 -10  -1 3825.47  114.01
   7  10  -1 4154.34  203.59
 -10   7  -1 3830.06  169.38
  10  -7  -1 3911.07  167.13
  -7 -10  -1 3845.59  291.87
   7  10   3 1837.50   68.92
 -10   7   3 1799.23  116.34
  -7 -10  -3 1897.87  229.80
  -7 -10  -3 1811.86   74.36
   7  10  -3 2049.57  153.51
 -10   7  -3 1909.67  121.65
  10  -7  -3 1896.77  166.56
   7  10   5 1508.13  105.75
 -10   7   5 1505.30  113.57
  -7 -10  -5 1489.66   85.34
  -7 -10  -5 1656.78  151.23
   7  10  -5 1686.81  240.52
 -10   7  -5 1350.51  169.55
  10  -7  -5 1605.73  114.56
   7  10   7  840.72  109.58
 -10   7   7  870.63   98.53
  -7 -10  -7 1208.34  134.53
   7  10  -7  951.80  146.62
 -10   7  -7 1032.53  137.02
 -10   7  -7  892.36  106.11
  10  -7  -7  745.63  100.85
  -7 -10  -7 1037.35  124.19
   7  10   9  170.86   58.09
 -10   7   9  156.38   69.41
  -7 -10  -9  158.03   98.24
   7  10  -9  154.29  165.45
 -10   7  -9  179.85   64.76
 -10   7  -9  166.32  121.51
  10  -7  -9  168.76   74.66
  -7 -10  -9  169.45  100.92
   7  10  11  897.38  158.21
 -10   7  11  740.61  115.97
  -7 -10 -11  650.11  117.36
  -7 -10 -11  720.37  222.09
   7  10 -11  790.71  180.99
 -10   7 -11  917.46  108.24
 -10   7 -11  754.45  130.61
  10  -7 -11  760.63  121.73
  -7 -11   0   -1.88   15.38
   7  11   0    3.86   13.07
 -11   7   0    0.72   36.15
  11  -7   0  -26.48   35.55
   7  11   0   23.87   44.74
  -7 -11   0   33.55   79.92
   7  11   2 6943.97  173.07
  -7 -11   2 7390.67  339.43
 -11   7   2 6669.42  259.78
  -7 -11  -2 7108.81  211.78
   7  11  -2 7599.37  333.13
  11  -7  -2 7414.78  271.20
 -11   7  -2 7235.25  273.73
  -7 -11  -2 6910.50  428.22
   7  11   4  382.61   62.45
 -11   7   4  354.99   72.98
  -7 -11  -4  351.59  102.47
  -7 -11  -4  266.89   70.80
   7  11  -4  271.61  100.34
  11  -7  -4  235.41  113.71
 -11   7  -4  436.79  118.88
 -11   7   6 7136.09  281.15
   7  11   6 7224.75  279.23
  -7 -11  -6 7571.29  369.49
  -7 -11  -6 7660.89  250.64
   7  11  -6 7493.19  497.50
 -11   7  -6 7049.62  293.54
 -11   7  -6 7766.65  343.25
  11  -7  -6 7080.66  288.03
   7  11   8   14.13   69.59
 -11   7   8   85.17   57.99
  -7 -11  -8   39.79   76.90
  -7 -11  -8   69.76   81.52
   7  11  -8   19.85  138.56
 -11   7  -8   36.15   64.55
  11  -7  -8   37.07   59.43
 -11   7  -8   56.88   52.36
   7  11  10  304.55   72.17
 -11   7  10  231.34   83.07
  -7 -11 -10  211.39  118.07
  -7 -11 -10  302.31  129.44
   7  11 -10  331.12  130.81
 -11   7 -10  211.11   80.91
 -11   7 -10   56.70  146.42
  11  -7 -10  240.70   88.76
   7  12   1 4257.10  238.66
 -12   7   1 4727.87  206.64
   7  12   1 4634.62  131.40
  -7 -12   1 4632.31  372.51
  -7 -12  -1 4738.83  372.94
  -7 -12  -1 4550.96  142.47
   7  12  -1 4680.34  243.59
 -12   7  -1 4474.27  210.72
  12  -7  -1 4546.34  274.12
   7  12   323415.90  641.23
  -7 -12   322619.70  871.55
 -12   7   322113.50  724.16
  -7 -12  -323160.70  663.44
  -7 -12  -322792.60  882.61
   7  12  -323428.50  866.22
 -12   7  -322149.40  837.07
  12  -7  -321768.50  731.32
   7  12   5  200.00   41.09
 -12   7   5  154.61   67.45
  -7 -12  -5  138.23   46.91
   7  12  -5  180.79   93.98
 -12   7  -5  207.33   74.03
 -12   7  -5  184.45   62.38
  12  -7  -5  124.93  106.66
  -7 -12  -5  212.72  151.20
   7  12   7   29.73   40.15
 -12   7   7    4.25   54.41
  -7 -12  -7   70.06   69.24
   7  12  -7   43.47   81.02
 -12   7  -7    9.56   63.24
 -12   7  -7   54.58   79.15
  12  -7  -7   60.09   57.04
  -7 -12  -7   29.63  125.87
   7  12   9 3224.96  238.67
 -12   7   9 3701.40  296.13
  -7 -12  -9 3525.49  279.79
  -7 -12  -9 3181.46  187.35
   7  12  -9 3716.48  297.47
 -12   7  -9 3239.43  228.05
 -12   7  -9 3372.44  195.87
  12  -7  -9 5209.87  330.96
   7  13   0   -2.31   10.62
   7  13   0  -45.66   56.74
  13  -7   0   -0.90   18.31
 -13   7   0    4.11   46.38
  -7 -13   0   10.52   99.93
  -7 -13   0  -17.25   19.20
   7  13   2  490.98   56.27
  -7 -13   2  516.82  131.19
 -13   7   2  431.69   87.15
  -7 -13  -2  653.04  131.07
  -7 -13  -2  464.83   44.36
   7  13  -2  503.83  176.95
 -13   7  -2  534.93  138.42
  13  -7  -2  582.03   89.01
   7  13   4 2160.75   93.23
 -13   7   4 2006.13  147.74
  -7 -13  -4 2129.59  102.75
  -7 -13  -4 2255.53  308.23
   7  13  -4 1974.01  196.94
 -13   7  -4 1939.26  153.66
  13  -7  -4 2084.69  149.90
   7  13   6  379.36   58.26
 -13   7   6  424.70   85.21
  -7 -13  -6  279.54   99.45
   7  13  -6  479.77  127.19
 -13   7  -6   -1.87   96.52
 -13   7  -6  370.02   81.78
  13  -7  -6  454.55  131.10
  -7 -13  -6  522.71  197.19
   7  13   8 4335.99  259.05
 -13   7   8 5164.52  334.29
  -7 -13  -8 4423.79  215.21
  -7 -13  -8 4470.03  457.25
   7  13  -8 4871.54  336.95
 -13   7  -8 4664.77  271.01
 -13   7  -8 4668.52  317.71
  -7 -14   1   70.31  129.82
 -14   7   1   35.34   57.75
   7  14   1   46.15   19.14
  -7 -14  -1   15.42   22.40
   7  14  -1   89.47  114.56
 -14   7  -1  139.13   94.87
  14  -7  -1   28.51   39.33
  14  -7  -1   21.44   57.69
  -7 -14  -1   42.49   86.49
   7  14   3 2663.26   99.79
  -7 -14   3 2508.65  237.22
 -14   7   3 2426.38  166.03
  -7 -14  -3 2747.57  356.90
   7  14  -3 2607.07  215.47
 -14   7  -3 2408.98  174.98
  14  -7  -3 2558.24  170.80
  -7 -14  -3 2628.70  110.22
   7  14   5   -9.92   35.54
 -14   7   5   18.74   58.51
  -7 -14  -5    0.07   89.31
  -7 -14  -5   39.37   40.30
   7  14  -5   22.08   78.80
 -14   7  -5   -3.19   97.69
 -14   7  -5  105.39   53.09
  14  -7  -5   48.87   57.30
   7  14   7 2774.13  146.19
 -14   7   7 2773.77  259.06
  -7 -14  -7 2659.32  275.28
  -7 -14  -7 2761.00  160.37
   7  14  -7 2742.60  262.04
 -14   7  -7 2894.71  213.75
 -14   7  -7 2894.57  188.70
  14  -7  -7 3165.07  278.94
  -7 -15   0   35.78  100.83
 -15   7   0  102.06  106.57
  -7 -15   2   30.56  121.15
 -15   7   2  -29.82   52.66
   7  15   2   -4.33   32.58
  -7 -15  -2   -1.80  124.34
  -7 -15  -2   -4.17   24.83
   7  15  -2   21.91  107.14
 -15   7  -2   14.55   55.66
  15  -7  -2  -49.83   52.19
  15  -7  -2   -5.16   44.72
   7  15   4  746.46   63.41
 -15   7   4  719.44  109.61
  -7 -15  -4  692.43  171.14
   7  15  -4  780.84  153.48
 -15   7  -4  167.23  183.27
  15  -7  -4  608.18  113.22
  -7 -15  -4  629.85   70.86
   7  15   6   30.25   38.38
 -15   7   6 -217.50   91.89
  -7 -15  -6  -16.92   91.45
  -7 -15  -6   77.66   66.91
   7  15  -6   18.40   85.63
 -15   7  -6   35.27   54.32
 -15   7  -6   -1.96  106.59
  15  -7  -6   11.64   59.58
 -16   7   1 1671.97  232.86
  -7 -16   1 1480.88  225.46
  -7 -16  -1 1474.37  229.01
 -16   7  -1 1530.23  163.25
   7  16   3  143.80   37.64
 -16   7   3  171.49   81.83
  -7 -16  -3   83.63   43.02
   7  16  -3  126.38  104.50
  16  -7  -3  128.07   82.00
 -16   7  -3  126.51  132.77
  -7 -16  -3  150.65  127.76
   7  16   5 5018.21  196.95
 -16   7   5 4933.36  272.26
  -7 -16  -5 4825.35  207.54
  -7 -16  -5 4721.88  396.31
   7  16  -5 5297.59  350.41
 -16   7  -5 4918.76  289.76
 -16   7  -5 4813.70  343.89
  16  -7  -5 4979.50  275.84
  -7 -17   0   39.13  106.17
 -17   7   0   22.99   69.87
  -7 -17   2 1150.35  213.61
 -17   7   2  999.91  217.10
  -7 -17  -2 1037.60  222.55
   7  17  -2 1179.81  186.25
 -17   7  -2  943.72  231.73
  -8   0   035591.40  912.22
   8   0   035797.30  960.00
   0  -8   035780.80  913.73
   0  -8   034243.90 1023.51
   8   0   246964.80 1182.90
   0   8   247013.30 1249.25
   0  -8   247442.40 1238.83
   0  -8   248468.40 1419.11
  -8   0   246565.50 1221.63
   0  -8  -247709.30 1277.86
  -8   0  -247550.00 1221.70
  -8   0  -248766.40 1363.16
   8   0  -247933.30 1286.18
   0  -8  -246453.90 1358.50
   0   8  -250396.00 1474.96
   0   8  -247408.90 1202.34
  -8   0  -247919.90 1265.47
   0   8   4 6532.42  181.49
  -8   0   4 6968.80  193.71
  -8   0  -4 6724.58  210.77
  -8   0  -4 6793.60  161.50
   8   0  -4 6576.23  167.82
   0   8  -4 6569.04  248.99
   0   8  -4 6484.15  153.32
   0  -8  -4 6476.02  188.20
  -8   0   6 4680.93  131.91
   0   8   6 4603.24  154.55
  -8   0  -6 4570.32  180.67
   8   0  -6 4781.01  167.62
   0   8  -6 4574.85  228.38
   0   8  -6 4647.42  125.77
   0   8  -6 4655.14  115.81
   0  -8  -6 4658.02  203.44
  -8   0  -6 4772.48  129.44
  -8   0   817230.50  459.28
   0   8   816727.00  502.94
  -8   0  -817367.90  468.20
  -8   0  -817435.90  512.69
   8   0  -818280.00  492.42
   0   8  -817916.10  445.21
   0   8  -817741.60  471.02
   0   8  -818240.50  590.63
   0  -8  -817255.00  528.33
  -8   0  10  562.25   57.28
   0   8  10  540.77  122.20
  -8   0 -10  650.18  117.10
   8   0 -10  613.16   63.28
   0   8 -10  682.93   96.56
   0   8 -10  543.96   51.24
   0  -8 -10  614.35   88.95
  -8   0  12   13.90   31.16
   0   8  12    7.57   69.45
  -8   0 -12   11.29   43.64
   8   0 -12  -14.80   54.16
   0   8 -12  -11.08   30.05
   0   8 -12   22.46   55.20
   0  -8 -12   13.05   49.98
  -8   0  14  116.65   90.06
   0   8  14  156.08   82.33
  -8   0 -14  154.69   83.64
   8   0 -14  129.35  100.55
   0   8 -14  187.77   87.83
   0  -8 -14   85.30   90.63
   8   1   134255.60  888.95
  -8  -1   134052.50  856.65
   1  -8   133624.90  945.83
   1  -8   134808.30  898.86
  -1   8   133188.40  853.31
   8   1  -134217.90  972.37
  -8  -1  -134063.40  837.31
  -8  -1  -135080.90  891.45
  -1   8  -132983.70  827.84
  -1   8  -135557.00  946.71
   1  -8  -132749.90  924.00
   1  -8  -133599.00  900.90
  -8  -1   313232.30  325.38
   1  -8   314532.70  399.85
  -1   8   314347.10  365.53
  -8  -1  -314419.70  376.48
   8   1  -314714.90  355.43
  -1   8  -313671.40  325.51
  -1   8  -314572.20  419.10
   1  -8  -314242.70  369.10
  -8  -1  -313722.50  367.21
  -8  -1   5 1483.43   53.83
  -1   8   5 1457.16   77.70
  -8  -1  -5 1587.15   99.11
  -8  -1  -5 1533.99   84.87
  -1   8  -5 1469.29   59.69
  -1   8  -5 1578.89   84.08
  -1   8  -5 1573.67   70.50
   1  -8  -5 1691.87   82.60
   8   1  -5 1529.57   56.60
  -8  -1   726789.90  709.80
  -1   8   726551.60  817.05
  -8  -1  -726627.80  749.23
  -8  -1  -726857.60  726.32
   8   1  -726353.10  688.86
  -1   8  -727297.20  826.30
  -1   8  -727702.70  724.51
  -1   8  -727147.30  726.43
   1  -8  -725889.50  767.49
   8   1   912769.50  396.59
  -8  -1   912772.40  343.70
  -1   8   912625.80  406.73
  -8  -1  -912928.70  468.64
   8   1  -913754.00  414.30
  -1   8  -913275.00  358.53
  -1   8  -913891.90  539.02
  -1   8  -912816.80  375.18
   1  -8  -913401.60  514.48
   8   1  11  311.52   71.03
  -8  -1  11  317.68   46.82
  -1   8  11  250.55  115.66
  -8  -1 -11  300.08   72.80
   8   1 -11  268.59   82.40
  -1   8 -11  314.83   81.99
  -1   8 -11  236.18   49.67
   1  -8 -11  422.72  123.14
  -8  -1  13 2488.96  175.77
  -1   8  13 2534.16  247.49
  -8  -1 -13 2558.20  171.51
   8   1 -13 2599.99  193.69
  -1   8 -13 2635.70  134.60
   1  -8 -13 2525.94  273.53
  -8  -2   0   26.81   23.99
  -8  -2   0   36.78   13.22
   8   2   0  -12.12   25.66
  -2   8   0   15.78   30.95
   2  -8   0   -0.45   20.18
   2  -8   0   -1.31   37.02
   8   2   222620.10  576.42
  -8  -2   222453.70  508.08
   2  -8   222288.10  598.81
   2  -8   223405.40  586.21
  -2   8   222820.70  623.31
  -8  -2  -223069.60  639.81
  -8  -2  -222680.00  565.47
   8   2  -222012.90  635.18
  -2   8  -223322.90  619.05
  -2   8  -222644.20  563.35
   2  -8  -223352.70  635.75
   2  -8  -222541.20  587.06
  -8  -2   419655.20  455.02
  -2   8   420152.70  532.72
  -8  -2  -419710.20  523.51
   8   2  -420016.30  471.87
  -2   8  -419692.40  496.40
  -2   8  -420462.60  538.27
   2  -8  -419790.20  534.01
  -8  -2  -419016.70  516.71
  -8  -2   6 7740.03  180.20
  -2   8   6 7535.98  235.43
  -8  -2  -6 7541.07  222.70
  -8  -2  -6 7695.24  223.40
   8   2  -6 7678.77  206.52
  -2   8  -6 7842.23  242.90
  -2   8  -6 7599.57  213.65
  -2   8  -6 7849.22  227.92
   2  -8  -6 7550.87  244.91
  -8  -2   8  558.41   42.09
   8   2   8  701.31   66.34
  -2   8   8  662.65   74.51
  -8  -2  -8  530.86  102.84
  -8  -2  -8  724.92   92.97
   8   2  -8  680.54   47.24
  -2   8  -8  805.92  110.06
  -2   8  -8  640.52   87.58
  -2   8  -8  662.78   49.81
   2  -8  -8  798.45  124.58
   8   2  10 3841.73  174.41
  -8  -2  10 3948.27  127.17
  -2   8  10 4103.37  184.09
   8   2 -10 3892.53  138.40
  -2   8 -10 4158.75  187.42
  -2   8 -10 4129.89  254.69
   2  -8 -10 4280.97  200.01
  -8  -2 -10 3922.48  178.17
   8   2  12   87.54   60.05
  -8  -2  12   62.77   37.58
  -2   8  12   14.81   95.98
  -8  -2 -12   47.36   60.11
   8   2 -12  130.49   65.75
  -2   8 -12   78.14   44.53
  -2   8 -12   82.63   67.05
   2  -8 -12   82.13   68.32
   8   2  14 1648.08  151.92
  -8  -2  14 1548.16  104.60
  -2   8  14 1576.75  155.52
  -8  -2 -14 1552.32  155.26
   8   2 -14 1503.02  169.50
  -2   8 -14 1670.17  121.47
   2  -8 -14 1600.53  174.05
   8   3   1 4443.17  139.72
  -8  -3   1 3944.25  104.43
  -3   8   1 4252.56  128.84
   3  -8   1 4312.72  155.85
   3  -8   1 4113.12  126.49
  -8  -3   1 4152.24   87.56
  -8  -3  -1 4112.30   98.06
  -3   8  -1 4262.14  125.85
   3  -8  -1 4200.01  129.38
   3  -8  -1 4073.09  128.37
  -8  -3  -1 4249.64  179.83
   8   3  -1 4352.42  155.29
  -8  -3   3 1757.19   55.75
  -3   8   3 1834.44   81.52
   3  -8   3 1763.61   71.92
  -8  -3  -3 1814.95   64.67
  -8  -3  -3 1845.14   86.54
   8   3  -3 1972.96  149.50
  -3   8  -3 1813.09   65.68
  -3   8  -3 1847.19   96.72
   3  -8  -3 1816.97  116.21
   8   3   5 7326.04  202.61
  -3   8   5 7083.33  220.78
  -8  -3   5 7372.72  167.36
   3  -8  -5 7546.20  231.13
  -8  -3  -5 7119.99  234.34
  -8  -3  -5 7390.92  264.75
   8   3  -5 7280.80  157.80
   8   3  -5 7182.51  274.07
  -3   8  -5 7395.54  238.05
  -3   8  -5 7128.39  205.35
   8   3   7 5155.76  213.25
  -8  -3   7 4902.19  118.43
  -3   8   7 4929.73  186.83
  -8  -3  -7 5191.44  220.78
  -3   8  -7 5211.72  158.44
  -3   8  -7 4979.96  172.49
   8   3  -7 5295.08  152.33
  -3   8  -7 5159.93  173.18
  -8  -3  -7 5002.47  172.58
   3  -8  -7 5084.34  249.74
   8   3   9 5487.77  207.12
  -8  -3   9 5506.68  173.98
  -3   8   9 5705.74  223.30
  -8  -3  -9 6166.07  223.63
   8   3  -9 5535.70  189.63
  -3   8  -9 5793.72  187.33
  -3   8  -9 5952.48  209.22
   3  -8  -9 5793.96  238.00
  -8  -3  -9 5655.17  213.64
  -3   8  -9 5817.69  218.01
   8   3  11 5976.84  247.20
  -8  -3  11 6142.35  184.33
  -3   8  11 6007.09  255.82
  -8  -3 -11 6045.23  254.32
   8   3 -11 6185.02  237.10
  -3   8 -11 6579.54  332.89
  -3   8 -11 6044.35  217.60
   3  -8 -11 6128.50  275.35
  -8  -3  13   30.77   58.51
   8   3  13  123.93  101.18
  -3   8  13   73.49  102.30
  -8  -3 -13   53.01   67.30
   8   3 -13   76.18   67.34
  -3   8 -13   97.29   77.99
   3  -8 -13   18.90   73.71
  -8  -4   032674.40  778.09
   4  -8   033773.70  916.86
  -4   8   032963.80  893.26
  -8  -4   033761.90  769.04
  -8  -4   035355.00 1016.65
   8   4   033874.60 1030.60
   4  -8   033341.20  906.04
  -8  -4   2 1860.08   52.53
  -4   8   2 1952.52   86.61
   4  -8   2 1953.48  111.96
   8   4   2 2013.39   88.07
  -8  -4   2 2054.01   41.57
   4  -8   2 1880.89   90.97
  -8  -4  -2 2082.28   79.99
   8   4  -2 2136.74  109.97
  -4   8  -2 1936.30  109.76
  -8  -4  -2 1808.62  130.82
   4  -8  -2 1968.94  115.99
  -8  -4   4   64.70   15.40
   8   4   4  102.30   25.13
  -4   8   4  220.31   58.21
  -4   8  -4   70.45   34.01
   4  -8  -4   53.47   59.42
  -8  -4  -4   75.82   27.10
  -8  -4  -4  122.65   60.42
   8   4  -4  156.75   81.52
  -4   8  -4   70.59   31.14
   8   4   6 3515.56  123.18
  -8  -4   6 3461.90   85.50
  -4   8   6 3562.18  191.83
  -8  -4  -6 3252.74  120.10
   8   4  -6 3580.61  185.67
  -4   8  -6 3341.04  129.83
  -4   8  -6 3763.17  150.35
  -4   8  -6 3583.79  115.90
   4  -8  -6 3417.18  147.51
   8   4  -6 3746.06   93.55
  -8  -4  -6 3520.58  189.58
  -8  -4   8   15.05   14.61
  -4   8   8    7.05   63.17
   8   4   8   -0.64   33.82
  -8  -4  -8  -11.86   36.12
   8   4  -8   14.42   17.31
  -4   8  -8    8.68   47.62
  -8  -4  -8   -3.50   40.14
  -4   8  -8   85.26   28.63
   4  -8  -8   -0.75   43.88
  -4   8  -8   26.52   35.02
  -4   8  10 3207.03  170.19
   8   4  10 3257.74  161.56
  -8  -4  10 3093.57  121.81
  -8  -4 -10 3276.13  172.60
   8   4 -10 3305.78  136.52
  -8  -4 -10 3196.64  162.51
   4  -8 -10 3176.78  252.07
  -4   8 -10 3481.76  157.98
  -4   8 -10 3276.09  141.11
  -4   8 -10 3026.88  155.78
   8   4  12   34.92   48.14
  -4   8  12   55.57   79.94
  -8  -4  12    4.72   25.68
  -8  -4 -12   33.36   52.98
   8   4 -12   49.76   46.93
  -4   8 -12   11.48   40.17
  -8  -4 -12   25.69   54.47
  -4   8 -12    2.29   74.69
  -4   8 -12  -28.78   46.93
   4  -8 -12  -15.38   58.12
  -8  -4  14   -6.94   28.90
  -4   8  14   12.40   55.03
  -8  -4 -14   33.85   59.22
   8   4 -14    2.34   50.18
   4  -8 -14   -8.83   61.37
  -8  -4 -14  -15.70   58.84
  -4   8 -14    3.14   43.93
  -4   8 -14   30.64   51.39
  -8  -5   1   75.56   16.85
  -8  -5   1  109.47   41.68
   8   5   1   42.52   37.01
  -8  -5   1   49.97   14.18
   5  -8   1   67.72   33.69
   5  -8   1   62.81   31.57
  -5   8   1   14.59   32.03
  -8  -5  -1   36.91   63.99
  -8  -5  -1   56.43   15.31
   8   5  -1   71.67   42.49
  -5   8  -1   63.71   47.08
   5  -8  -1   49.45   25.17
   5  -8  -1   85.62   49.15
  -8  -5   3  838.76   18.92
  -5   8   3  808.26   65.87
   5  -8   3  835.36   39.55
  -8  -5   3  839.49   17.29
   8   5   3  877.88   42.20
  -8  -5  -3  858.50   43.43
  -8  -5  -3  820.64   76.62
   8   5  -3  902.66  131.63
   5  -8  -3  910.35   66.89
  -5   8  -3  881.88   61.17
   8   5   5  886.07   54.59
  -8  -5   5  844.97   19.60
  -5   8   5  953.97   76.19
  -8  -5  -5  870.20   58.55
  -8  -5  -5  913.49  119.13
   8   5  -5 1051.34  103.74
   5  -8  -5  948.13  111.47
  -5   8  -5  895.00   40.76
  -5   8  -5  877.49   69.24
   8   5   7 1287.26  110.07
  -5   8   7 1113.04   95.13
  -8  -5   7 1203.38   31.49
  -8  -5  -7 1067.29   96.99
   8   5  -7 1213.08   45.70
   8   5  -7 1445.52  199.37
  -8  -5  -7 1175.47  118.63
  -5   8  -7 1328.55  105.88
   5  -8  -7 1283.65   97.74
  -5   8  -7 1147.18  124.53
  -5   8  -7 1374.98   87.47
  -8  -5   9 4983.66  118.08
  -5   8   9 5029.18  216.05
   8   5   9 4611.82  191.68
   8   5  -9 5390.89  290.70
   8   5  -9 5254.27  153.03
  -5   8  -9 5267.41  188.00
  -5   8  -9 4902.49  265.05
  -5   8  -9 5385.86  226.24
   5  -8  -9 4582.91  286.07
  -8  -5  -9 4726.75  197.96
  -8  -5  -9 5167.60  229.11
  -5   8  11 1485.01  188.17
  -8  -5  11 1531.86   63.75
   8   5  11 1446.98  174.71
   8   5 -11 1560.36   97.99
  -5   8 -11 1673.78  159.52
  -5   8 -11 1589.14  109.09
  -5   8 -11 1449.99  124.76
   5  -8 -11 1572.08  139.68
  -8  -5 -11 1438.53  139.10
  -8  -5 -11 1622.39  128.98
  -5   8  13 1381.96  145.98
   8   5  13 1382.93  134.17
   8   5 -13  954.62   79.61
  -5   8 -13 1406.88  172.85
  -5   8 -13 1474.45  138.63
   5  -8 -13 1397.88  149.76
  -8  -5 -13 1215.19  141.96
  -8  -5 -13 1631.70  155.37
  -6   8   0 1039.99  101.94
   6  -8   0 1120.55   68.93
   6  -8   0 1154.75   73.88
  -8  -6   0 1173.59   42.43
  -8  -6   0 1157.18  137.58
   8   6   0 1094.63   86.55
   6  -8   2  433.94   28.80
   6  -8   2  462.67   51.96
  -6   8   2  493.34   55.35
   8   6   2  526.36   90.53
  -6   8  -2  452.48   51.99
   6  -8  -2  403.57   55.40
  -8  -6  -2  465.82   68.01
  -8  -6  -2  411.28   29.99
   8   6  -2  492.28   74.33
  -6   8   4 3561.45  188.72
   8   6   4 3568.50  109.02
  -6   8  -4 3455.68  139.19
   6  -8  -4 3356.82  144.66
  -8  -6  -4 3689.90  141.35
  -8  -6  -4 3466.10  163.73
   8   6  -4 3773.77  186.88
  -6   8   6   37.44   68.99
   8   6   6   62.94   32.52
  -6   8  -6   52.62   26.19
  -6   8  -6   49.68   34.65
   6  -8  -6   58.01   73.10
  -6   8  -6   78.56   64.14
  -8  -6  -6   53.71   34.16
  -8  -6  -6   44.35   49.02
   8   6  -6   54.92   63.54
  -6   8   8  145.04   83.83
   8   6   8  103.27   43.61
  -8  -6   8   80.43   15.70
  -8  -6  -8  153.25   93.06
  -6   8  -8  139.24   52.30
   6  -8  -8   87.80   87.35
   8   6  -8   88.88   18.40
  -6   8  -8   87.88   43.97
  -6   8  -8   16.20   66.50
  -8  -6  -8   95.54   47.05
   8   6  -8  175.27   83.41
  -6   8  10 3102.94  178.35
   8   6  10 3227.94  165.71
  -8  -6  10 3293.17   86.21
  -6   8 -10 3505.27  207.73
  -6   8 -10 3660.81  244.54
   6  -8 -10 3060.40  184.80
  -8  -6 -10 3846.71  245.31
  -6   8 -10 3395.88  176.92
  -8  -6 -10 3147.35  196.58
   8   6 -10 3316.63  112.86
   8   6 -10 3236.22  360.26
  -6   8  12 4080.72  224.35
   8   6  12 3803.81  205.25
  -6   8 -12 4019.52  236.60
  -6   8 -12 3748.06  192.12
   6  -8 -12 3818.77  311.84
  -6   8 -12 3745.90  215.37
  -8  -6 -12 3619.98  216.74
  -8  -6 -12 3725.56  237.52
   8   6 -12 3849.11  304.22
   7  -8   1 3339.86  104.87
   7  -8   1 3200.88  133.31
  -7   8   1 3366.65  178.55
  -8  -7   1 3456.77  171.19
  -8  -7   1 3200.09   63.06
   8   7   1 3362.07  199.47
  -8  -7   1 3273.72   61.53
  -7   8  -1 3354.37  136.18
   7  -8  -1 3342.60  178.82
  -8  -7  -1 3252.70   93.59
  -8  -7  -1 3335.53  168.36
   8   7  -1 3232.70  161.43
  -7   8   3  169.29   51.54
   8   7   3  219.28   27.12
  -7   8  -3  205.13   50.16
   7  -8  -3  160.74   77.67
  -8  -7  -3  162.70   29.25
  -8  -7  -3  161.21   63.83
   8   7  -3  210.47   69.17
  -7   8   5 2925.60  142.16
   8   7   5 2874.57  105.71
  -7   8  -5 3250.02  187.31
   7  -8  -5 2790.77  140.96
  -8  -7  -5 3013.08  110.90
  -8  -7  -5 2821.36  165.42
   8   7  -5 2998.80  188.63
  -7   8   7 4488.81  193.90
   8   7   7 4359.46  205.07
  -7   8  -7 4402.18  192.58
  -7   8  -7 4622.99  105.21
  -7   8  -7 4719.91  174.29
   7  -8  -7 4438.14  195.49
  -8  -7  -7 5049.71  222.57
  -8  -7  -7 4432.89  289.39
   8   7  -7 4623.15  261.76
  -7   8   9  132.40   66.82
   8   7   9  192.62   85.45
  -8  -7  -9  229.30  120.82
  -7   8  -9  226.44   54.28
  -7   8  -9  194.72   30.60
  -7   8  -9  191.89   66.89
   7  -8  -9  174.86   70.74
  -8  -7  -9  216.12   61.11
   8   7  -9  155.87   15.21
   8   7  -9  271.44  159.43
  -7   8  11 9872.45  476.89
   8   7  1110172.90  376.96
  -7   8 -1110162.30  368.23
  -7   8 -1110313.70  501.93
   7  -8 -11 9864.70  497.23
  -8  -7 -1110015.70  477.57
  -8  -7 -1110252.40  441.19
   8   7 -1110269.60  525.07
  -7   8  13 2347.86  182.24
   8   7  13 2321.30  176.35
  -7   8 -13 2426.18  167.34
  -7   8 -13 2331.79  185.00
   7  -8 -13 2390.61  200.20
  -8  -7 -13 2146.62  192.87
  -8  -7 -13 2263.76  310.24
   8  -8   0 2610.03   97.15
  -8  -8   0 2619.45  162.19
  -8  -8   0 2576.91   58.85
   8  -8   0 2559.71  125.61
  -8   8   0 2613.58  125.05
   8   8   0 2816.80  149.82
   8  -8   2 5055.20  101.82
  -8   8   2 4968.19  237.32
   8   8   2 5166.95  209.72
   8   8   2 4939.44  122.42
  -8  -8   2 4825.09  233.17
  -8   8  -2 4876.09  186.07
   8  -8  -2 5072.60  193.98
  -8  -8  -2 4790.36  224.65
  -8  -8  -2 5100.66  129.55
   8   8  -2 5006.58  304.00
  -8   8   4 2627.69  185.87
   8   8   4 2659.54   91.99
  -8   8  -4 2687.21  182.28
   8  -8  -4 2874.00  186.93
  -8  -8  -4 2598.86   95.82
  -8  -8  -4 2739.69  165.55
   8   8  -4 2661.15  177.86
  -8   8   6  501.19   74.39
   8   8   6  425.82   50.92
  -8   8  -6  337.09   73.21
  -8   8  -6  454.66   62.96
   8  -8  -6  389.20   74.77
  -8  -8  -6  476.24   56.16
  -8  -8  -6  479.75  138.29
   8   8  -6  452.82  168.87
  -8   8   8 2943.47  166.28
   8   8   8 2814.23  135.56
  -8   8  -8 3069.62  169.11
  -8   8  -8 3141.62  150.07
   8  -8  -8 3089.42  173.65
  -8  -8  -8 2908.46  195.54
  -8  -8  -8 2925.02  196.78
   8   8  -8 3009.64  325.90
  -8   8  10 2404.33  241.39
   8   8  10 2353.63  203.48
  -8   8 -10 2495.06  147.45
  -8   8 -10 2575.71  174.20
   8  -8 -10 2628.32  243.34
  -8  -8 -10 2598.64  288.02
  -8  -8 -10 2756.23  160.39
   8   8 -10 2690.36  241.55
  -8   8  12  792.77  117.03
   8   8  12  838.05  106.20
  -8   8 -12  737.53  103.02
  -8   8 -12  662.67  120.68
   8  -8 -12  614.11  124.05
  -8  -8 -12  712.30  118.83
  -8  -8 -12   52.50  142.49
   8   8 -12  807.37  273.81
   8   9   118840.60  630.44
  -9   8   118820.60  581.78
   9  -8   119045.10  429.41
   8   9   119253.10  444.12
   9  -8   119166.90  591.65
  -8  -9   119166.00  677.03
  -9   8  -119248.00  590.62
   9  -8  -118979.30  586.77
  -8  -9  -119047.50  678.86
  -8  -9  -119095.90  452.61
   8   9  -119788.70  665.50
  -9   8   3 3180.28  154.47
   8   9   3 3174.36   96.26
  -8  -9  -3 3154.79  102.32
  -9   8  -3 3136.62  152.07
   9  -8  -3 3116.84  153.41
  -8  -9  -3 3317.93  194.82
   8   9  -3 2966.14  198.01
  -9   8   5 3366.04  220.00
   8   9   5 3087.43  112.61
  -8  -9  -5 3127.89  160.00
  -9   8  -5 3052.63  159.25
   9  -8  -5 3104.33  217.62
  -8  -9  -5 3059.05  270.66
   8   9  -5 3111.11  212.99
  -9   8   7 1683.72  178.08
   8   9   7 1614.22   94.50
  -9   8  -7 1406.41  183.52
  -9   8  -7 1717.46  113.25
   9  -8  -7 1715.81  128.95
  -8  -9  -7 1820.23  103.40
  -8  -9  -7 1392.18  150.29
   8   9  -7 1680.10  176.51
  -9   8   9 1189.83  123.37
   8   9   9 1081.92   96.99
  -9   8  -9 1266.63  128.24
  -9   8  -9 1199.74  105.59
   9  -8  -9 1359.97  182.92
  -8  -9  -9 1303.32  159.36
  -8  -9  -9 1394.42  150.74
   8   9  -9 1076.75  179.19
  -9   8  11  390.67   99.62
   8   9  11  442.08   85.85
  -9   8 -11  422.32   85.89
  -9   8 -11  285.68  104.10
   9  -8 -11  409.49  102.05
  -8  -9 -11  377.41   94.60
  -8  -9 -11  -10.03  192.25
   8   9 -11  409.48  226.46
 -10   8   0 1510.56  108.17
  10  -8   0 1599.82   67.26
  10  -8   0 1386.92  110.96
  -8 -10   0 1284.82   37.00
  -8 -10   0 1541.70  145.36
   8  10   0 1340.04  184.56
 -10   8   2 4341.49  192.01
  -8 -10   2 4686.68  256.02
   8  10   2 4611.56  119.62
 -10   8  -2 4592.69  201.51
  10  -8  -2 4586.57  264.97
  -8 -10  -2 4588.30  253.51
  -8 -10  -2 4693.85  127.40
   8  10  -2 4975.20  244.58
 -10   8   4  444.58   75.44
   8  10   4  351.77   41.24
 -10   8  -4  430.17   76.64
  10  -8  -4  320.97   75.53
  -8 -10  -4  394.71   47.56
  -8 -10  -4  392.45  153.16
   8  10  -4  251.93  105.04
 -10   8   6 1009.18  106.17
   8  10   6 1009.47  107.28
 -10   8  -6 1269.45  166.60
 -10   8  -6 1194.30   97.78
  10  -8  -6 1248.24  160.09
  -8 -10  -6  951.81   79.23
  -8 -10  -6  956.97  139.29
   8  10  -6 1053.32  157.60
 -10   8   8   -9.90   52.35
   8  10   8   54.64   39.03
 -10   8  -8   48.32   84.83
 -10   8  -8   32.20   45.67
  10  -8  -8  -40.63   82.93
  -8 -10  -8   10.19   43.27
  -8 -10  -8   25.15   70.66
   8  10  -8  -32.70   78.49
 -10   8  10  454.12   98.91
   8  10  10  485.09   83.68
 -10   8 -10  450.02  108.66
 -10   8 -10  537.99   89.07
  10  -8 -10  457.06  103.20
  -8 -10 -10  432.22   92.42
  -8 -10 -10  379.98  130.12
   8  10 -10  423.15  156.30
 -11   8   1 3272.53  168.53
   8  11   1 3565.44  203.64
  -8 -11   1 3268.55  224.86
   8  11   1 3308.42   99.53
  11  -8  -1 3389.36  170.79
 -11   8  -1 3038.97  166.72
  -8 -11  -1 3086.95  219.90
  -8 -11  -1 3057.07  104.80
   8  11  -1 3629.09  212.85
 -11   8   3 8561.93  318.85
   8  11   3 8743.17  229.50
 -11   8  -3 8819.82  336.29
  11  -8  -3 8741.58  330.68
  -8 -11  -3 8733.20  409.62
  -8 -11  -3 9079.43  281.93
   8  11  -3 9149.98  514.48
 -11   8   5 1848.49  137.86
   8  11   5 1919.20  122.15
  11  -8  -5 1871.82  140.27
 -11   8  -5 1885.99  145.31
  -8 -11  -5 1850.60  186.36
  -8 -11  -5 1950.59  137.22
   8  11  -5 2001.12  189.71
 -11   8   7   74.06   58.55
   8  11   7   39.67   63.81
 -11   8  -7    1.06   63.02
 -11   8  -7   42.91   54.20
  11  -8  -7  126.06   92.62
  -8 -11  -7   62.02   45.86
  -8 -11  -7   43.59   81.93
   8  11  -7   84.28   88.95
 -11   8   9  155.49   80.49
   8  11   9  149.27   99.50
 -11   8  -9  217.75   71.61
 -11   8  -9  187.58  133.63
  11  -8  -9  196.71   81.92
  -8 -11  -9  170.93   70.60
  -8 -11  -9  158.45  109.83
   8  11  -9  215.04  120.66
  12  -8   010977.60  254.28
  12  -8   011134.30  408.69
 -12   8   010834.70  399.73
  -8 -12   011340.30  496.31
  -8 -12   010745.70  227.35
   8  12   011050.20  554.37
 -12   8   2 1850.20  136.44
   8  12   2 1755.48   85.71
  -8 -12   2 1551.65  271.13
  12  -8  -2 2043.87  197.75
 -12   8  -2 1801.61  199.89
  -8 -12  -2 1598.20  185.93
  -8 -12  -2 1802.35   72.44
   8  12  -2 1788.58  175.43
 -12   8   4   74.90   61.26
   8  12   4   68.74   47.45
 -12   8  -4   61.40   62.52
  12  -8  -4   84.19   61.78
  -8 -12  -4   92.26   87.10
  -8 -12  -4   37.69   34.99
   8  12  -4  157.48  132.96
 -12   8   6  173.03   71.46
   8  12   6  111.64   45.08
 -12   8  -6  199.96   77.07
 -12   8  -6  114.60   98.33
  12  -8  -6  186.84   73.61
  -8 -12  -6  203.01  156.13
  -8 -12  -6   84.60   49.94
   8  12  -6  235.26  102.27
 -12   8   8 1129.53  134.41
   8  12   8 1345.22  149.06
 -12   8  -8 1340.38  147.28
 -12   8  -8 1197.18  122.67
  12  -8  -8 1213.33  135.76
  -8 -12  -8 1341.47  185.94
  -8 -12  -8 1290.27  111.22
   8  12  -8 1205.90  202.46
 -12   8  10  -48.18  105.60
   8  12  10   -3.27   78.44
 -12   8 -10    2.36  116.71
 -12   8 -10  -55.64   95.49
  12  -8 -10  -59.36   68.39
  -8 -12 -10   10.96   94.57
  -8 -12 -10  -22.26   60.02
 -13   8   1 2026.85  151.63
   8  13   1 2113.64   64.21
  -8 -13   1 2177.76  215.79
  13  -8  -1 2200.40  155.62
 -13   8  -1 1989.13  223.06
  -8 -13  -1 1997.60  208.83
  -8 -13  -1 2136.28   89.74
   8  13  -1 2348.77  191.40
 -13   8   3  238.35   76.17
   8  13   3  141.14   52.60
 -13   8  -3  222.31   78.99
  13  -8  -3  263.55   77.90
  -8 -13  -3  209.92  107.04
  -8 -13  -3  137.45   61.31
   8  13  -3  103.71  148.86
 -13   8   5   83.90   70.71
   8  13   5  125.94   40.87
 -13   8  -5  148.35   76.98
 -13   8  -5  135.68   62.98
  -8 -13  -5  105.07  162.77
  13  -8  -5   97.47   71.05
  -8 -13  -5   82.16   70.94
   8  13  -5   86.08  153.61
 -13   8   7  276.20   87.87
   8  13   7  239.12   61.14
 -13   8  -7  385.75  100.84
 -13   8  -7  283.64   81.61
  13  -8  -7  328.47   91.81
  -8 -13  -7  318.11  199.57
  -8 -13  -7  242.47   68.53
   8  13  -7  239.89  207.93
 -13   8   9  214.36  167.06
   8  13   9  371.42  122.96
 -13   8  -9  379.21  118.43
 -13   8  -9  398.77   97.92
  13  -8  -9  400.26  102.82
  -8 -13  -9  446.08  155.13
  -8 -13  -9  262.88  137.62
 -14   8   0  445.60  183.84
  -8 -14   0 1220.87  179.51
   8  14   0 1280.33  157.91
 -14   8   2  103.36   74.77
   8  14   2  142.67   27.08
  -8 -14   2  129.52  107.68
 -14   8  -2  245.98   77.15
  14  -8  -2   81.42  114.12
  -8 -14  -2  110.32  171.87
  -8 -14  -2   82.62   31.68
   8  14  -2   19.62   91.81
 -14   8   4 1608.15  151.17
   8  14   4 1616.32  116.23
  14  -8  -4 1545.57  148.50
 -14   8  -4 1705.75  157.82
  -8 -14  -4 1657.53  132.70
  -8 -14  -4 1601.22  216.90
   8  14  -4 1384.55  284.80
 -14   8   6  484.48  103.96
   8  14   6  377.21   64.60
 -14   8  -6  517.59  173.43
 -14   8  -6  436.40   96.79
  14  -8  -6  466.36  104.12
  -8 -14  -6  535.47  153.32
  -8 -14  -6  445.70   73.50
   8  14  -6  475.62  229.35
 -14   8   8 1102.06  230.18
   8  14   8 1346.20  112.50
  14  -8  -8 1480.37  156.58
 -14   8  -8 1286.23  171.63
 -14   8  -8 1378.54  146.17
  -8 -14  -8 1300.57  338.51
  -8 -14  -8 1308.77  184.39
   8  14  -8 1188.07  331.65
 -15   8   1   72.31   97.09
  -8 -15   1   -2.61   90.68
 -15   8  -1   15.40   62.48
  -8 -15  -1   90.38  144.75
   8  15  -1   -4.37   78.74
 -15   8   3  109.01   64.56
   8  15   3   21.62   42.81
 -15   8  -3   87.82  109.99
  15  -8  -3   85.55  104.18
  -8 -15  -3   14.77  100.30
  -8 -15  -3   16.37   50.79
   8  15  -3   -6.51   86.87
 -15   8   5  826.30  132.35
   8  15   5  842.08   76.33
 -15   8  -5  779.40  212.13
  15  -8  -5  949.22  129.08
 -15   8  -5  867.63  119.27
  -8 -15  -5  833.20   84.07
  -8 -15  -5  946.02  195.48
   8  15  -5  812.53  258.42
 -16   8   0   27.60   68.43
  -8 -16   0   -5.02  154.34
 -16   8   2  604.09  175.68
  -8 -16   2  647.73  165.51
 -16   8  -2  625.13  187.40
  16  -8  -2   54.25  109.01
  -8 -16  -2  736.49  171.90
   8  16  -2  679.68  148.84
 -16   8   4 3248.07  230.04
   8  16   4 3160.07  171.38
 -16   8  -4 3145.10  240.12
  16  -8  -4 3422.12  321.84
  -8 -16  -4 2780.09  317.78
  -8 -16  -4 3216.24  189.81
   8  16  -4 3304.55  405.16
   9   0   1  623.15   53.14
  -9   0   1  678.33   40.82
   0   9   1  444.02   54.96
   0  -9   1  365.30   89.82
   0  -9   1  562.92   34.87
   0  -9  -1  492.49   38.77
   0  -9  -1  464.12   59.29
   0   9  -1  484.50   48.45
   0   9  -1  529.16   79.22
  -9   0  -1  485.66   62.61
   9   0  -1  551.64   46.49
   0  -9   3 3669.02  144.99
   0   9   3 3488.39  111.49
  -9   0   3 3321.55  100.83
  -9   0  -3 3711.72  116.90
   0   9  -3 3525.31  135.20
   0  -9  -3 3399.21  144.83
   0  -9  -3 3396.86  144.16
   0   9  -3 3296.57   90.77
  -9   0  -3 3502.33  109.42
  -9   0  -3 3661.08  124.71
   9   0  -3 3546.11  129.32
  -9   0   5 3659.10  114.41
   0   9   5 3680.35  134.22
   0   9  -5 3888.92  206.60
   0   9  -5 3848.69  106.03
   0   9  -5 4049.53  116.52
   0  -9  -5 4094.99  144.96
  -9   0  -5 3656.39  124.77
  -9   0  -5 3798.56  131.02
   9   0  -5 3782.41  117.71
   0   9   714769.80  440.95
  -9   0   714848.80  394.89
   0  -9  -714331.40  446.66
  -9   0  -714715.00  432.27
  -9   0  -715469.40  430.20
   9   0  -714810.00  404.14
   0   9  -714873.70  359.37
   0   9  -714733.90  489.00
   0   9  -715209.10  422.63
   0   9   9  588.59  116.11
  -9   0   9  583.09   80.85
   0  -9  -9  644.13  126.26
  -9   0  -9  675.60  115.06
  -9   0  -9  160.38   81.66
   9   0  -9  487.50   87.28
   0   9  -9  676.71   67.46
   0   9  -9  672.19  136.67
   0   9  -9  540.37   53.22
   0   9  11 2970.51  163.42
  -9   0  11 2775.31  127.83
   0  -9 -11 2853.25  245.91
  -9   0 -11 3022.66  169.53
   9   0 -11 2948.84  139.84
   0   9 -11 3042.40  196.54
   0   9 -11 2886.53  130.57
   0   9 -11 3058.38  120.23
   0   9  13  163.18   76.57
  -9   0  13   70.19   79.48
   0  -9 -13  111.43  131.85
  -9   0 -13   70.09   77.32
   9   0 -13  185.56   89.81
   0   9 -13   85.75   56.80
   0   9 -13  144.66   75.63
  -9  -1   0   -0.67   26.03
   9   1   0   12.18   21.20
  -1   9   0    6.47   17.20
   1  -9   0   13.80   26.09
   1  -9   0  -23.14   26.91
   1  -9   2  637.60   59.48
   1  -9   2  607.64   56.79
  -1   9   2  605.10   65.50
   9   1   2  627.18   54.67
  -9  -1   2  593.75   35.87
  -1   9  -2  486.92   49.97
  -1   9  -2  549.91   37.35
   1  -9  -2  634.53   68.98
   1  -9  -2  471.94   57.98
  -9  -1  -2  575.28   39.14
  -9  -1  -2  524.21   60.87
  -9  -1  -2  647.79   67.13
   9   1  -2  591.38   86.99
   9   1  -2  572.46   36.14
  -1   9   422533.30  611.02
  -9  -1   422849.30  582.22
  -1   9  -423449.60  669.20
  -1   9  -421961.20  555.59
   1  -9  -422480.50  660.04
  -9  -1  -423899.30  606.54
  -9  -1  -422963.40  595.40
   9   1  -422619.10  557.97
  -1   9   610548.30  321.68
  -9  -1   610853.30  304.50
  -1   9  -610976.50  296.95
  -1   9  -611466.80  364.56
  -1   9  -611216.90  325.88
   1  -9  -611199.70  343.08
  -9  -1  -611264.10  342.06
  -9  -1  -611259.10  320.54
   9   1  -611429.80  288.98
  -1   9   813298.00  423.25
  -9  -1   813623.20  392.73
  -1   9  -814465.20  401.87
  -1   9  -813042.60  412.64
  -1   9  -814397.50  542.71
   1  -9  -813561.10  514.51
  -9  -1  -813694.20  486.47
  -9  -1  -813462.90  426.91
   9   1  -814346.10  420.35
  -9  -1  10  237.87   66.53
  -1   9  10  335.12  109.84
  -1   9 -10  263.39   79.71
  -1   9 -10  236.24   44.63
  -1   9 -10  359.36  118.27
   1  -9 -10  303.32   78.52
  -9  -1 -10  285.66   67.57
  -9  -1 -10  284.01   55.55
   9   1 -10  266.58   50.52
  -1   9  12  391.17   80.52
  -9  -1  12  231.03   78.69
  -1   9 -12  266.00   65.36
  -1   9 -12  212.20   56.08
  -1   9 -12  312.75   95.12
   1  -9 -12  327.76   90.71
  -9  -1 -12  333.79   83.72
  -9  -1 -12   65.33   70.22
   9   1 -12  329.28   90.69
   9   2   1  799.63   74.54
   2  -9   1  690.05   46.96
   2  -9   1  813.56   85.30
  -2   9   1  755.43   73.79
  -9  -2   1  713.02   50.29
  -2   9  -1  652.69   65.12
   2  -9  -1  779.58   60.35
   2  -9  -1  703.15   50.20
  -9  -2  -1  765.59   38.42
  -9  -2  -1  712.36   54.02
  -9  -2  -1  688.51   44.03
   9   2  -1  667.75   60.91
  -9  -2   3  565.60   44.75
   2  -9   3  518.76   53.70
  -2   9   3  539.08   50.22
  -2   9  -3  578.85   71.04
  -2   9  -3  601.42   42.41
   2  -9  -3  550.07   60.45
   2  -9  -3  502.34   51.25
  -9  -2  -3  555.43   49.54
  -9  -2  -3  487.22   57.96
   9   2  -3  534.12   67.06
   9   2  -3  459.48   46.18
  -9  -2   5    4.78   27.68
  -2   9  -5   35.62   25.65
  -2   9  -5   38.14   48.19
   2  -9  -5  -17.99   54.24
   9   2  -5   26.79   28.98
  -9  -2  -5   47.52   28.71
  -9  -2  -5   48.22   29.50
  -2   9   7 4853.26  187.68
  -9  -2   7 4828.61  131.28
  -2   9  -7 5186.89  240.10
  -2   9  -7 4978.82  179.07
  -2   9  -7 4809.54  161.83
   2  -9  -7 5194.70  257.19
  -9  -2  -7 5388.79  232.04
  -9  -2  -7 5032.48  216.44
   9   2  -7 5214.99  170.19
  -2   9   9 5475.66  224.16
  -9  -2   9 5653.29  191.71
  -2   9  -9 5427.34  196.02
  -2   9  -9 5827.54  180.15
  -2   9  -9 5893.44  235.17
   2  -9  -9 5621.97  243.19
  -9  -2  -9 5446.05  212.53
  -9  -2  -9 5457.27  203.18
   9   2  -9 5716.58  173.61
  -2   9  11 3015.11  243.47
  -9  -2  11 3002.29  153.27
  -2   9 -11 3187.43  185.81
  -2   9 -11 3156.62  134.59
  -2   9 -11 2946.31  149.24
   2  -9 -11 2886.11  266.05
  -9  -2 -11 3191.91  163.28
  -9  -2 -11 3248.24  172.37
   9   2 -11 2921.81  126.41
  -2   9  13 1432.96  138.19
  -9  -2  13 1171.17   89.19
  -2   9 -13 1354.37  105.60
  -2   9 -13 1202.56  116.40
   2  -9 -13 1512.54  238.66
  -9  -2 -13 1363.99  143.99
  -9  -2 -13 1179.86  130.75
   9   2 -13 1360.03  143.15
  -3   9   0  -27.30   35.84
   3  -9   0   35.14   37.35
   3  -9   0   -0.61   23.77
  -9  -3   0   14.19   20.34
  -9  -3   0   40.28   23.34
   9   3   0  -12.60   29.42
  -9  -3   2 7812.43  172.74
   3  -9   2 7950.51  262.01
   3  -9   2 8001.29  223.62
  -3   9   2 7650.37  221.21
   9   3   2 7471.22  220.75
  -3   9  -2 7889.16  248.74
   3  -9  -2 7889.31  239.90
   3  -9  -2 7772.94  226.71
  -9  -3  -2 7645.41  210.44
  -9  -3  -2 7948.85  242.19
   9   3  -2 7739.52  265.83
  -3   9   4 3113.09  124.81
  -9  -3   4 3183.96   76.53
  -3   9  -4 3188.33  110.99
  -3   9  -4 3174.15  108.22
   3  -9  -4 3161.61  127.46
   9   3  -4 3686.30  101.03
  -9  -3  -4 3218.12  135.47
  -9  -3  -4 3150.66  127.54
   9   3  -4 3216.96  159.45
  -3   9   6  136.88   50.41
  -9  -3   6  127.32   32.48
  -3   9  -6  181.12   39.14
  -3   9  -6  127.44   50.46
  -3   9  -6  173.00   40.99
   3  -9  -6  110.71   78.49
  -9  -3  -6  169.60   70.75
  -9  -3  -6  162.11   41.66
   9   3  -6   83.73   33.73
   9   3  -6  110.25   69.20
  -3   9   8 5085.59  211.93
   9   3   8 5188.39  196.43
  -9  -3   8 5375.71  162.64
  -3   9  -8 5629.76  235.29
  -3   9  -8 5579.45  204.77
  -3   9  -8 5472.05  173.49
   3  -9  -8 5256.97  220.01
  -9  -3  -8 5249.32  203.92
  -9  -3  -8 5601.05  202.05
   9   3  -8 5568.34  149.62
  -3   9  10  379.52  127.42
   9   3  10  341.51   72.50
  -9  -3  10  319.98   62.86
  -3   9 -10  382.35   79.07
  -3   9 -10  454.93   86.53
  -3   9 -10  497.37   69.97
   3  -9 -10  670.10   90.76
  -9  -3 -10  544.06   80.24
  -9  -3 -10  357.79   73.93
   9   3 -10  475.38   71.16
  -3   9  12  229.43   79.33
   9   3  12  238.82   74.06
  -9  -3  12  129.21   61.91
  -3   9 -12  197.26  118.41
  -3   9 -12   99.97   65.85
   3  -9 -12  200.35   86.82
  -9  -3 -12  142.34   75.41
  -9  -3 -12  138.28   74.51
   9   3 -12  131.03   47.35
  -3   9 -12  176.41   86.42
   4  -9   121591.60  583.85
   4  -9   120634.60  552.06
  -4   9   120859.80  566.87
  -9  -4   121803.70  501.16
   9   4   120311.80  640.99
  -9  -4   121180.20  471.25
  -4   9  -121314.80  612.94
   4  -9  -120937.00  574.37
   4  -9  -120870.20  570.48
  -9  -4  -121304.60  512.11
  -9  -4  -122367.50  697.85
  -9  -4  -120869.60  506.71
   9   4  -121595.70  654.33
   4  -9   3  109.08   28.85
  -4   9   3   31.41   58.88
  -9  -4   3   70.08   19.55
  -4   9  -3   79.02   32.74
   4  -9  -3  135.94   37.40
  -9  -4  -3   75.53   40.03
  -9  -4  -3   76.73   24.31
   9   4  -3   90.37   52.78
  -4   9   5   77.31   66.33
  -9  -4   5   70.93   19.83
  -4   9  -5  119.28   36.97
  -4   9  -5   45.32   41.33
   4  -9  -5   73.89   43.52
  -9  -4  -5   82.39   32.32
  -9  -4  -5  100.38   67.05
   9   4  -5  120.29   58.69
   9   4  -5   59.48   22.15
  -4   9   7 2355.56  178.20
   9   4   7 2331.07  109.00
  -9  -4   7 2356.66   61.90
  -4   9  -7 2385.77  153.38
  -4   9  -7 2428.08  132.51
  -4   9  -7 2463.01  104.70
   4  -9  -7 2327.92  135.56
  -9  -4  -7 2295.68  112.60
  -9  -4  -7 2197.82  126.63
   9   4  -7 2424.91   82.96
   9   4  -7 2411.21  174.07
  -4   9   9 2390.09  142.60
   9   4   9 2419.09  179.38
  -9  -4   9 2412.50   95.65
  -4   9  -9 2522.42  126.11
  -4   9  -9 2409.72  112.90
  -4   9  -9 2334.28  128.37
   4  -9  -9 2530.55  155.81
  -9  -4  -9 2333.23  133.04
  -9  -4  -9 2158.82  190.66
   9   4  -9 2437.38   82.72
  -4   9  11  149.37   71.10
   9   4  11  212.99  104.28
  -9  -4  11  131.91   33.19
  -4   9 -11  208.58   66.07
  -4   9 -11  170.96   54.08
  -4   9 -11  184.42   98.01
   4  -9 -11  150.40   79.10
  -9  -4 -11  216.74   68.96
  -9  -4 -11  177.18  108.79
   9   4 -11  121.63   58.24
  -4   9  13   -9.21   53.06
   9   4  13    0.11   52.78
  -9  -4  13   20.52   38.48
  -4   9 -13  -43.60   40.55
  -4   9 -13   15.49   48.09
   4  -9 -13   -4.66   58.94
  -9  -4 -13   55.63   54.80
  -9  -4 -13   28.10   54.86
   9   4 -13  -27.99   28.78
  -9  -5   0    9.82   14.89
  -5   9   0   -7.36   36.97
   5  -9   0    2.43   28.88
   5  -9   0   -6.87   23.49
  -9  -5   0   -0.22   47.38
  -9  -5   0  -10.96   17.80
   9   5   0   10.95   29.47
   5  -9   2 2154.05  103.42
   5  -9   2 2190.84  135.29
  -5   9   2 2196.71  104.08
   9   5   2 2188.74  108.27
  -9  -5   2 2155.42   51.26
  -9  -5   2 2332.38   58.55
  -5   9  -2 2175.16   98.43
   5  -9  -2 2126.08  139.22
  -9  -5  -2 2208.83  121.82
  -9  -5  -2 2260.08   69.95
   9   5  -2 2166.63  132.63
  -9  -5   4    0.63    6.13
  -5   9   4  -18.37   28.41
  -9  -5   4    3.04    6.95
  -9  -5  -4  -17.92   18.20
  -5   9  -4   15.51   24.57
   5  -9  -4  -16.18   43.33
  -9  -5  -4  -14.99   48.05
   9   5  -4   21.89   39.51
  -5   9   6  401.74   65.07
   9   5   6  246.85   70.68
  -9  -5   6  329.05   19.27
  -5   9  -6  377.51   47.33
  -5   9  -6  386.25   55.13
  -5   9  -6   93.37   53.91
   5  -9  -6  249.52   63.91
  -9  -5  -6  318.56   67.47
  -9  -5  -6  374.92   48.91
   9   5  -6  287.16  137.79
   9   5  -6  340.51   22.15
  -5   9   8 1090.89  106.16
   9   5   8 1103.56   88.43
  -9  -5   8 1172.72   48.46
  -5   9  -8 1217.75   93.75
  -5   9  -8 1689.06  121.23
  -5   9  -8 1137.96   73.27
   5  -9  -8 1177.90  107.72
  -9  -5  -8 1156.15  131.02
  -9  -5  -8 1162.98  107.38
   9   5  -8 1247.44   55.69
   9   5  -8 1349.02  226.14
  -5   9  10  135.54  101.97
   9   5  10   51.90   56.80
  -9  -5  10   92.16   33.69
  -5   9 -10  132.06   47.23
  -5   9 -10   81.32   75.86
  -5   9 -10  105.49   58.46
   5  -9 -10  118.45  104.44
  -9  -5 -10  175.79   94.36
  -9  -5 -10   98.42   97.53
   9   5 -10   74.33   39.67
   9   5 -10  159.70   92.28
  -5   9  12 1473.04  145.08
   9   5  12 1431.28  132.41
  -5   9 -12 1504.19  126.29
  -5   9 -12 1667.13  171.85
  -5   9 -12 1505.83  201.70
   5  -9 -12 1674.51  157.35
  -9  -5 -12 1579.18  146.86
  -9  -5 -12 1798.22  156.08
   9   5 -12 1489.52  218.01
   6  -9   1 3139.80   99.96
   6  -9   1 3198.02  169.81
  -6   9   1 3074.14  128.85
   9   6   1 3391.77  150.69
  -9  -6   1 3054.59   69.81
  -9  -6   1 2961.34   74.83
  -9  -6   1 3028.18  159.39
  -6   9  -1 2984.47  130.26
   6  -9  -1 3024.36  129.29
   6  -9  -1 3276.53  141.66
  -9  -6  -1 3008.50  155.03
  -9  -6  -1 3051.62   94.52
   9   6  -1 3197.82  214.02
  -6   9   3 1449.09  135.70
  -6   9  -3 1313.01   87.98
   6  -9  -3 1501.31   93.70
  -9  -6  -3 1446.64  153.93
  -9  -6  -3 1442.45   60.57
   9   6  -3 1565.77  175.22
  -6   9   5  206.26   86.90
   9   6   5  182.42   57.77
  -6   9  -5  234.45   53.08
   6  -9  -5  185.59   91.99
  -9  -6  -5  257.52   62.90
   9   6  -5  222.84   82.89
  -9  -6  -5  195.61   65.76
  -6   9   7 5974.04  299.30
   9   6   7 6185.09  207.18
  -6   9  -7 6140.74  230.89
  -6   9  -7 6298.71  185.67
  -6   9  -7 6375.14  211.02
   6  -9  -7 6166.33  245.04
  -9  -6  -7 5970.31  208.68
  -9  -6  -7 5762.84  248.50
   9   6  -7 6452.84  318.29
  -6   9   9  930.20  111.67
   9   6   9 1109.17   93.59
  -9  -6   9 1039.49   40.82
  -6   9  -9 1145.59  102.31
  -6   9  -9 1242.08   70.92
  -6   9  -9 1032.70   87.81
   6  -9  -9 1088.24  176.69
  -9  -6  -9 1122.91   99.87
  -9  -6  -9 1091.93  119.52
   9   6  -9 1056.95   46.11
   9   6  -9 1012.60  165.93
  -6   9  11  101.65   67.96
   9   6  11   94.70   59.99
  -6   9 -11   55.82   68.42
  -6   9 -11   93.78   53.53
  -6   9 -11   52.77   63.58
   6  -9 -11   59.22   69.77
  -9  -6 -11   94.28  109.74
  -9  -6 -11   92.37  111.34
   9   6 -11  -43.02  162.61
  -6   9  13  507.65  109.94
   9   6  13  494.48  102.96
  -6   9 -13  560.13   91.81
  -6   9 -13  434.91   99.71
   6  -9 -13  480.60  121.89
  -9  -6 -13  494.33  110.59
  -9  -6 -13   21.95  120.99
   9   6 -13  457.04  262.07
  -7   9   0  -15.06   32.20
   7  -9   0   -8.46   32.00
   7  -9   0   -5.73   18.86
  -9  -7   0   13.79   43.35
   9   7   0  -28.56   40.12
  -9  -7   0  -11.11   10.35
  -9  -7   0   15.53   17.79
   7  -9   2  848.70   56.13
   7  -9   2  734.62   76.49
  -7   9   2  788.43   78.86
   9   7   2  758.96   85.20
  -7   9  -2  772.49   75.29
   7  -9  -2  719.87  115.36
  -9  -7  -2  827.58  145.72
  -9  -7  -2  862.97   58.50
   9   7  -2  812.55  103.57
  -7   9   4  419.26   68.86
   9   7   4  354.25   58.29
  -7   9  -4  302.78   63.20
   7  -9  -4  439.64   66.08
  -9  -7  -4  427.31   63.20
  -9  -7  -4  326.45  123.40
   9   7  -4  379.31   92.14
  -7   9   6   95.37   53.68
   9   7   6   97.59   36.10
  -7   9  -6   65.11   77.95
  -7   9  -6   88.83   41.05
   7  -9  -6   96.53   84.01
  -9  -7  -6   42.66   37.83
  -9  -7  -6   53.89   61.62
   9   7  -6   86.86   77.42
  -7   9   8 1568.30  126.42
   9   7   8 1709.75  142.72
  -7   9  -8 1588.50  172.52
  -7   9  -8 1592.20   70.16
  -7   9  -8 1601.38  104.30
   7  -9  -8 1510.06  189.54
  -9  -7  -8 1643.03  107.17
  -9  -7  -8 1656.42  141.50
   9   7  -8 1873.40  179.74
  -7   9  10   29.13   49.28
  -7   9 -10  -18.46   73.78
  -7   9 -10   78.42   40.56
   7  -9 -10   40.61   52.53
  -9  -7 -10   14.86   45.26
  -9  -7 -10  -63.19   57.70
   9   7 -10  109.58  120.39
  -7   9  12   -3.38   62.78
   9   7  12 -235.30   93.60
  -7   9 -12  -35.93   52.49
  -7   9 -12   23.09   61.99
   7  -9 -12   14.33  106.83
  -9  -7 -12  -13.87   98.06
  -9  -7 -12  -11.05  110.99
   9   7 -12   54.87  101.05
   8  -9   1  674.88   38.96
   8  -9   1  630.23   78.89
  -8   9   1  645.59   76.55
  -9  -8   1  628.39   21.02
  -9  -8   1  629.03   20.34
   9   8   1  686.08   87.55
  -9  -8   1  779.97  154.35
  -8   9  -1  604.64   77.63
   8  -9  -1  699.68   79.61
   8  -9  -1  623.73   49.81
  -9  -8  -1  665.01   48.42
  -9  -8  -1  701.24  151.96
   9   8  -1  740.00  141.74
  -8   9   3  335.85   68.47
   9   8   3  389.68   52.16
  -8   9  -3  383.50   65.97
   8  -9  -3  366.32  104.38
  -9  -8  -3  331.62  131.07
  -9  -8  -3  378.38   37.63
   9   8  -3  349.22   92.51
  -8   9   5 4525.96  193.66
   9   8   5 4269.11  176.92
  -8   9  -5 4411.44  194.45
   8  -9  -5 4440.17  197.85
  -9  -8  -5 4543.74  192.11
  -9  -8  -5 4427.72  232.51
   9   8  -5 4455.48  250.52
  -8   9   7  373.74   82.68
   9   8   7  444.21   58.80
  -8   9  -7  418.39   77.97
  -8   9  -7  441.69   66.60
   8  -9  -7  464.97   84.37
  -9  -8  -7  391.72   64.20
  -9  -8  -7  439.16  149.78
   9   8  -7  575.97  125.03
  -8   9   9  296.50  124.13
   9   8   9  236.47   64.34
  -8   9  -9  214.56   80.21
  -8   9  -9  290.01   65.59
   8  -9  -9  303.93   84.64
  -9  -8  -9  232.41   68.44
  -9  -8  -9  394.21  148.01
   9   8  -9  338.84  189.91
  -8   9  11  747.47  116.41
   9   8  11  700.40  100.84
  -8   9 -11  816.10  168.47
  -8   9 -11  788.55  144.63
   8  -9 -11  787.12  185.40
  -9  -8 -11  727.06  107.55
  -9  -8 -11  -19.67  134.43
   9   8 -11  782.40  176.94
  -9  -9   0   29.89   65.05
  -9  -9   0    8.53   12.24
  -9   9   0  -17.48   49.31
  -9  -9   0   -3.48    8.32
   9   9   0   14.78   39.31
   9  -9   0   -2.06   14.79
   9  -9   0   -5.30   31.60
   9   9   2  240.50   75.00
   9   9   2  206.51   27.45
  -9  -9   2  335.56   89.71
  -9   9   2  295.28  101.68
  -9  -9  -2  276.89   29.97
  -9   9  -2  324.57   64.69
   9  -9  -2  237.82   66.11
  -9  -9  -2  268.13  133.27
   9   9  -2  242.36   86.26
   9   9   4  512.37   67.60
  -9   9   4  440.75  122.41
  -9  -9  -4  512.02   49.71
  -9  -9  -4  537.83  105.70
   9   9  -4  301.75  172.93
  -9   9  -4  598.25   80.11
   9  -9  -4  416.05   79.32
   9   9   6 4435.45  159.87
  -9   9   6 4203.82  268.53
  -9  -9  -6 4385.08  167.15
  -9  -9  -6 4170.55  330.96
   9   9  -6 4337.53  270.55
  -9   9  -6 4223.03  204.60
  -9   9  -6 4363.91  183.28
   9  -9  -6 4286.43  205.81
   9   9   8  385.94   65.94
  -9   9   8  525.92  136.55
  -9  -9  -8  417.93   71.58
  -9  -9  -8  492.56  167.83
   9   9  -8  613.86  209.77
  -9   9  -8  407.44   89.28
  -9   9  -8  419.67   76.26
   9  -9  -8  451.15   89.24
   9   9  10  164.37   66.45
  -9   9  10  151.66   81.35
  -9  -9 -10  124.71   69.09
  -9  -9 -10   15.98  151.15
   9   9 -10  316.28  124.10
  -9   9 -10  128.94   79.03
  -9   9 -10  114.63  101.95
   9  -9 -10  131.23   82.04
  10  -9   1 5454.16  231.90
 -10   9   1 4964.61  287.67
   9  10   1 5043.73  328.82
  10  -9   1 5293.60  127.83
  -9 -10   1 5311.85  283.07
   9  10  -1 5730.16  354.01
 -10   9  -1 5295.23  224.99
  10  -9  -1 5141.20  228.82
  -9 -10  -1 5449.84  383.46
  -9 -10  -1 5273.90  147.05
 -10   9   3  118.07   81.26
   9  10   3   28.84   24.37
  10  -9  -3   72.43   83.80
 -10   9  -3  112.97   52.36
  -9 -10  -3   26.89   41.78
  -9 -10  -3   68.34   71.11
   9  10  -3   28.91   70.27
 -10   9   5 3377.30  243.24
   9  10   5 3078.68  118.51
 -10   9  -5 2991.62  171.19
  -9 -10  -5 3033.39  125.97
  10  -9  -5 3290.12  179.56
  -9 -10  -5 2944.81  216.82
   9  10  -5 2783.48  326.19
 -10   9   7  944.04  113.41
   9  10   7 1039.14  119.33
  -9 -10  -7  978.69   86.51
  10  -9  -7  944.02  116.48
 -10   9  -7 1175.01  174.88
 -10   9  -7 1045.03  100.18
  -9 -10  -7  779.67  146.74
   9  10  -7 1072.08  249.19
 -10   9   9  318.63   92.14
   9  10   9  345.50  110.06
 -10   9  -9  302.76   93.56
 -10   9  -9  368.61  119.27
  10  -9  -9  339.44   91.57
  -9 -10  -9  312.42   78.16
  -9 -10  -9   27.57  117.95
   9  10  -9  434.33  139.84
 -10   9  11  788.63  203.42
   9  10  11  846.21  110.20
 -10   9 -11  837.43  138.48
 -10   9 -11  910.22  172.35
  10  -9 -11  950.65  137.90
  -9 -10 -11  910.72  121.08
  -9 -10 -11  -18.45  251.86
   9  10 -11  915.10  203.88
  11  -9   0   -5.73   23.93
 -11   9   0  -61.49   70.16
  11  -9   0  -46.55   67.96
  -9 -11   0  -26.05   61.49
  -9 -11   0   12.42   13.23
   9  11   0   41.12   52.41
 -11   9   214074.50  581.96
   9  11   214406.10  372.55
  -9 -11   214283.50  595.42
 -11   9  -214340.30  507.50
  11  -9  -214920.70  518.97
  -9 -11  -214097.50  592.90
  -9 -11  -214898.80  370.23
   9  11  -214911.70  591.74
 -11   9   4  453.78   88.73
   9  11   4  456.02   47.22
 -11   9  -4  338.43  133.93
  11  -9  -4  511.24  135.91
  -9 -11  -4  512.30  119.55
  -9 -11  -4  329.92   76.45
   9  11  -4  495.54  121.49
 -11   9   6 1788.07  141.14
   9  11   6 1427.56  130.58
 -11   9  -6 1594.86  142.11
 -11   9  -6 1635.34  120.09
  11  -9  -6 1513.13  135.80
  -9 -11  -6 1491.86  100.04
  -9 -11  -6 1333.71  184.81
   9  11  -6 1883.86  283.28
 -11   9   8   55.14   57.73
   9  11   8   -5.41   63.81
 -11   9  -8   24.20   93.45
 -11   9  -8    7.17   50.83
  11  -9  -8   31.12   59.74
  -9 -11  -8  -26.04   72.97
  -9 -11  -8   39.01   79.86
   9  11  -8   25.16   87.74
 -11   9  10   74.88  111.53
   9  11  10   26.42   88.61
 -11   9 -10   51.97   75.28
 -11   9 -10   13.66   95.20
  11  -9 -10  -25.51  113.82
  -9 -11 -10   83.93   62.95
  -9 -11 -10   -2.24   91.02
   9  11 -10   63.92  111.13
 -12   9   1 1157.59  184.99
   9  12   1 1403.37  152.74
  -9 -12   1 1195.10  177.06
 -12   9  -1 1373.58  130.13
  12  -9  -1 1130.88  128.00
   9  12  -1 1338.33  224.27
  -9 -12  -1 1517.49  256.52
  -9 -12  -1 1237.88   64.91
 -12   9   3 7929.47  327.21
   9  12   3 7688.83  243.02
  12  -9  -3 7862.76  333.92
 -12   9  -3 7699.05  414.94
  -9 -12  -3 7704.39  409.05
  -9 -12  -3 8108.65  265.61
   9  12  -3 7530.42  392.94
 -12   9   5 1350.18  127.94
   9  12   5 1231.92  109.64
 -12   9  -5 1174.95  132.51
  12  -9  -5 1268.35  191.14
  -9 -12  -5 1111.71  177.12
  -9 -12  -5 1192.62   83.75
   9  12  -5 1240.08  178.69
 -12   9   7    0.66   52.54
   9  12   7    0.52   34.89
 -12   9  -7   18.93   58.21
 -12   9  -7  -18.46   46.36
  12  -9  -7   14.85   83.73
  -9 -12  -7   58.70   76.23
  -9 -12  -7   32.54   61.18
   9  12  -7   19.98   80.25
 -12   9   9   -0.06  124.24
   9  12   9   71.28   88.80
 -12   9  -9   84.81   82.51
 -12   9  -9   73.27  105.91
  12  -9  -9   90.91  122.79
  -9 -12  -9  164.22  107.16
  -9 -12  -9   12.02   96.50
   9  12  -9   82.78  116.11
  13  -9   0   -9.50   57.57
 -13   9   0  -26.00   56.50
   9  13   0  -28.52   70.33
  -9 -13   0   14.96  124.18
 -13   9   2 1229.93  192.54
   9  13   2 1069.80   52.38
  -9 -13   2 1177.77  185.17
 -13   9  -2 1113.83  132.58
  13  -9  -2 1210.51  131.18
  -9 -13  -2 1242.74  186.34
  -9 -13  -2 1231.01   59.94
   9  13  -2 1399.57  163.81
 -13   9   4   71.16   59.75
   9  13   4   26.86   44.33
  13  -9  -4   17.36   91.14
 -13   9  -4  116.13   63.46
  -9 -13  -4   58.24  132.14
  -9 -13  -4   -6.00   32.52
   9  13  -4  -35.18   83.31
 -13   9   6   85.05   90.26
   9  13   6  221.48   53.48
 -13   9  -6  280.89   95.10
 -13   9  -6  226.46   78.42
  13  -9  -6  210.43  137.60
  -9 -13  -6  295.17  194.69
  -9 -13  -6  238.29   60.59
   9  13  -6  344.22  126.35
 -13   9   8  525.57  188.81
   9  13   8  618.26   83.14
 -13   9  -8  571.06  128.90
 -13   9  -8  594.36  106.82
  13  -9  -8  467.75  187.00
  -9 -13  -8  655.73  261.94
  -9 -13  -8  440.19  136.51
   9  13  -8  522.41  177.66
 -14   9   1 2180.43  175.52
  -9 -14   1 2473.83  247.01
  14  -9  -1 2629.20  182.53
 -14   9  -1 2326.94  183.81
  -9 -14  -1 2318.45  251.36
   9  14  -1 2223.19  313.26
 -14   9   3  801.09  121.20
   9  14   3  758.76   53.90
  14  -9  -3  797.34  123.05
 -14   9  -3  832.91  122.68
  -9 -14  -3  752.45  259.06
  -9 -14  -3  743.87   59.14
   9  14  -3  736.23  154.44
 -14   9   5  677.42  116.33
   9  14   5  454.41   93.26
  14  -9  -5  646.75  173.08
 -14   9  -5  581.06  177.89
 -14   9  -5  602.70  102.88
  -9 -14  -5  571.53  164.50
  -9 -14  -5  439.17  104.85
   9  14  -5  542.83  154.93
 -14   9   7  860.41  137.07
   9  14   7  885.22   91.42
  14  -9  -7  821.21  211.44
 -14   9  -7  889.20  147.34
 -14   9  -7 1019.04  128.62
  -9 -14  -7  903.69  194.96
  -9 -14  -7 1032.50  148.22
   9  14  -7 1173.21  195.75
 -15   9   0   -7.62   59.03
  -9 -15   0   47.15  135.56
   9  15   0   17.82   73.63
 -15   9   2 3406.09  314.35
  -9 -15   2 3270.02  294.37
  15  -9  -2 3120.76  218.83
 -15   9  -2 3413.77  315.70
  -9 -15  -2 2846.48  309.45
   9  15  -2 3307.45  268.85
 -15   9   4 1114.04  151.89
   9  15   4 1109.89  103.45
 -15   9  -4 1212.52  232.16
  15  -9  -4  916.44  148.31
  -9 -15  -4 1075.68  212.32
  -9 -15  -4 1044.19  116.23
   9  15  -4 1225.18  191.92
 -16   9   1  172.14   92.26
  -9 -16   1  126.33  208.63
 -16   9  -1  -57.71  148.65
  -9 -16  -1  156.96  133.01
   9  16  -1  135.72  114.52
 -16   9   3 1350.04  239.12
 -16   9  -3 1371.09  171.49
  16  -9  -3 1241.13  160.21
  -9 -16  -3 1242.70  238.69
   9  16  -3 1142.02  205.87
   0 -10   0 6593.04  204.33
  10   0   0 6864.53  225.07
   0 -10   0 6271.73  231.91
   0  10   2 2013.29   80.05
   0 -10   2 2024.81   90.42
   0 -10   2 2024.08  114.79
  10   0   2 1979.34   82.33
 -10   0   2 1847.52   75.34
   0 -10  -2 1980.27  108.10
   0 -10  -2 1898.87  155.05
  10   0  -2 1999.80   78.08
   0  10  -2 1959.39   99.68
   0  10  -2 1896.51   86.71
 -10   0  -2 2049.52   77.21
  10   0  -2 2121.14   99.78
 -10   0  -2 1856.46   86.55
   0  10   4 1348.18   77.63
 -10   0   4 1330.36   63.84
   0 -10  -4 1319.67  151.45
   0 -10  -4 1417.15   80.03
   0  10  -4 1543.41  135.30
   0  10  -4 1361.50   74.93
 -10   0  -4 1455.38   76.55
 -10   0  -4 1423.69   72.55
 -10   0  -4 1379.55   86.22
  10   0  -4 1388.17   66.16
   0  10   6    5.57   59.41
 -10   0   6   35.27   26.45
   0 -10  -6   20.50   40.52
  10   0  -6   35.93   28.08
   0  10  -6    0.83   68.41
   0  10  -6    0.82   22.94
   0  10  -6   43.67   19.32
 -10   0  -6   49.69   34.36
 -10   0  -6   17.69   23.31
   0  10   8 2260.64  127.37
 -10   0   8 2503.86  104.65
   0  10  -8 2331.33  153.19
   0  10  -8 2530.52   86.76
   0 -10  -8 2712.14  142.76
   0  10  -8 2484.97   98.86
 -10   0  -8 2520.34   99.67
 -10   0  -8 2527.51  181.81
  10   0  -8 2460.72  141.54
   0  10  10 2994.66  164.86
 -10   0  10 2955.12  165.15
   0 -10 -10 3140.97  180.97
   0  10 -10 3003.05  162.25
   0  10 -10 3043.75  144.62
   0  10 -10 3142.26  198.18
 -10   0 -10 3236.99  162.97
 -10   0 -10 2971.46  166.43
  10   0 -10 2781.77  135.49
   0  10  12  675.83  102.29
 -10   0  12  390.28  104.97
   0 -10 -12  612.22  113.32
   0  10 -12  513.95   74.25
   0  10 -12  572.57   95.59
 -10   0 -12  681.06  100.42
 -10   0 -12  469.25  116.99
  10   0 -12  580.10  121.49
   1 -10   1 6420.46  225.28
   1 -10   1 6395.54  176.91
  -1  10   1 6334.67  179.58
 -10  -1   1 6177.14  168.21
  10   1   1 6557.59  216.57
  -1  10  -1 6574.36  174.16
   1 -10  -1 6227.83  221.25
   1 -10  -1 6534.90  216.04
 -10  -1  -1 6257.02  212.20
 -10  -1  -1 6465.78  167.77
  10   1  -1 6841.58  255.13
  -1  10   3 1630.88   81.36
   1 -10   3 1847.85  140.18
 -10  -1   3 1605.37   65.14
  -1  10  -3 1611.77   88.74
  -1  10  -3 1787.30   91.16
   1 -10  -3 1609.90   83.70
   1 -10  -3 1522.30  102.86
 -10  -1  -3 1767.18   73.48
  10   1  -3 1899.50   90.60
 -10  -1  -3 1739.90   73.22
 -10  -1  -3 1694.82   84.72
  10   1  -3 1757.51  105.93
  -1  10   523148.60  666.82
 -10  -1   524309.50  613.03
  -1  10  -523726.20  654.82
   1 -10  -523539.80  682.10
 -10  -1  -523906.80  636.34
 -10  -1  -523040.10  641.59
  10   1  -524227.60  656.19
  -1  10  -525080.80  750.61
  -1  10   721887.60  731.96
 -10  -1   722623.90  627.35
   1 -10  -722587.30  699.77
  -1  10  -723087.10  667.17
 -10  -1  -723486.50  650.93
 -10  -1  -723097.30  737.11
  10   1  -721384.00  622.40
  -1  10  -722871.10  586.87
  -1  10  -723766.90  755.21
  -1  10   9  726.95   88.17
 -10  -1   9  709.49   57.07
  -1  10  -9  768.94   80.89
  -1  10  -9  888.02   98.49
  -1  10  -9  776.14   66.10
   1 -10  -9  749.30   99.18
 -10  -1  -9  752.60   69.96
 -10  -1  -9  785.28   86.32
  10   1  -9  705.24   61.82
  -1  10  11  727.58  103.66
 -10  -1  11  726.59   66.45
 -10  -1 -11  701.15   97.54
  -1  10 -11  797.01   94.94
  -1  10 -11  642.36  117.39
  -1  10 -11  714.04   78.10
   1 -10 -11  679.67  168.83
 -10  -1 -11  713.12   81.21
  10   1 -11  745.73   73.35
  -1  10  13 3303.05  208.94
 -10  -1  13 2920.57  145.03
  -1  10 -13 2846.36  166.20
  -1  10 -13 3007.87  199.41
   1 -10 -13 3079.49  310.79
 -10  -1 -13 3024.44  204.99
 -10  -1 -13 2788.53  238.79
  10   1 -13 3079.04  216.17
 -10  -2   0   98.94   40.42
  -2  10   0   62.29   48.64
   2 -10   0  150.15   41.75
 -10  -2   0  118.01   21.80
  10   2   0   78.90   37.63
   2 -10   2 6813.18  230.13
   2 -10   2 6951.53  198.02
  -2  10   2 6968.86  206.67
  10   2   2 6747.14  193.65
 -10  -2   2 6829.63  170.31
  10   2  -2 6530.32  235.23
  -2  10  -2 6817.03  191.03
  -2  10  -2 7331.88  216.52
   2 -10  -2 6922.15  208.44
   2 -10  -2 6668.70  272.92
 -10  -2  -2 7174.02  184.97
 -10  -2  -2 7001.95  245.53
 -10  -2  -2 6505.54  223.82
  -2  10   4    3.86   26.74
 -10  -2   4    8.39   23.71
 -10  -2  -4    7.38   37.65
  -2  10  -4   -2.57   32.20
  -2  10  -4    0.08   25.15
   2 -10  -4   25.34   34.16
   2 -10  -4  -14.24   28.40
 -10  -2  -4    4.35   21.29
  10   2  -4   17.62   36.90
  10   2  -4   -4.04   16.40
  -2  10   612526.80  398.05
 -10  -2   613205.70  350.98
  -2  10  -613326.10  410.70
  -2  10  -613968.70  390.69
  -2  10  -613868.70  475.14
   2 -10  -612992.10  474.61
 -10  -2  -613324.40  439.36
 -10  -2  -613977.20  403.66
  10   2  -613442.80  335.49
  -2  10   8 6781.57  316.09
 -10  -2   8 6544.73  208.96
 -10  -2  -8 6613.02  237.99
  -2  10  -8 6791.44  261.29
  -2  10  -8 6718.60  218.31
  -2  10  -8 6774.86  233.28
   2 -10  -8 6866.08  334.40
 -10  -2  -8 6432.79  226.10
  10   2  -8 6720.51  191.18
  -2  10  10 4290.40  208.02
 -10  -2  10 4463.06  146.94
  -2  10 -10 4610.32  220.48
  -2  10 -10 4654.41  164.47
  -2  10 -10 4275.16  227.98
   2 -10 -10 4463.24  228.07
 -10  -2 -10 4432.26  251.16
 -10  -2 -10 4371.39  202.65
  10   2 -10 4639.98  198.26
  -2  10  12  105.37   72.39
 -10  -2  12   87.47   42.34
  -2  10 -12   92.87   60.00
  -2  10 -12  126.44   49.71
   2 -10 -12  147.77   84.00
 -10  -2 -12  121.81   71.37
 -10  -2 -12  159.83   64.26
  10   2 -12  139.32   48.09
 -10  -3   1 9636.77  248.32
   3 -10   1 9454.67  302.78
   3 -10   1 9372.55  287.46
  -3  10   1 9294.56  269.81
  10   3   1 9253.51  283.03
 -10  -3   1 9348.85  209.92
  10   3  -1 9314.65  307.14
  -3  10  -1 8981.02  291.49
   3 -10  -1 9244.66  333.30
   3 -10  -1 9293.74  310.31
 -10  -3  -1 9923.12  256.01
 -10  -3  -1 9425.42  292.32
 -10  -3  -1 9315.77  270.53
   3 -10   3 3798.47  179.07
  -3  10   3 3724.80  184.01
 -10  -3   3 3406.47  108.10
  -3  10  -3 4000.59  129.09
   3 -10  -3 3829.65  185.72
  -3  10  -3 3787.99  127.65
   3 -10  -3 3789.34  154.65
 -10  -3  -3 3743.02  190.17
 -10  -3  -3 3449.44  139.40
  10   3  -3 3760.96  231.32
  -3  10   529464.20  943.79
 -10  -3   529633.30  737.89
 -10  -3  -530592.00  849.63
  -3  10  -529667.30  845.43
   3 -10  -530304.70  903.74
  -3  10  -530881.60  918.76
 -10  -3  -531039.10  922.50
  10   3  -529944.70 1004.06
  10   3  -531599.90  792.99
  -3  10   7  111.58   56.12
  -3  10  -7  119.36   53.15
  -3  10  -7   76.99   70.64
   3 -10  -7  257.36   89.22
  -3  10  -7  166.78   66.06
 -10  -3  -7  110.77   46.49
 -10  -3  -7  113.75   49.79
  10   3  -7  128.27   26.82
  10   3  -7  128.54   78.82
 -10  -3   9  532.44   42.67
  -3  10   9  565.40  134.18
 -10  -3  -9  608.13  116.67
  -3  10  -9  406.49  122.00
  -3  10  -9  644.41   58.37
   3 -10  -9  624.51   92.63
  -3  10  -9  575.03   70.81
 -10  -3  -9  623.66   78.96
  10   3  -9  531.66   46.13
  -3  10  11  533.92   97.83
 -10  -3  11  521.62   49.93
   3 -10 -11  591.01  162.25
  -3  10 -11  572.79   68.62
  -3  10 -11  623.20  142.62
  -3  10 -11  403.66  120.97
 -10  -3 -11  506.86   94.85
 -10  -3 -11  560.67  131.69
  10   3 -11  531.58   84.96
  -3  10  13  394.24  100.45
 -10  -3  13  189.14   50.10
   3 -10 -13  320.12  168.06
  -3  10 -13  315.67   83.43
  -3  10 -13  331.81   71.44
 -10  -3 -13  547.47  103.35
 -10  -3 -13  374.95   93.98
  10   3 -13  280.64   59.53
  -4  10   0  550.80   80.43
   4 -10   0  515.00   81.66
   4 -10   0  513.40   81.34
 -10  -4   0  498.84   49.72
 -10  -4   0  416.00   27.31
  10   4   0  479.17   64.50
   4 -10   2 4491.73  187.15
   4 -10   2 4423.71  154.01
  -4  10   2 4226.10  199.09
 -10  -4   2 4282.02  101.56
  10   4   2 4144.25  154.96
 -10  -4   2 4451.17   96.39
  -4  10  -2 4368.53  150.36
   4 -10  -2 4399.85  202.53
   4 -10  -2 4207.94  156.50
 -10  -4  -2 4115.95  167.24
 -10  -4  -2 4098.21  116.29
  10   4  -2 4136.47  186.76
  -4  10   4 2745.40  126.83
 -10  -4   4 2666.69   78.92
  -4  10  -4 2798.51   98.68
  -4  10  -4 2498.98  110.85
   4 -10  -4 2660.72  129.45
 -10  -4  -4 2526.03  129.72
 -10  -4  -4 2748.49  100.96
  10   4  -4 2769.58  163.18
  -4  10   6 2764.99  195.60
 -10  -4   6 2832.48   83.63
  -4  10  -6 2898.60  126.04
  -4  10  -6 2923.55  112.25
  -4  10  -6 2877.80  145.34
   4 -10  -6 2892.88  147.01
 -10  -4  -6 2791.41  159.51
 -10  -4  -6 2634.08  141.37
  10   4  -6 3014.31  190.86
  10   4  -6 3014.22   92.52
  -4  10   8 2937.63  219.23
 -10  -4   8 3007.25   99.39
  -4  10  -8 3036.08  139.71
  -4  10  -8 3164.94  166.00
  -4  10  -8 3159.64  137.08
   4 -10  -8 2966.76  168.70
 -10  -4  -8 3212.91  195.57
 -10  -4  -8 2805.45  155.25
  10   4  -8 3143.51  113.22
  10   4  -8 3047.32  221.68
  -4  10  10   68.68   56.33
  10   4  10   78.58   49.01
 -10  -4  10   21.03   21.92
  -4  10 -10   25.88   46.03
  -4  10 -10   46.58   73.55
  -4  10 -10   48.13   60.41
   4 -10 -10  148.51   93.90
 -10  -4 -10   28.21   80.29
 -10  -4 -10   44.61   54.49
  10   4 -10   17.25   40.25
  10   4 -10  -12.01   84.10
  -4  10  12  619.86  115.17
  10   4  12  719.28  105.65
  -4  10 -12  819.33  127.99
  -4  10 -12  732.76  102.42
   4 -10 -12  689.58  127.21
 -10  -4 -12  573.14  170.67
 -10  -4 -12  749.22  170.87
 -10  -5   1 1772.92   53.09
   5 -10   1 1806.27   96.26
   5 -10   1 1914.25  116.38
  -5  10   1 1884.42   98.91
  10   5   1 1820.75  108.39
 -10  -5   1 1802.73   59.25
  -5  10  -1 1897.13   95.55
   5 -10  -1 1874.37  100.71
   5 -10  -1 1830.74  126.26
 -10  -5  -1 1801.02   59.30
  10   5  -1 1857.82  120.28
 -10  -5  -1 1797.57  116.97
 -10  -5  -1 1758.61   66.85
   5 -10   3 6625.96  190.44
  -5  10   3 6396.12  222.41
 -10  -5   3 6482.86  129.67
 -10  -5   3 6469.67  137.48
  -5  10  -3 6403.91  214.17
   5 -10  -3 6370.78  223.14
 -10  -5  -3 6474.52  308.07
 -10  -5  -3 6477.88  176.00
  10   5  -3 6418.55  267.59
  -5  10   5  116.66   51.25
 -10  -5   5  121.15   10.18
 -10  -5  -5   95.80   36.44
  -5  10  -5   60.79   28.58
  -5  10  -5  101.61   43.51
   5 -10  -5   87.69   53.10
 -10  -5  -5  157.64   86.69
  10   5  -5  151.01  109.76
  -5  10   7    4.66   42.04
  10   5   7  -12.55   31.64
 -10  -5   7    7.64    9.03
  -5  10  -7   15.75   54.09
  -5  10  -7   25.95   39.34
  -5  10  -7   39.81   29.37
   5 -10  -7   18.23   44.05
 -10  -5  -7    4.31   43.63
 -10  -5  -7   29.63   33.26
  10   5  -7  -19.70   60.79
  10   5  -7    6.64   16.83
  -5  10   9 6530.69  278.97
  10   5   9 7166.98  259.10
 -10  -5   9 6812.70  154.05
  -5  10  -9 6442.71  319.62
  -5  10  -9 7443.93  289.38
  -5  10  -9 7073.74  240.05
   5 -10  -9 6703.87  293.34
 -10  -5  -9 6780.11  262.01
 -10  -5  -9 6940.04  294.42
  10   5  -9 6732.61  185.69
  10   5  -9 7346.36  504.79
  -5  10  11  804.71  115.96
  10   5  11  746.07  105.39
  -5  10 -11  728.86  154.62
  -5  10 -11  843.22   93.50
  -5  10 -11  905.38   86.97
   5 -10 -11  842.78  122.08
 -10  -5 -11  674.26  165.46
 -10  -5 -11  878.50  121.27
  10   5 -11  762.37  171.45
 -10  -6   023223.70  538.87
  -6  10   022747.40  726.15
   6 -10   023256.50  636.92
   6 -10   022835.30  739.31
  10   6   022116.40  718.43
 -10  -6   023563.80  551.87
 -10  -6   023112.60  834.35
   6 -10   2 2187.11   84.08
   6 -10   2 2199.39  111.37
  -6  10   2 1985.18  115.50
  10   6   2 1877.06  167.50
 -10  -6   2 1986.22   53.22
 -10  -6   2 2082.41   49.04
  -6  10  -2 2223.84  154.18
   6 -10  -2 1994.74  110.90
   6 -10  -2 2103.29  102.06
 -10  -6  -2 2132.76   70.73
 -10  -6  -2 2072.86  192.42
  10   6  -2 2191.95  204.15
  -6  10   4 1683.89  110.78
  -6  10  -4 1838.55  103.94
   6 -10  -4 1715.02  164.10
 -10  -6  -4 1846.89  178.86
 -10  -6  -4 1736.33  107.69
  10   6  -4 1544.68  145.58
  -6  10   6 1491.46  114.17
  10   6   6 1420.83   81.93
   6 -10  -6 1473.37  119.32
  -6  10  -6 1470.55  102.37
  -6  10  -6 1524.31   88.31
 -10  -6  -6 1499.67  122.06
 -10  -6  -6 1530.35  124.37
  10   6  -6 1650.53  229.48
  -6  10   8 1289.81  178.47
  10   6   8 1217.27  139.37
  -6  10  -8 1316.04  107.07
  -6  10  -8 1431.95   94.41
  -6  10  -8 1349.00   93.88
   6 -10  -8 1355.36  127.81
 -10  -6  -8 1335.05   97.92
 -10  -6  -8 1436.45  188.24
  10   6  -8 1415.94  250.06
  -6  10  10 5686.89  270.00
  10   6  10 5669.87  314.46
 -10  -6 -10 5925.25  250.98
   6 -10 -10 5565.94  372.62
  -6  10 -10 5588.06  252.84
  -6  10 -10 5870.41  245.28
  -6  10 -10 5927.22  232.11
 -10  -6 -10 5825.07  385.70
  10   6 -10 6177.35  371.15
  -6  10  12  420.79  211.98
  10   6  12 1116.55  187.93
   6 -10 -12 1046.67  148.82
  -6  10 -12 1399.61  191.29
  -6  10 -12 1165.20  113.66
 -10  -6 -12 1183.74  200.89
 -10  -6 -12 1020.67  152.16
  10   6 -12 1323.11  210.64
   7 -10   133060.40  924.01
   7 -10   132636.00 1006.07
  -7  10   132503.00 1062.17
 -10  -7   131851.70  732.79
  10   7   134462.90 1184.22
 -10  -7   132879.20  735.11
 -10  -7   133363.20 1118.58
  -7  10  -132546.00 1066.95
   7 -10  -132620.90  919.06
   7 -10  -133057.50 1013.64
 -10  -7  -133185.90  808.54
 -10  -7  -132367.60 1093.34
  10   7  -133508.10 1116.66
  -7  10   3 7345.13  331.91
  -7  10  -3 7378.00  310.75
   7 -10  -3 7275.08  261.68
 -10  -7  -3 6943.37  371.24
 -10  -7  -3 7242.17  195.78
  10   7  -3 7168.68  321.32
  -7  10   5  175.50  101.20
  10   7   5  192.25   40.70
  -7  10  -5  173.71   58.40
   7 -10  -5  167.25  101.85
 -10  -7  -5  230.33   42.26
 -10  -7  -5  212.76  116.52
  10   7  -5  245.31   89.56
  -7  10   7  448.78   88.46
  10   7   7  525.50   94.20
  -7  10  -7  475.74   80.38
  -7  10  -7  553.95   68.07
   7 -10  -7  571.38   91.26
 -10  -7  -7  570.68  101.76
 -10  -7  -7  470.21  100.82
  10   7  -7  607.57  129.88
  -7  10   9  286.06   82.55
  10   7   9  218.54   64.33
  -7  10  -9  347.02   75.26
  -7  10  -9  262.40   63.84
   7 -10  -9  341.03  134.75
 -10  -7  -9  196.79   68.83
 -10  -7  -9  217.05   90.74
  10   7  -9  257.81  121.40
  -7  10  11    2.68  107.40
  10   7  11   61.29   58.23
  -7  10 -11   22.08   64.59
  -7  10 -11   82.34   83.37
   7 -10 -11   81.20   75.21
 -10  -7 -11   58.18   63.99
 -10  -7 -11    9.95  119.00
  10   7 -11  -17.45  167.66
  -8  10   027269.90  840.75
   8 -10   027344.60  852.29
   8 -10   026662.50  716.60
 -10  -8   027106.00  628.39
 -10  -8   026523.50  934.19
 -10  -8   026993.50  646.21
  10   8   027105.30  909.70
   8 -10   216157.50  382.49
   8 -10   216137.40  520.11
  -8  10   215237.60  494.51
  10   8   216820.10  564.24
  -8  10  -215638.90  572.77
   8 -10  -215853.00  590.96
 -10  -8  -215712.70  408.44
 -10  -8  -215740.00  580.75
  10   8  -215922.90  585.87
  -8  10   4  -34.88   41.65
  10   8   4   15.03   23.31
  -8  10  -4    2.71   39.97
   8 -10  -4    9.35   42.51
 -10  -8  -4   11.95   24.27
 -10  -8  -4   53.01   80.68
  10   8  -4   16.49   58.97
  -8  10   6 1836.37  132.19
  10   8   6 1904.74  133.58
  -8  10  -6 1870.55  188.15
   8 -10  -6 1682.45  199.58
 -10  -8  -6 1822.75  138.54
 -10  -8  -6 1869.78  158.30
  10   8  -6 1857.90  186.57
  -8  10   8  -31.06   48.62
  10   8   8   26.29   35.80
  -8  10  -8   44.13   61.07
  -8  10  -8  -43.91   72.32
   8 -10  -8  -23.09   77.61
 -10  -8  -8   28.61   38.53
 -10  -8  -8  -23.76   58.79
  10   8  -8   11.01   74.06
  -8  10  10  185.22  146.39
  10   8  10  438.68   74.96
  -8  10 -10  391.66  141.43
  -8  10 -10  310.35  115.69
   8 -10 -10  338.70  100.86
 -10  -8 -10  327.37   82.76
 -10  -8 -10   20.05  109.36
  10   8 -10  405.30  213.39
  10   9   1 2108.69  153.42
 -10  -9   1 2104.81  175.79
   9 -10   1 2253.90  197.94
   9 -10   1 2222.01   76.04
  -9  10   1 2103.17  135.83
 -10  -9  -1 2240.40   67.22
 -10  -9  -1 2377.47  177.44
  10   9  -1 2236.97  169.14
  -9  10  -1 2251.30  139.14
   9 -10  -1 2236.41  139.12
   9 -10  -1 2129.51  123.10
  -9  10   3  538.29   84.25
  10   9  -3  462.83  171.52
 -10  -9  -3  538.12  159.88
 -10  -9  -3  460.24   66.39
  -9  10  -3  522.12  123.11
   9 -10  -3  481.47   81.26
  10   9   5   93.57   52.19
  -9  10   5   43.31   58.82
 -10  -9  -5   68.22   56.85
 -10  -9  -5   46.73   75.14
  10   9  -5   97.30   84.99
  -9  10  -5   45.44   56.39
   9 -10  -5   58.80   58.80
  10   9   7 2721.24  131.71
  -9  10   7 3067.34  249.58
 -10  -9  -7 2788.41  191.47
 -10  -9  -7 2905.36  304.64
  10   9  -7 2872.23  236.75
  -9  10  -7 2738.71  174.00
  -9  10  -7 2777.50  208.71
   9 -10  -7 2739.78  250.40
  10   9   9  221.93   63.21
  -9  10   9  221.36   83.74
 -10  -9  -9  129.35   68.86
 -10  -9  -9   21.17  102.15
  10   9  -9  152.32  127.22
  -9  10  -9  164.15   83.02
  -9  10  -9  137.83   99.95
   9 -10  -9  301.07   85.55
  10   9  11  143.31   63.20
  -9  10  11   53.48   82.50
 -10  -9 -11   72.21   71.93
 -10  -9 -11   -7.32   90.24
  10   9 -11   78.80  124.42
  -9  10 -11  102.14  120.13
  -9  10 -11   13.98   62.24
   9 -10 -11  150.90   84.78
 -10 -10   0  613.03  119.43
  10 -10   0  541.62   42.84
 -10 -10   0  540.42   30.84
 -10 -10   0  495.98   23.75
  10  10   0  626.14  159.65
 -10  10   0  622.82   90.18
  10 -10   0  623.52   90.75
 -10  10   2 4360.44  208.58
  10  10  -2 4274.04  251.82
 -10 -10  -2 4317.14  123.57
 -10 -10  -2 4600.51  267.07
 -10  10  -2 4215.93  276.42
  10 -10  -2 4338.23  285.50
  10  10   4  125.85   53.75
 -10  10   4  138.92   69.15
 -10 -10  -4  184.74   87.91
 -10 -10  -4  139.35   39.06
  10  10  -4  211.69  149.41
 -10  10  -4  152.03   67.99
  10 -10  -4  174.11   71.17
  10  10   6 1896.04  102.32
 -10  10   6 1754.81  211.91
 -10 -10  -6 1838.86  148.00
 -10 -10  -6 1827.61  269.90
  10  10  -6 1686.02  207.37
 -10  10  -6 1705.02  146.87
 -10  10  -6 1992.80  127.31
  10 -10  -6 1859.21  149.34
  10  10   8  319.34   99.82
 -10  10   8  408.42   93.43
 -10 -10  -8   50.59  110.58
 -10 -10  -8   15.35  182.68
  10  10  -8  175.34  136.14
 -10  10  -8  379.00   92.57
 -10  10  -8  331.54  114.64
  10 -10  -8  362.11   93.87
  10  10  10   24.21  111.57
 -10  10  10  301.76  101.13
 -10 -10 -10  321.79   84.27
 -10 -10 -10   -0.01  188.72
  10  10 -10  289.60  226.01
 -10  10 -10  291.81   97.03
 -10  10 -10  271.36   81.81
  10 -10 -10  274.32  103.83
  11 -10   1 6352.70  285.07
  10  11   1 6862.68  327.22
 -11  10   1 6210.02  279.55
 -10 -11   1 6697.27  467.52
  11 -10  -1 6612.79  290.45
 -11  10  -1 6525.66  286.97
  11 -10  -1 6760.98  226.94
 -10 -11  -1 6513.08  350.17
 -10 -11  -1 6535.18  156.97
  10  11  -1 7182.46  344.21
 -11  10   3 7158.34  389.18
  10  11   3 7061.53  195.40
 -11  10  -3 7044.83  304.24
 -10 -11  -3 7046.70  488.60
  11 -10  -3 7452.17  308.60
 -10 -11  -3 7129.68  240.25
  10  11  -3 7583.56  485.57
 -11  10   5 1151.26  189.04
  10  11   5 1090.88   72.55
  11 -10  -5 1105.10  126.62
 -11  10  -5 1218.73  185.47
 -10 -11  -5 1215.43  166.93
  10  11  -5  939.17  166.92
 -10 -11  -5 1095.89   80.59
 -11  10   7   25.53   47.88
  10  11   7   -7.74   49.23
 -11  10  -7   23.79   78.57
 -11  10  -7    8.93   41.21
  11 -10  -7  -29.29   48.94
 -10 -11  -7   -5.31   53.52
 -10 -11  -7   50.97   66.76
  10  11  -7  -53.78   74.33
 -11  10   9  355.82  102.53
  10  11   9  382.58  111.57
 -11  10  -9  292.44  159.46
 -11  10  -9  282.37  133.36
  11 -10  -9  292.02  103.16
 -10 -11  -9  323.77  122.40
 -10 -11  -9  -17.08  131.77
  12 -10   011081.40  280.69
 -12  10   011317.70  443.37
  12 -10   011941.70  454.39
  10  12   011173.50  611.36
 -10 -12   012022.50  550.68
 -12  10   2 7452.16  324.26
 -12  10  -2 7483.92  421.28
  12 -10  -2 7413.79  416.22
 -10 -12  -2 7582.61  230.04
  10  12  -2 7278.80  380.09
 -10 -12  -2 7626.56  413.89
 -12  10   4  579.05  164.12
  10  12   4  555.57   53.63
 -12  10  -4  541.68  105.77
  12 -10  -4  626.21  109.56
 -10 -12  -4  630.42   86.62
  10  12  -4  660.32  225.53
 -10 -12  -4  630.43  145.74
 -12  10   6  233.76   84.62
  10  12   6  121.38   74.56
 -12  10  -6  119.13   69.59
 -12  10  -6  236.54   84.42
  12 -10  -6  134.31   86.35
 -10 -12  -6  167.74  112.30
 -10 -12  -6  105.16   81.40
  10  12  -6  240.65  185.97
 -12  10   8   69.75   83.02
  10  12   8   42.90   53.04
 -12  10  -8  187.07   82.98
 -12  10  -8   86.70  105.56
  12 -10  -8   67.38   80.96
 -10 -12  -8   82.61   60.15
 -10 -12  -8   81.56  110.05
 -13  10   1  856.54  125.03
 -10 -13   1  894.35  261.79
 -13  10  -1  979.56  194.54
  13 -10  -1  909.65  188.32
 -10 -13  -1 1027.33  176.76
  10  13  -1  989.50  152.68
 -13  10   3 2669.81  263.82
  10  13   3 2350.50  120.00
 -13  10  -3 2393.79  188.26
  13 -10  -3 2433.43  181.27
 -10 -13  -3 2376.72  250.48
 -10 -13  -3 2475.97  133.98
  10  13  -3 2469.51  327.98
 -13  10   5  477.46  114.17
  10  13   5  457.10   89.75
 -13  10  -5  555.18  115.70
  13 -10  -5  528.06  111.03
 -10 -13  -5  533.95  237.06
 -10 -13  -5  492.25   66.20
  10  13  -5  574.68  235.60
 -13  10   7 3249.74  227.63
  10  13   7 3162.33  155.75
 -13  10  -7 2950.44  225.51
 -13  10  -7 3186.54  202.06
  13 -10  -7 3289.24  230.26
 -10 -13  -7 3233.17  434.99
 -10 -13  -7 3012.96  224.96
 -14  10   0  412.51  106.85
 -10 -14   0  336.99  153.07
  10  14   0  457.17  130.77
 -14  10   2  164.46   85.27
 -14  10  -2  147.24   89.70
  14 -10  -2   60.37  135.85
 -10 -14  -2  123.61  188.02
  10  14  -2  151.21  107.38
 -14  10   4   50.40  105.81
  10  14   4   10.75   27.99
 -14  10  -4   28.80  103.85
  14 -10  -4  129.58   65.47
 -10 -14  -4    3.32   93.54
 -10 -14  -4   -7.75   32.07
  10  14  -4   67.07  131.77
 -14  10   6  577.64  124.94
  10  14   6  449.08  105.95
 -14  10  -6  571.01  192.42
 -14  10  -6  495.06  108.19
  14 -10  -6  529.89  123.53
 -10 -14  -6  450.19  171.07
 -10 -14  -6  486.38  117.57
  10  14  -6  477.13  258.21
 -15  10   1   19.53   70.31
 -10 -15   1    2.14   99.33
 -15  10  -1  -18.23   68.98
  15 -10  -1   75.36   71.09
 -10 -15  -1   78.20  156.90
  10  15  -1   16.32   86.93
 -15  10   3  629.76  194.83
 -15  10  -3  683.10  193.83
  15 -10  -3  450.58  124.22
 -10 -15  -3  556.63  183.14
  10  15  -3  527.73  238.94
  11   0   1 3671.82  148.29
   0  11   1 3726.06  120.13
   0 -11   1 3697.32  142.28
   0 -11   1 3682.31  169.94
 -11   0   1 3877.28  162.27
   0 -11  -1 3857.12  157.52
   0 -11  -1 3735.76  175.00
   0  11  -1 3809.74  114.40
 -11   0  -1 3745.44  170.52
  11   0  -1 3705.44  143.89
   0  11   3 3808.85  135.15
   0 -11   3 3835.06  174.39
 -11   0   3 3739.95  125.28
  11   0  -3 4181.90  224.54
   0 -11  -3 3772.69  140.07
   0 -11  -3 3791.80  181.07
   0  11  -3 4075.98  114.77
   0  11  -3 3824.07  164.68
 -11   0  -3 3832.10  134.35
 -11   0  -3 4070.12  152.24
  11   0  -3 3984.40  164.37
   0  11   5 1202.41   84.12
 -11   0   5 1242.47   69.30
 -11   0  -5 1255.38   79.94
   0  11  -5 1274.11   52.12
   0 -11  -5 1272.36  171.22
   0 -11  -5 1204.39   87.87
   0  11  -5 1273.20   82.09
   0  11  -5 1143.16  150.50
 -11   0  -5 1247.43   80.75
 -11   0  -5 1266.02   94.56
  11   0  -5 1282.31   71.58
   0  11   7 1484.46  103.74
 -11   0   7 1531.98  111.52
   0  11  -7 1506.28   84.55
   0 -11  -7 1597.14  112.60
   0  11  -7 1470.17   69.95
   0  11  -7 1378.78  122.44
 -11   0  -7 1460.91  101.12
 -11   0  -7 1583.06  101.27
  11   0  -7 1480.18   82.70
   0  11   9   29.20   69.62
 -11   0   9   24.74   29.78
   0 -11  -9   -7.51   49.65
   0  11  -9   87.41   82.11
   0  11  -9   12.23   23.84
   0  11  -9  -19.91   43.36
 -11   0  -9   11.01   29.92
 -11   0  -9   55.01   42.66
  11   0  -9  -17.59   32.21
   0  11  11 1117.52  175.04
 -11   0  11 1009.07   83.04
   0 -11 -11 1141.99  192.96
   0  11 -11  973.96  116.48
   0  11 -11 1122.72  102.57
   0  11 -11 1074.83  141.09
 -11   0 -11 1043.72  174.49
 -11   0 -11 1021.21  127.44
  11   0 -11 1055.67   92.52
   1 -11   0   14.93   36.16
  -1  11   0  -14.63   22.30
   1 -11   0    7.70   34.86
 -11  -1   0   12.50   35.54
  11   1   0  -50.45   40.45
  -1  11   2  942.01   63.44
  11   1   2  869.11   54.41
 -11  -1   2  954.13   55.32
   1 -11   2  916.83   87.90
   1 -11   2  920.96   56.44
  -1  11  -2 1025.62   77.79
   1 -11  -2  934.03   96.63
   1 -11  -2  953.35  134.52
  11   1  -2 1036.94  119.86
 -11  -1  -2  977.88   65.91
 -11  -1  -2  953.79   56.83
  -1  11  -2 1043.59   76.08
   1 -11   4 9654.33  330.28
  -1  11   4 9673.10  295.14
 -11  -1   4 9754.48  258.52
  -1  11  -4 9853.73  325.70
  -1  11  -4 9713.05  261.22
   1 -11  -4 9405.33  347.09
   1 -11  -4 9815.05  350.61
 -11  -1  -4 9503.69  276.48
 -11  -1  -4 9921.33  272.94
 -11  -1  -4 9592.34  302.93
  11   1  -4 9884.05  418.05
  11   1  -4 9762.35  263.48
  -1  11   6  892.53  123.93
 -11  -1   6  936.35   81.86
  -1  11  -6  948.40   52.84
  -1  11  -6  899.96   59.62
   1 -11  -6  814.15  128.97
  -1  11  -6 1141.16   93.91
 -11  -1  -6  975.34   64.85
 -11  -1  -6  985.56  113.09
  11   1  -6  934.42   86.61
  -1  11   810464.10  364.99
 -11  -1   810328.60  328.61
  -1  11  -810822.60  290.04
  -1  11  -810390.60  307.42
  -1  11  -811207.20  475.34
 -11  -1  -810525.20  355.57
   1 -11  -810159.30  445.49
 -11  -1  -810849.90  373.95
  11   1  -810461.30  304.89
  -1  11  10  962.62  160.91
 -11  -1  10  896.88   68.36
  -1  11 -10  761.61  176.26
  -1  11 -10  917.37   98.76
  -1  11 -10  918.68   76.39
   1 -11 -10  899.05  117.79
 -11  -1 -10  940.63  155.45
 -11  -1 -10  886.94   84.30
  11   1 -10  968.63  110.23
  -1  11  12 6702.13  408.45
 -11  -1  12 6613.31  232.38
  -1  11 -12 6819.38  264.48
  -1  11 -12 7080.88  296.57
   1 -11 -12 7098.49  344.45
 -11  -1 -12 7058.65  408.79
 -11  -1 -12 7041.29  280.84
  11   1 -12 6947.31  262.78
   2 -11   1   41.81   30.86
   2 -11   1   40.97   43.20
  -2  11   1   57.41   33.54
  11   2   1  111.66   34.60
 -11  -2   1   48.11   25.50
  -2  11  -1   71.33   30.77
   2 -11  -1   54.74   52.93
   2 -11  -1  127.57   67.24
 -11  -2  -1   47.83   45.04
 -11  -2  -1   36.31   24.62
  11   2  -1   64.21   64.60
   2 -11   3 2582.25  176.86
  -2  11   3 2364.32  110.53
 -11  -2   3 2464.46   82.83
  -2  11  -3 2733.98  116.37
  -2  11  -3 2504.04  130.57
   2 -11  -3 2428.97  134.26
   2 -11  -3 2495.38  116.52
 -11  -2  -3 2630.72   96.00
 -11  -2  -3 2471.39  110.17
 -11  -2  -3 2484.27  109.94
  11   2  -3 2486.88  144.74
  -2  11   527913.20  845.83
 -11  -2   528887.30  772.89
  -2  11  -530660.90  972.69
  -2  11  -529273.20  860.48
   2 -11  -529069.60  953.51
 -11  -2  -528716.00  889.27
 -11  -2  -529570.70  840.96
  11   2  -531277.60 1127.79
  11   2  -529559.20  802.68
  -2  11   7  761.03   88.65
 -11  -2   7  779.08   51.04
  -2  11  -7  935.90   96.71
  -2  11  -7 1059.07  129.95
  -2  11  -7  875.33   57.75
   2 -11  -7  902.84  138.75
 -11  -2  -7  767.01   78.95
 -11  -2  -7  846.25  110.60
  11   2  -7  860.85   78.47
  -2  11   9 2354.85  152.17
 -11  -2   9 2542.84  127.84
  -2  11  -9 2754.83  222.84
  -2  11  -9 2628.81  122.63
  -2  11  -9 2512.99  142.75
   2 -11  -9 2481.80  165.52
 -11  -2  -9 2455.45  187.44
 -11  -2  -9 2289.05  198.25
  11   2  -9 2621.44  139.95
  -2  11  11   99.32  104.10
 -11  -2  11   67.26   36.13
  -2  11 -11  137.59  107.58
  -2  11 -11   94.22   78.58
  -2  11 -11  123.44   66.99
   2 -11 -11   99.13  116.06
 -11  -2 -11   41.18  102.10
 -11  -2 -11   32.01   87.56
  11   2 -11   55.22   63.75
 -11  -3   0   -3.91   20.51
 -11  -3   0  -21.29   26.18
  -3  11   0  -20.10   44.29
   3 -11   0    7.20   52.17
   3 -11   0   -3.36   28.00
  11   3   0  -18.88   51.48
  -3  11   2 8588.02  313.79
   3 -11   2 8798.18  264.22
  11   3   2 8508.33  259.49
 -11  -3   2 8891.19  217.46
   3 -11   2 8821.15  288.37
   3 -11  -2 8535.12  298.55
   3 -11  -2 8276.54  265.52
 -11  -3  -2 8900.67  262.19
 -11  -3  -2 8653.60  328.54
 -11  -3  -2 8736.30  287.83
  11   3  -2 8545.58  307.32
  -3  11  -2 8372.91  253.18
  -3  11   423875.10  778.89
 -11  -3   423661.00  575.25
   3 -11  -424384.60  733.06
   3 -11  -424148.60  775.74
 -11  -3  -424232.00  783.40
 -11  -3  -424384.50  668.16
  11   3  -423248.70  799.49
  -3  11  -424033.30  682.28
  -3  11  -427224.60  793.09
  -3  11   6   52.64   42.55
 -11  -3   6   24.58   18.81
   3 -11  -6    0.96   69.93
  -3  11  -6  -18.36   32.12
  -3  11  -6   23.61   27.06
  -3  11  -6   85.58   55.29
 -11  -3  -6   -0.52   36.03
  11   3  -6   31.85   31.78
 -11  -3  -6   42.67   39.08
  11   3  -6   34.00   60.97
  -3  11   8 7314.90  291.11
 -11  -3   8 7747.69  226.03
  -3  11  -8 7940.19  282.57
   3 -11  -8 7711.22  307.23
 -11  -3  -8 7633.77  342.60
 -11  -3  -8 7930.87  339.87
  11   3  -8 7942.08  214.54
  11   3  -8 7591.97  376.04
  -3  11  -8 7813.42  262.31
  -3  11  10    1.48   41.77
 -11  -3  10  -12.18   18.78
  -3  11 -10  -17.37   32.03
   3 -11 -10   42.37   44.05
 -11  -3 -10  -30.00   60.10
 -11  -3 -10    4.85   37.26
  11   3 -10   -2.50   32.72
  -3  11 -10   34.68   61.97
  -3  11 -10   21.44   26.91
  -3  11  12  923.89  194.47
 -11  -3  12  837.01   63.49
  -3  11 -12  995.00   90.37
  -3  11 -12  931.34  104.08
   3 -11 -12  939.67  143.94
 -11  -3 -12  996.50  189.70
 -11  -3 -12  961.47  179.28
  11   3 -12  827.14  108.27
   4 -11   1  600.57   64.85
   4 -11   1  691.89   67.00
  -4  11   1  727.19   65.79
 -11  -4   1  618.16   33.23
  11   4   1  725.70  104.93
 -11  -4   1  615.46   54.97
  -4  11  -1  686.03   63.85
   4 -11  -1  765.49  104.24
   4 -11  -1  635.14   95.81
 -11  -4  -1  573.22   68.16
 -11  -4  -1  614.38   39.56
 -11  -4  -1  749.35   77.98
  11   4  -1  645.04   82.83
   4 -11   324639.50  711.57
  -4  11   324018.40  723.40
 -11  -4   324345.80  568.00
  -4  11  -324349.50  705.17
   4 -11  -324348.00  793.09
   4 -11  -324214.20  823.10
 -11  -4  -325036.90  769.37
 -11  -4  -325132.00  696.06
  11   4  -324307.00  901.54
  -4  11   5 3881.07  171.45
 -11  -4   5 3953.04  111.07
  -4  11  -5 3869.04  152.64
  -4  11  -5 4170.93  178.68
   4 -11  -5 4075.19  178.79
 -11  -4  -5 3859.57  173.89
 -11  -4  -5 3875.87  180.41
  11   4  -5 4073.26  219.19
  -4  11   7  102.74   89.27
 -11  -4   7   66.14   29.80
  -4  11  -7  129.30   70.77
  -4  11  -7  121.70   38.40
  -4  11  -7   90.73   41.07
   4 -11  -7   33.31   60.31
 -11  -4  -7   92.13   46.24
 -11  -4  -7   74.91   55.68
  11   4  -7  202.81   83.34
  11   4  -7  133.15   34.44
  -4  11   9 1254.02  124.52
 -11  -4   9 1307.78   72.10
  -4  11  -9 1328.57  103.36
  -4  11  -9 1257.78  144.78
  -4  11  -9 1462.60  125.06
   4 -11  -9 1292.66  128.76
 -11  -4  -9 1436.44  174.97
 -11  -4  -9 1324.49  111.02
  11   4  -9 1273.61   83.17
  11   4  -9 1403.09  172.64
  -4  11  11  257.04  123.00
  -4  11 -11  128.56   99.55
  -4  11 -11  178.07   83.55
  -4  11 -11  116.83  106.32
   4 -11 -11   29.39  131.49
 -11  -4 -11  172.05   73.38
 -11  -4 -11   90.91   74.84
  11   4 -11   98.18  118.61
 -11  -5   0   -9.33   13.53
 -11  -5   0   10.80   16.20
  11   5   0   28.23   54.18
  -5  11   0   18.27   46.34
   5 -11   0   14.95   27.84
   5 -11   0    1.27   30.02
  11   5   2 7937.52  322.68
 -11  -5   2 7464.79  181.21
   5 -11   2 7236.10  230.67
   5 -11   2 7506.73  297.33
  -5  11   2 7760.00  321.94
 -11  -5   2 7293.61  165.20
 -11  -5  -2 7446.45  194.83
 -11  -5  -2 7747.23  345.63
 -11  -5  -2 7379.62  211.32
  11   5  -2 7467.73  300.84
  -5  11  -2 7234.52  295.16
   5 -11  -2 6902.87  243.51
   5 -11  -2 7067.23  250.74
 -11  -5   4 1264.61   45.27
 -11  -5   4 1267.97   40.99
  -5  11   4 1435.90  147.20
 -11  -5  -4 1263.16  153.43
 -11  -5  -4 1279.38   71.49
  11   5  -4 1425.21  197.07
  -5  11  -4 1346.88  127.36
   5 -11  -4 1355.53  100.85
 -11  -5   6   22.95   15.32
  -5  11   6   37.52   48.72
 -11  -5  -6   54.88   34.88
 -11  -5  -6   31.91   49.24
  11   5  -6   13.19   68.29
  -5  11  -6   56.69   42.91
  -5  11  -6   25.50   40.45
   5 -11  -6   76.34   49.85
 -11  -5   8   -2.31   16.04
  -5  11   8   25.73   43.68
 -11  -5  -8  -28.38   70.27
 -11  -5  -8  -31.01   36.26
  11   5  -8   49.89   65.65
  11   5  -8    4.40   19.34
  -5  11  -8   11.50   30.65
  -5  11  -8   33.63   37.69
  -5  11  -8   -3.98   43.88
   5 -11  -8   48.46   48.35
  -5  11  10  411.95  142.73
 -11  -5 -10  301.69   83.63
 -11  -5 -10  336.71  142.92
  11   5 -10  421.08  141.42
  -5  11 -10  450.11   79.83
  -5  11 -10  324.23  100.72
  -5  11 -10  433.04   67.49
   5 -11 -10  351.33  155.03
  -5  11  12  119.23   91.99
 -11  -5 -12  167.56   88.72
 -11  -5 -12  196.75  146.81
  11   5 -12  173.57  215.91
  -5  11 -12  198.01   67.62
  -5  11 -12  212.80   78.90
   5 -11 -12  205.24   98.69
   6 -11   1 1254.70   77.76
  -6  11   1 1293.73   97.49
   6 -11   1 1259.59  136.06
 -11  -6   1 1224.67   50.74
 -11  -6   1 1230.79   56.20
  11   6   1 1363.00  105.21
   6 -11  -1 1266.78  141.07
  -6  11  -1 1281.05   93.08
   6 -11  -1 1212.63   83.16
 -11  -6  -1 1194.52   69.48
 -11  -6  -1 1201.36  118.68
 -11  -6  -1 1200.72   57.84
  11   6  -1 1397.92  118.68
  -6  11   3 2099.55  123.68
   6 -11   3 1971.33  114.33
 -11  -6   3 2028.26   43.99
 -11  -6   3 1939.82   46.40
   6 -11  -3 1802.48  171.39
  -6  11  -3 1884.48  113.90
   6 -11  -3 2011.04  115.53
 -11  -6  -3 1904.63   78.64
  11   6  -3 1993.58  156.65
 -11  -6  -3 2019.75  139.59
  -6  11   5   24.45   42.97
  -6  11  -5    8.36   38.29
   6 -11  -5   21.73   43.49
 -11  -6  -5    5.01   73.19
 -11  -6  -5    5.21   28.52
  11   6  -5   -0.13   95.17
  -6  11   7 2897.67  170.85
  -6  11  -7 3278.29  187.84
  -6  11  -7 2954.79  212.90
  -6  11  -7 3452.14  110.02
 -11  -6  -7 3271.53  192.74
 -11  -6  -7 2911.17  187.47
  11   6  -7 3224.35  238.14
   6 -11  -7 3351.64  186.17
  -6  11   9 1089.90  124.32
  -6  11  -9 1172.60  162.70
  -6  11  -9 1140.77  101.19
  -6  11  -9 1130.08   92.34
   6 -11  -9 1085.34  130.59
 -11  -6  -9 1024.24  102.35
 -11  -6  -9 1081.96  133.77
  11   6  -9 1195.73  271.44
  11   6  11 1839.46  141.13
  -6  11  11 1425.03  159.87
  -6  11 -11 1716.22  210.81
  -6  11 -11 1761.20  127.54
   6 -11 -11 1651.63  169.50
 -11  -6 -11 1695.52  149.28
 -11  -6 -11 1832.97  172.19
  11   6 -11 1902.74  246.85
  -7  11   0   14.20   36.46
   7 -11   0    8.81   35.97
   7 -11   0  -27.42   40.62
 -11  -7   0   -4.55   21.85
 -11  -7   0   23.09   46.02
  11   7   0  -32.92   65.67
 -11  -7   0    8.93   18.68
   7 -11   2  701.07   78.97
   7 -11   2  673.31   83.85
  -7  11   2  732.25   86.82
  11   7   2  814.16   90.71
 -11  -7   2  663.17   22.29
 -11  -7   2  713.94   24.45
  -7  11  -2  728.14   84.71
   7 -11  -2  873.59  104.67
   7 -11  -2  859.27   88.42
 -11  -7  -2  692.15   65.43
 -11  -7  -2 1026.75  105.61
  11   7  -2  761.11  168.24
  -7  11   4 5170.55  283.04
  -7  11  -4 4964.68  268.76
   7 -11  -4 5349.50  289.16
 -11  -7  -4 4767.37  242.12
 -11  -7  -4 5167.93  201.02
  11   7  -4 5429.94  280.15
  -7  11   6  325.39  123.06
  -7  11  -6  348.52   74.38
   7 -11  -6  500.44   86.33
 -11  -7  -6  396.05   59.05
 -11  -7  -6  387.13   95.43
  11   7  -6  329.44  181.76
  -7  11   8  -33.03   52.38
  11   7   8  -16.67   38.55
  -7  11  -8  -11.64   48.21
  -7  11  -8   -9.83   62.09
   7 -11  -8  -55.57   56.85
 -11  -7  -8   24.50   64.75
 -11  -7  -8   58.92   94.74
  11   7  -8  -52.62  124.06
  -7  11  10  970.09  127.00
  11   7  10  850.65  105.09
  -7  11 -10  913.36  116.39
  -7  11 -10  968.15  146.94
   7 -11 -10 1002.39  207.00
 -11  -7 -10  911.34  110.58
 -11  -7 -10  837.86  219.90
  11   7 -10 1049.77  192.38
   8 -11   1 3342.03  169.35
   8 -11   1 3381.14  118.23
  -8  11   1 3187.34  220.19
  11   8   1 3415.19  183.49
 -11  -8   1 3322.09   73.27
 -11  -8   1 3041.60   73.80
  -8  11  -1 3261.20  163.72
   8 -11  -1 3367.67  227.57
   8 -11  -1 3266.20  131.12
 -11  -8  -1 3261.13  109.14
 -11  -8  -1 3384.10  206.48
 -11  -8  -1 3244.03   98.60
  11   8  -1 3201.80  198.38
  -8  11   3 1189.05  163.48
  -8  11  -3 1215.89  105.85
   8 -11  -3 1244.82  115.09
 -11  -8  -3 1240.98   64.09
 -11  -8  -3 1254.92  137.98
  11   8  -3 1236.26  149.23
  -8  11   5  859.60  106.15
  -8  11  -5  851.27   98.30
   8 -11  -5  890.74  159.26
 -11  -8  -5  849.01  186.38
 -11  -8  -5  845.21   68.18
  11   8  -5  978.50  140.14
  -8  11   7  992.28  122.21
  11   8   7 1087.71   87.05
  -8  11  -7 1355.09  167.25
  -8  11  -7 1162.95  144.93
   8 -11  -7 1089.02  125.51
 -11  -8  -7 1033.82  134.76
 -11  -8  -7 1004.92  142.01
  11   8  -7 1120.12  255.83
  -8  11   9  289.39  139.98
  11   8   9  216.87   67.83
  -8  11  -9  308.99  128.49
  -8  11  -9  288.23  104.75
   8 -11  -9  -36.22  143.37
 -11  -8  -9  236.08   73.02
 -11  -8  -9  276.42  104.90
  11   8  -9  302.08  137.12
 -11  -9   0   -4.63   16.69
 -11  -9   0    3.25   17.96
 -11  -9   0  -82.22   87.44
  11   9   0   36.83   50.23
  -9  11   0  -13.97   63.99
   9 -11   0   16.52   24.92
   9 -11   0   32.06   42.53
  11   9   2  354.05   82.85
   9 -11   2  291.63   27.29
   9 -11   2  -10.58   71.20
  -9  11   2  231.78   73.28
  11   9  -2  319.15  148.95
 -11  -9  -2  219.49   50.47
 -11  -9  -2  288.10   95.84
  -9  11  -2  352.24   74.89
   9 -11  -2  240.16   79.38
   9 -11  -2  334.16   74.54
  -9  11   4  483.82   89.35
 -11  -9  -4  442.14  109.22
 -11  -9  -4  444.06   51.14
  11   9  -4  571.27  123.27
  -9  11  -4  397.60  132.63
   9 -11  -4  606.97  137.47
  11   9   6  846.74   72.81
  -9  11   6  851.50  108.92
 -11  -9  -6  829.63   77.69
 -11  -9  -6  902.59  140.98
  11   9  -6  874.63  157.45
  -9  11  -6  737.61  106.61
   9 -11  -6  936.03  172.38
  11   9   8  336.95  102.43
  -9  11   8  121.88  145.18
 -11  -9  -8  300.20  108.72
 -11  -9  -8  312.56  116.18
  11   9  -8  360.01  137.43
  -9  11  -8  315.23   90.49
  -9  11  -8  293.30  115.33
   9 -11  -8  398.94  146.83
  11   9  10  244.14  112.17
  -9  11  10  351.50  100.81
 -11  -9 -10  259.53   84.27
 -11  -9 -10    8.16  119.58
  11   9 -10  352.49  155.58
  -9  11 -10   94.35  145.61
  -9  11 -10  300.00   78.36
   9 -11 -10  282.89  106.44
 -11 -10   1 8475.48  403.33
  11  10   1 7558.28  449.05
  10 -11   1 7994.18  224.82
  10 -11   1 8362.05  327.78
 -10  11   1 7754.56  405.10
 -11 -10  -1 8198.42  212.77
 -11 -10  -1 8445.32  510.54
 -11 -10  -1 8022.17  196.95
  11  10  -1 8002.69  373.65
 -10  11  -1 8061.27  323.90
  10 -11  -1 8156.70  333.65
  10 -11  -1 8351.94  249.75
 -10  11   3   36.91   62.08
 -11 -10  -3   25.01   29.22
 -11 -10  -3   92.88   78.67
  11  10  -3   78.61   79.08
 -10  11  -3   93.05   58.58
  10 -11  -3   78.46   63.22
  11  10   5 1069.04   73.48
 -10  11   5  998.55  124.68
 -11 -10  -5 1159.52  155.31
 -11 -10  -5 1014.25   77.94
  11  10  -5 1134.07  170.16
 -10  11  -5  956.18  118.55
  11  10   7   12.82   54.94
 -10  11   7   -5.67   86.30
 -11 -10  -7  -32.11   37.97
 -11 -10  -7  -34.47  108.58
  11  10  -7   -5.38   81.34
 -10  11  -7   14.14   53.19
 -10  11  -7    5.68   68.66
  10 -11  -7   15.94   85.30
  11  10   9  107.11   83.53
 -10  11   9    2.74   73.14
 -11 -10  -9   55.65   92.88
 -11 -10  -9   73.09  148.06
  11  10  -9   49.45  111.68
 -10  11  -9   34.84   72.45
 -10  11  -9   84.85   60.39
  10 -11  -9   14.88   77.29
 -11 -11   0   -2.10    9.25
 -11 -11   0    4.98   66.30
  11  11   0    3.74   55.16
 -11  11   0  -24.48   72.96
  11 -11   0  -22.89   73.90
 -11  11   2   45.56   50.13
 -11 -11  -2  -50.29   71.74
 -11 -11  -2   18.50   20.09
  11  11  -2  -52.46  106.46
 -11  11  -2   13.11   53.12
  11 -11  -2  -45.46   55.09
  11 -11  -2    6.09   48.26
 -11  11   4  116.57   69.25
 -11 -11  -4   61.37   36.62
 -11 -11  -4  143.60  142.58
  11  11  -4   43.26   96.10
 -11  11  -4  164.29  107.06
  11 -11  -4  102.21  108.03
  11  11   6    2.17   54.30
 -11  11   6   21.78   94.04
 -11 -11  -6    9.25   38.55
 -11 -11  -6   10.34   79.88
  11  11  -6   81.81   83.91
 -11  11  -6   -5.80   93.53
 -11  11  -6   16.56   49.57
  11 -11  -6   35.75   96.62
  11  11   8  116.90   55.12
 -11  11   8  105.78   83.25
 -11 -11  -8   91.57   60.56
 -11 -11  -8  147.81  106.32
  11  11  -8  -20.15  127.19
 -11  11  -8  111.43  122.72
 -11  11  -8  100.76  108.39
  11 -11  -8   90.37   84.91
 -12  11   1 9058.43  378.35
  11  12   1 8978.25  430.02
 -11 -12   1 8801.40  464.86
 -12  11  -1 8415.92  372.18
  12 -11  -1 8648.48  285.77
  12 -11  -1 8484.80  378.33
 -11 -12  -1 9043.85  600.02
  11  12  -1 8753.92  534.84
 -12  11   3 2824.68  196.22
 -11 -12  -3 2988.61  259.33
 -12  11  -3 2770.22  281.11
  12 -11  -3 2886.95  195.35
 -11 -12  -3 2746.36  139.23
  11  12  -3 3007.15  251.26
 -12  11   5  203.29  140.98
  11  12   5  181.53   48.25
 -12  11  -5  290.98   88.07
  12 -11  -5  261.65  140.06
 -11 -12  -5  154.13  120.35
 -11 -12  -5  186.89   80.32
  11  12  -5  207.10  128.83
 -12  11   7 1091.90  144.62
  11  12   7 1026.23   94.13
 -12  11  -7  951.16  146.79
 -12  11  -7 1135.61  125.02
  12 -11  -7 1044.10  226.13
 -11 -12  -7 1082.91  101.11
 -11 -12  -7 1115.05  191.08
  11  12  -7  956.59  204.86
 -13  11   0   18.41   82.58
  13 -11   0    1.36   53.03
 -11 -13   0   56.33   75.03
  11  13   0  -62.09   65.30
 -13  11   2  423.25  111.86
 -13  11  -2  424.95  110.70
  13 -11  -2  533.73  112.46
 -11 -13  -2  669.79  156.16
  11  13  -2  439.39  217.63
 -13  11   4   19.87  102.21
 -13  11  -4  -17.40   63.97
  13 -11  -4  -15.44   64.65
 -11 -13  -4  130.15   90.94
 -11 -13  -4  -12.50   47.70
  11  13  -4  119.94   87.75
 -13  11   6  426.34  114.90
  11  13   6  304.16   94.99
 -13  11  -6  316.07  113.48
 -13  11  -6  367.59   95.12
  13 -11  -6  423.73  113.13
 -11 -13  -6  538.98  228.34
 -11 -13  -6  256.56  101.64
  11  13  -6  456.34  161.08
 -11 -14   1  348.18  159.53
 -14  11   1  416.83  179.77
 -14  11  -1  491.67  116.73
  14 -11  -1  437.23  116.83
 -11 -14  -1  372.25  162.85
  11  14  -1  598.70  216.98
 -14  11   3  512.48  118.47
 -14  11  -3  400.27  121.69
  14 -11  -3  400.88  117.83
 -11 -14  -3  344.36  247.49
  11  14  -3  369.55  149.24
 -15  11   0  -19.74   67.02
 -11 -15   0  -78.41  151.12
  11  15   0   24.98   81.22
   0 -12   015484.80  452.63
   0 -12   014641.80  518.44
 -12   0   014827.00  425.63
  12   0   014714.30  472.15
   0  12   2 2044.96  130.88
   0 -12   2 2066.69   83.22
   0 -12   2 1997.30  195.88
  12   0   2 2091.79   77.83
 -12   0   2 1964.05   92.75
  12   0  -2 2099.74  160.62
 -12   0  -2 2077.66  106.08
   0 -12  -2 2039.23  133.14
   0 -12  -2 2296.19  208.75
   0  12  -2 2213.79  124.60
 -12   0  -2 2103.27  123.69
   0  12  -2 2161.86   81.75
   0  12   411331.50  341.07
 -12   0   410918.20  354.11
   0 -12   411542.90  414.74
   0 -12  -411132.70  401.73
   0 -12  -411088.80  423.51
   0  12  -411822.40  398.43
   0  12  -411292.80  291.55
 -12   0  -411524.00  337.13
 -12   0  -411432.30  370.65
  12   0  -411479.40  470.03
  12   0  -411824.50  337.88
   0  12   6  221.94   99.73
 -12   0   6  277.99   75.76
   0 -12  -6  237.36  102.29
   0 -12  -6  362.58  141.57
   0  12  -6  258.15   61.32
   0  12  -6  350.82  122.06
   0  12  -6  424.99   53.97
 -12   0  -6  251.26   58.91
 -12   0  -6  613.71   64.42
 -12   0  -6  578.42   76.48
  12   0  -6  286.87   55.39
   0  12   8 4580.62  198.98
 -12   0   8 4354.86  204.22
   0  12  -8 4252.19  182.47
   0 -12  -8 4486.05  261.94
   0 -12  -8 4161.29  280.06
   0  12  -8 4681.67  165.53
   0  12  -8 4485.80  235.56
 -12   0  -8 4625.48  150.72
 -12   0  -8 4269.67  192.84
  12   0  -8 4911.50  219.24
   0  12  10   60.15   57.71
 -12   0  10   47.27   38.77
   0 -12 -10   85.86   65.27
   0  12 -10   30.98   70.77
 -12   0 -10   12.13   57.27
 -12   0 -10   27.22   36.65
  12   0 -10   41.07   67.01
   0  12 -10   43.38   31.66
   0  12 -10   82.42   57.57
   0  12  12   25.28   64.88
 -12   0  12  -14.04   43.21
   0  12 -12   70.42   35.18
   0 -12 -12   39.68   74.34
   0  12 -12   12.17   62.69
 -12   0 -12   12.10   65.60
  12   0 -12    1.73   74.96
  12   1   1  634.90   57.54
   1 -12   1  646.83   55.35
   1 -12   1  629.99   85.60
  -1  12   1  634.49   87.98
 -12  -1   1  762.43   80.39
  12   1  -1  862.07  105.38
  -1  12  -1  653.24   80.45
   1 -12  -1  675.53   88.12
   1 -12  -1  622.45   88.48
 -12  -1  -1  683.46   87.80
 -12  -1  -1  613.26   74.49
   1 -12   3  571.16  120.05
  -1  12   3  441.15   92.15
 -12  -1   3  472.36   47.08
 -12  -1  -3  533.21   52.79
  -1  12  -3  509.16   47.69
   1 -12  -3  516.75   86.21
   1 -12  -3  535.57   61.81
 -12  -1  -3  550.95   63.32
  12   1  -3  559.86   79.82
  -1  12  -3  486.48  106.30
  -1  12   513654.50  427.25
 -12  -1   514164.90  417.08
  12   1  -513955.50  592.20
  -1  12  -514063.10  528.05
  -1  12  -514188.30  385.46
   1 -12  -513657.00  596.41
   1 -12  -514295.70  514.51
 -12  -1  -514244.30  417.50
 -12  -1  -514658.10  400.64
 -12  -1  -514067.70  452.33
  12   1  -514601.00  396.77
  -1  12   7 1918.86  174.15
 -12  -1   7 1764.26  115.30
  -1  12  -7 1957.64  107.41
   1 -12  -7 1785.43  180.19
  -1  12  -7 1838.37   86.56
  -1  12  -7 1923.53  133.40
   1 -12  -7 1639.59  160.53
 -12  -1  -7 1784.64  129.10
 -12  -1  -7 1868.71  114.42
  12   1  -7 1796.65   89.88
  -1  12   9  202.58   64.54
 -12  -1   9  112.50   61.90
  -1  12  -9   20.36   66.90
  -1  12  -9  129.14   37.13
  -1  12  -9  127.02   72.31
   1 -12  -9  147.33   72.92
 -12  -1  -9  126.87   96.44
 -12  -1  -9  118.19   73.04
  12   1  -9  122.23   66.97
  -1  12  11   23.36   57.64
 -12  -1  11   23.23   53.38
  -1  12 -11   11.13   61.10
  -1  12 -11   51.46   51.96
   1 -12 -11   -5.81   99.14
 -12  -1 -11  -13.96   41.11
 -12  -1 -11   20.79   53.97
  12   1 -11   27.35   59.40
  -2  12   0 7108.77  264.53
   2 -12   0 6959.07  225.24
   2 -12   0 6953.31  264.85
 -12  -2   0 7073.19  240.45
 -12  -2   0 6881.63  215.33
  12   2   0 7307.74  298.23
   2 -12   2   68.55   30.18
   2 -12   2   -8.40   43.74
  -2  12   2  -35.98   52.34
  12   2   2  -10.74   29.90
 -12  -2   2   34.98   24.45
  -2  12  -2   -1.79   44.73
   2 -12  -2   68.53   53.94
   2 -12  -2   41.89   45.72
  12   2  -2   38.37   44.13
 -12  -2  -2   30.23   31.14
 -12  -2  -2   19.90   25.80
   2 -12   4  537.55   76.49
  -2  12   4  487.77  104.54
 -12  -2   4  521.84   44.65
  -2  12  -4  567.22   81.31
  -2  12  -4  521.89   67.20
   2 -12  -4  499.53   70.32
   2 -12  -4  521.13   87.49
 -12  -2  -4  506.88   56.34
 -12  -2  -4  491.55   60.41
 -12  -2  -4  596.01   65.93
  12   2  -4  625.73   90.52
  -2  12   6 4118.00  184.01
 -12  -2   6 4303.96  160.77
  -2  12  -6 4588.59  244.15
  -2  12  -6 4724.89  198.91
  -2  12  -6 4487.98  143.38
   2 -12  -6 4377.94  232.82
   2 -12  -6 4341.27  260.65
 -12  -2  -6 4467.59  170.09
 -12  -2  -6 4502.92  172.40
  12   2  -6 4990.43  337.44
  12   2  -6 4317.58  170.97
  -2  12   8 5182.91  299.24
 -12  -2   8 5112.02  157.31
  -2  12  -8 5344.97  232.82
  -2  12  -8 5367.02  171.70
  -2  12  -8 5069.72  184.76
   2 -12  -8 5278.65  239.79
  12   2  -8 5061.51  300.57
 -12  -2  -8 4774.04  267.58
 -12  -2  -8 5262.74  205.51
  12   2  -8 5277.13  207.11
  -2  12  10  726.32  108.71
 -12  -2  10  680.22   88.26
  -2  12 -10  840.89  102.67
  -2  12 -10  805.67  115.29
  -2  12 -10  824.92   82.61
   2 -12 -10  788.04  117.72
 -12  -2 -10  805.87  137.08
 -12  -2 -10  673.95  101.31
  12   2 -10  828.79   99.52
  -2  12  12 1025.26  138.31
 -12  -2  12  993.56  109.54
  -2  12 -12 1018.29  106.35
  -2  12 -12 1085.01  132.71
   2 -12 -12  850.05  153.79
 -12  -2 -12 1212.29  139.15
 -12  -2 -12  977.05  164.82
  12   2 -12 1041.06  123.54
   3 -12   1  284.79   50.50
   3 -12   1  321.97   97.00
  -3  12   1  233.68   52.45
 -12  -3   1  209.69   36.72
 -12  -3   1  309.76   45.86
  12   3   1  262.33   84.34
  -3  12  -1  283.72   49.49
   3 -12  -1  242.34   52.19
   3 -12  -1  347.40   99.44
 -12  -3  -1  320.42   42.38
 -12  -3  -1  300.80   52.65
  12   3  -1  323.81   99.01
   3 -12   3  263.64   86.10
   3 -12   3   42.60   42.95
  -3  12   3  200.66   53.91
 -12  -3   3  129.49   46.07
  -3  12  -3  155.89   46.63
   3 -12  -3  201.59   57.44
   3 -12  -3  269.96   96.51
 -12  -3  -3  170.00   40.55
 -12  -3  -3  251.10   81.71
 -12  -3  -3  245.49   73.17
  12   3  -3  152.16  107.51
  -3  12   5  479.18  111.70
 -12  -3   5  414.93   53.50
  -3  12  -5  508.91   58.66
  -3  12  -5  467.94   60.35
   3 -12  -5  381.77   76.89
   3 -12  -5  600.86   90.34
 -12  -3  -5  416.42  103.90
 -12  -3  -5  661.27   86.38
  12   3  -5  368.20  101.00
  -3  12   7 3450.46  178.87
 -12  -3   7 3507.57  131.47
  12   3  -7 3714.73  242.71
  -3  12  -7 3655.32  216.37
  -3  12  -7 3358.54  191.91
  -3  12  -7 3866.70  137.53
   3 -12  -7 3681.57  253.67
 -12  -3  -7 3451.75  156.25
 -12  -3  -7 3472.07  222.82
  12   3  -7 3550.95  142.26
  -3  12   9  139.83   96.55
 -12  -3   9   33.37   42.90
  -3  12  -9   63.42   48.45
  -3  12  -9   57.74   57.67
  -3  12  -9   43.18   59.84
   3 -12  -9   30.98   66.64
 -12  -3  -9   90.00   54.87
 -12  -3  -9   37.08   55.88
  12   3  -9   94.27   48.64
  12   3  -9  152.79   93.57
  -3  12  11  505.54  102.16
  -3  12 -11  333.96  118.09
  -3  12 -11  414.39   66.78
   3 -12 -11  388.60  169.42
 -12  -3 -11  334.74   92.72
 -12  -3 -11  354.32   95.19
  12   3 -11  378.88  152.49
  -4  12   010225.10  377.42
   4 -12   010451.90  333.93
   4 -12   010547.00  417.34
 -12  -4   010514.60  279.29
 -12  -4   010628.10  258.30
  12   4   010734.30  433.29
   4 -12   2 1492.47   99.74
   4 -12   2 1636.02  133.59
  -4  12   2 1312.29  145.03
 -12  -4   2 1522.57   69.51
  12   4   2 1516.58   97.23
 -12  -4   2 1479.37   79.74
  -4  12  -2 1571.27  131.30
   4 -12  -2 1505.57  100.86
   4 -12  -2 1520.70  110.41
 -12  -4  -2 1652.66   96.67
 -12  -4  -2 1539.75  108.81
 -12  -4  -2 1568.17   83.39
  12   4  -2 1564.45  126.40
  -4  12   4  253.00   65.85
 -12  -4   4  368.65   43.48
  -4  12  -4  398.70   87.01
   4 -12  -4  373.91   75.47
   4 -12  -4  287.31   69.09
 -12  -4  -4  401.64   68.65
 -12  -4  -4  398.23   48.85
  12   4  -4  327.76   91.51
  -4  12   6  238.65   69.11
 -12  -4   6  205.56   24.77
  -4  12  -6  224.67   54.29
  -4  12  -6  260.63   49.15
   4 -12  -6  332.92   70.16
 -12  -4  -6  247.09   65.05
 -12  -4  -6  258.16   51.16
  12   4  -6  186.93   95.14
  -4  12   8  664.56  148.45
 -12  -4   8  553.46   51.82
  -4  12  -8  449.49  112.30
  -4  12  -8  539.58   64.41
  -4  12  -8  612.52  110.49
   4 -12  -8  700.70  100.49
 -12  -4  -8  630.90   78.67
 -12  -4  -8  600.48  135.98
  12   4  -8  871.34  139.15
  12   4  -8  603.28   60.26
  -4  12  10  493.90  101.79
  -4  12 -10  525.18  105.66
  -4  12 -10  538.93   87.61
  -4  12 -10  467.19   84.78
   4 -12 -10  569.72  110.98
 -12  -4 -10  541.97  152.96
 -12  -4 -10  598.26   93.13
  12   4 -10  782.40  239.66
  12   5   1 4200.14  190.25
 -12  -5   1 4264.57  117.23
 -12  -5   1 4300.47  106.96
   5 -12   1 4405.05  227.32
   5 -12   1 4329.26  174.68
  -5  12   1 4323.94  179.39
 -12  -5  -1 4257.78  136.04
 -12  -5  -1 4466.64  149.18
  12   5  -1 4145.42  269.29
  -5  12  -1 4289.23  172.05
   5 -12  -1 4358.10  179.78
   5 -12  -1 4418.25  180.63
 -12  -5   3    1.78   17.55
 -12  -5   3   25.84   20.94
   5 -12   3   16.80   30.99
  -5  12   3  -27.80   38.62
 -12  -5  -3   -6.06   37.11
  12   5  -3   60.82   80.36
 -12  -5  -3  -31.02   65.69
 -12  -5  -3  -11.29   28.60
  -5  12  -3    5.86   34.29
   5 -12  -3   58.00   38.98
   5 -12  -3   28.49   60.24
 -12  -5   5  742.00   38.61
 -12  -5   5  811.13   35.47
  -5  12   5  913.56  140.12
 -12  -5  -5 1028.05  144.67
 -12  -5  -5  727.07   97.65
  12   5  -5  865.26  127.31
  -5  12  -5  846.81  118.63
   5 -12  -5  716.68   95.65
 -12  -5   7  320.57   27.99
  -5  12   7  301.84   81.84
 -12  -5  -7  364.26   94.92
 -12  -5  -7  384.32   85.22
  12   5  -7  465.64  117.43
  -5  12  -7  339.13   57.29
  -5  12  -7  428.36   67.87
  -5  12  -7  325.88   76.12
   5 -12  -7  440.84   86.36
  -5  12   9    1.69   59.46
 -12  -5  -9   27.99   51.71
 -12  -5  -9   36.05   61.47
  12   5  -9   -3.03   89.69
  -5  12  -9   54.37   49.83
  -5  12  -9   14.06   60.34
  -5  12  -9   60.47   40.90
   5 -12  -9   15.38   64.88
  -5  12  11   62.54   75.96
 -12  -5 -11   68.45   69.77
 -12  -5 -11   65.88   79.07
  12   5 -11   76.88  116.01
  -5  12 -11   53.49   98.21
  -5  12 -11   90.92   53.28
   5 -12 -11   15.74  128.40
  -6  12   0 9224.57  376.89
   6 -12   0 9375.17  358.69
   6 -12   0 9392.34  384.29
 -12  -6   0 9158.93  237.76
 -12  -6   0 9330.89  261.07
  12   6   0 9382.35  356.17
  -6  12   2 3045.08  212.91
   6 -12   2 3176.84  172.23
   6 -12   2 3263.87  153.16
 -12  -6   2 3127.49   70.94
  12   6   2 3295.97  217.22
 -12  -6   2 3100.74   92.37
   6 -12  -2 3276.54  202.11
   6 -12  -2 3144.59  161.13
  -6  12  -2 3084.16  148.91
 -12  -6  -2 3109.32  130.09
 -12  -6  -2 3187.19  147.72
  12   6  -2 3277.63  193.23
 -12  -6  -2 3015.79  176.65
  -6  12   4   20.11   40.70
 -12  -6   4    1.17    8.28
 -12  -6   4    5.91    7.50
   6 -12  -4   34.79   40.78
  -6  12  -4   48.70   36.24
   6 -12  -4   47.02   41.54
 -12  -6  -4   16.76   46.59
 -12  -6  -4   -3.14   24.97
  12   6  -4   36.80   85.24
  -6  12   6  336.05   79.62
  -6  12  -6  311.16   68.62
   6 -12  -6  311.29   80.98
 -12  -6  -6  322.11  129.95
 -12  -6  -6  301.53   57.96
  12   6  -6  358.21  115.78
  -6  12   8  183.56  118.07
  -6  12  -8  166.88   39.52
  -6  12  -8  180.77   84.13
  -6  12  -8   94.94   98.49
   6 -12  -8  184.92   78.89
 -12  -6  -8  216.48   91.94
 -12  -6  -8  114.80  124.00
  12   6  -8  128.08  115.07
  -6  12  10  241.00   90.88
  -6  12 -10  218.08   96.52
  -6  12 -10  190.14   75.32
   6 -12 -10   90.74  144.66
 -12  -6 -10  143.77  115.73
 -12  -6 -10  239.16  143.63
  12   6 -10  107.24  134.95
   7 -12   1  849.07   88.71
   7 -12   1  778.89   98.77
  -7  12   1  751.16   89.38
 -12  -7   1  705.95   29.68
  12   7   1  688.90  141.74
 -12  -7   1  697.97   47.60
  -7  12  -1  464.30  129.68
   7 -12  -1  788.15   90.29
   7 -12  -1  689.84   74.55
  12   7  -1  722.01  160.94
 -12  -7  -1  738.45   42.13
 -12  -7  -1  819.84  163.68
 -12  -7  -1  703.38   69.48
   7 -12   3    3.21   26.67
  -7  12   3   29.17   46.05
  -7  12  -3  -10.98   44.46
   7 -12  -3   25.60   72.21
   7 -12  -3    1.34   63.16
 -12  -7  -3   47.65   25.14
 -12  -7  -3  -54.61   56.32
  12   7  -3   61.06   62.43
  -7  12   5 3432.12  186.02
  -7  12  -5 3546.88  236.11
   7 -12  -5 3517.58  193.11
 -12  -7  -5 3553.14  183.60
  12   7  -5 4108.68  347.44
 -12  -7  -5 3582.69  291.28
  -7  12   7  185.07  118.15
  -7  12  -7  152.18   66.06
  -7  12  -7  182.61   86.60
   7 -12  -7  209.54   79.34
 -12  -7  -7  119.64   56.13
 -12  -7  -7  162.36   85.29
  12   7  -7  250.42  109.27
  -7  12   9  807.72  117.70
  -7  12  -9  813.03  106.87
  -7  12  -9  757.61  131.25
   7 -12  -9  702.38  125.82
 -12  -7  -9  585.38   94.80
 -12  -7  -9  560.15  131.65
  12   7  -9  709.30  264.62
  -8  12   0  858.09   97.92
   8 -12   0 1053.34  145.98
   8 -12   0  853.44  105.00
  12   8   0  796.09  113.95
 -12  -8   0  810.64   50.00
 -12  -8   0  869.43  124.88
 -12  -8   0  805.57   57.42
   8 -12   2   25.55   30.08
   8 -12   2   38.95   51.65
  -8  12   2   77.47   53.84
  12   8   2   79.92   57.67
  -8  12  -2   72.12   81.08
   8 -12  -2   56.81   64.38
   8 -12  -2   35.10   54.37
 -12  -8  -2   26.86  104.08
 -12  -8  -2   44.57   37.87
 -12  -8  -2   34.09   28.42
  12   8  -2   92.03   67.99
  -8  12   4  780.92  154.31
  -8  12  -4  730.51   98.18
   8 -12  -4  795.05  109.38
 -12  -8  -4  755.58   90.74
 -12  -8  -4  848.66  125.72
  12   8  -4  848.35  207.39
  -8  12   6  465.89   91.50
  -8  12  -6  328.67   84.41
   8 -12  -6  365.09   92.58
 -12  -8  -6  457.48  163.62
 -12  -8  -6  362.99   62.23
  12   8  -6  482.51  198.31
  -8  12   8  662.92  107.41
  -8  12  -8   -3.24   96.49
  -8  12  -8  629.63  121.14
   8 -12  -8  537.48  111.19
 -12  -8  -8  570.30  122.39
 -12  -8  -8  668.93  192.91
  12   8  -8  630.08  249.98
  -8  12  10  185.03  145.85
  -8  12 -10   78.93   79.18
  -8  12 -10  216.93   68.95
   8 -12 -10  130.33  152.46
 -12  -8 -10  143.03   74.28
 -12  -8 -10  136.92  163.88
  12   8 -10  131.10  139.64
  12   9   1  684.82  108.65
   9 -12   1  665.36   56.42
   9 -12   1  720.94   98.55
  -9  12   1  706.36   99.56
  12   9  -1  824.72  184.39
 -12  -9  -1  664.79   56.75
 -12  -9  -1  623.85  126.64
 -12  -9  -1  693.60   64.43
  -9  12  -1  628.55   95.76
   9 -12  -1  677.39   98.71
   9 -12  -1  678.14  104.37
  -9  12   3   46.10   82.00
 -12  -9  -3   20.20   25.88
 -12  -9  -3  -23.83   66.13
  12   9  -3   38.44   69.17
  -9  12  -3   26.75   50.41
   9 -12  -3    7.59   41.59
   9 -12  -3    4.65   81.97
  -9  12   5   79.67   63.29
 -12  -9  -5  118.65   78.40
 -12  -9  -5   17.49   39.14
  12   9  -5   23.96  137.85
  -9  12  -5   78.29   95.23
   9 -12  -5   91.99   66.64
  -9  12   7 1815.78  163.15
 -12  -9  -7 2087.34  123.21
 -12  -9  -7 1925.46  200.98
  12   9  -7 2516.03  344.63
  -9  12  -7 1987.07  229.62
  -9  12  -7 1808.88  192.18
   9 -12  -7 1923.37  172.05
  -9  12   9 1201.12  234.94
 -12  -9  -9 1445.44  183.46
 -12  -9  -9 1348.88  186.76
  12   9  -9 1334.49  230.43
  -9  12  -9 1202.27  214.40
  -9  12  -9 1269.29  127.83
   9 -12  -9 1556.18  245.38
 -12 -10   0  -12.13   66.44
 -12 -10   0    5.09   14.07
  12  10   0   15.48   56.12
 -12 -10   0   11.63   15.38
 -10  12   0   32.90   48.47
  10 -12   0   -3.80   27.64
  10 -12   0   -7.23   50.97
 -10  12   2 5816.83  359.20
 -12 -10  -2 5651.42  160.60
 -12 -10  -2 5892.10  439.30
  12  10  -2 6173.60  327.06
 -10  12  -2 5904.40  351.35
  10 -12  -2 5154.19  355.46
  10 -12  -2 5557.05  261.26
 -10  12   4  224.12   80.90
 -12 -10  -4  108.03   42.75
 -12 -10  -4   76.67  103.25
  12  10  -4  245.83  165.85
 -10  12  -4  243.37   75.71
  10 -12  -4  212.87   82.94
 -10  12   6  812.97  133.61
 -12 -10  -6  890.47  158.18
 -12 -10  -6  977.32   87.46
  12  10  -6 1703.47  275.08
 -10  12  -6  883.92  127.99
  10 -12  -6  893.54  131.35
 -10  12   8 -179.83  104.43
 -12 -10  -8   22.08   46.76
 -12 -10  -8   17.21   79.48
  12  10  -8   39.71   91.56
 -10  12  -8   30.09   60.05
 -10  12  -8    1.51   51.03
  10 -12  -8   36.89   64.36
  12  11   1  517.10  125.47
  11 -12   1  586.82  106.24
 -11  12   1  597.68  108.15
 -12 -11  -1  574.64  141.45
  12  11  -1  533.30  135.85
 -11  12  -1  586.08  106.69
  11 -12  -1  527.76   62.02
  11 -12  -1  842.64  112.07
 -11  12   3   40.29   63.94
 -12 -11  -3    0.50   27.59
 -12 -11  -3  107.38   81.68
  12  11  -3  -41.78   78.59
 -11  12  -3   26.74   60.81
  11 -12  -3   56.60   43.25
  11 -12  -3   59.07   97.88
 -11  12   5   51.15   70.79
 -12 -11  -5   45.05  137.09
 -12 -11  -5   45.42   39.58
  12  11  -5  135.72  151.68
 -11  12  -5   79.84  107.09
  11 -12  -5    5.57   73.57
 -11  12   7  753.87  205.79
 -12 -11  -7  855.63   94.35
 -12 -11  -7  837.55  262.05
  12  11  -7  737.45  187.24
 -11  12  -7  906.93  200.41
 -11  12  -7  873.30  169.09
  11 -12  -7  900.62  138.14
 -12 -12   010327.20  524.23
  12  12   0 9898.79  601.39
 -12  12   0 9686.79  421.32
  12 -12   0 9682.04  420.97
 -12  12   2 8469.63  488.93
 -12 -12  -2 8249.00  621.38
  12  12  -2 8687.58  460.16
 -12  12  -2 8440.24  483.91
  12 -12  -2 8725.33  341.76
  12 -12  -2 8276.30  489.68
 -12  12   4  332.61   99.34
 -12 -12  -4  361.62  132.70
 -12 -12  -4  195.50   48.44
  12  12  -4  371.27  130.01
 -12  12  -4  271.82   94.29
  12 -12  -4  301.18  101.28
 -12  12   6  294.69  201.41
 -12 -12  -6  738.47   82.51
 -12 -12  -6  614.00  171.90
  12  12  -6  789.87  281.59
 -12  12  -6  703.95  128.08
 -12  12  -6  744.52  111.84
  12 -12  -6  655.78  134.45
 -13  12   1  563.12  117.73
  12  13   1   -6.99  132.61
 -12 -13  -1  571.06  162.23
 -13  12  -1  611.51  117.14
  13 -12  -1  536.01  117.38
  12  13  -1  504.63  139.04
 -13  12   3  129.71   85.14
 -13  12  -3   19.78   85.56
  13 -12  -3   82.42  129.85
 -12 -13  -3  133.53  112.16
  12  13  -3   72.41  105.85
 -13  12   5 1114.26  152.26
 -13  12  -5  972.43  154.47
  13 -12  -5 1225.72  154.08
 -12 -13  -5 1038.74  205.46
 -12 -13  -5  917.76  123.35
  12  13  -5 1094.27  202.31
 -14  12   0  130.62   93.88
 -12 -14   0  129.24  122.76
  12  14   0   77.73  113.07
 -14  12   2  474.10  179.08
 -14  12  -2  373.55  118.90
  14 -12  -2  344.06  185.97
 -12 -14  -2  281.07  247.19
  12  14  -2  322.04  143.12
   0  13   1   50.59   29.08
   0 -13   1   53.10   51.33
   0 -13   1    4.89   41.47
  13   0   1    3.48   27.02
 -13   0   1   -2.71   31.71
 -13   0  -1   13.73   52.83
   0 -13  -1   38.91   52.30
   0 -13  -1   13.91   45.73
   0  13  -1   38.48   25.91
 -13   0  -1  -13.93   28.30
  13   0  -1    1.21   55.41
   0  13   3 1501.06  125.64
   0 -13   3 1612.61  126.93
 -13   0   3 1401.80   80.28
   0 -13  -3 1378.82   92.09
   0 -13  -3 1402.39  134.53
   0  13  -3 1331.80   68.59
   0  13  -3 1630.14  163.88
 -13   0  -3 1515.01  142.58
 -13   0  -3 1424.32  121.79
  13   0  -3 1338.66  112.31
   0  13   5 3317.55  152.06
 -13   0   5 3255.76  131.06
   0 -13  -5 3583.56  215.63
   0 -13  -5 3628.02  216.32
   0  13  -5 3421.21  182.44
   0  13  -5 3342.48  144.59
  13   0  -5 3638.90  138.93
 -13   0  -5 3566.75  150.45
 -13   0  -5 3524.16  173.44
  13   0  -5 3198.21  192.51
   0  13   7 3046.75  161.54
 -13   0   7 3149.51  130.92
   0 -13  -7 3316.41  236.07
   0 -13  -7 3310.15  312.13
   0  13  -7 3652.85  278.93
   0  13  -7 3541.46  155.07
   0  13  -7 3216.44  105.27
 -13   0  -7 3158.56  214.38
 -13   0  -7 3070.11  142.59
 -13   0  -7 3047.71  183.38
  13   0  -7 3646.62  189.84
   0  13   9   88.87   70.62
 -13   0   9  149.73   76.40
   0 -13  -9  292.85  103.05
   0 -13  -9  181.42   77.38
   0  13  -9  162.51  130.75
   0  13  -9  147.49   56.02
   0  13  -9  150.72   42.83
 -13   0  -9  214.83   69.66
  13   0  -9  196.05   54.12
   0  13  11  767.07  191.65
 -13   0  11 1071.17  128.08
   0 -13 -11   45.33  170.13
   0 -13 -11 1013.16  215.03
   0  13 -11  988.57   69.16
   0  13 -11  986.70   78.81
 -13   0 -11 1106.84  126.48
  13   0 -11 1009.45   95.07
  13   1   0  -61.26   50.30
  -1  13   0   17.20   27.52
   1 -13   0  -28.48   46.83
   1 -13   0  -18.09   28.25
 -13  -1   0   10.47   43.75
  13   1   2  190.27   63.03
 -13  -1   2  287.79   67.00
   1 -13   2  257.60  114.90
   1 -13   2  275.80   44.11
  -1  13   2  280.89   50.85
 -13  -1  -2  270.56   52.61
 -13  -1  -2  264.30   66.46
  13   1  -2  246.72   98.16
  -1  13  -2  235.08   43.12
   1 -13  -2  166.65  126.16
   1 -13  -2  266.08   78.54
   1 -13   4 2526.25  156.61
  -1  13   4 2611.86  173.69
 -13  -1   4 2580.64  139.30
 -13  -1  -4 2639.84  118.68
 -13  -1  -4 2541.59  138.50
  13   1  -4 2720.60  231.45
  -1  13  -4 2527.22  142.56
  -1  13  -4 2516.03  103.34
   1 -13  -4 2592.64  132.77
   1 -13  -4 2663.94  175.58
 -13  -1   6 6550.63  202.50
  -1  13   6 6915.93  258.41
  13   1  -6 7119.07  415.45
 -13  -1  -6 6467.41  293.61
 -13  -1  -6 7086.49  218.58
 -13  -1  -6 7122.82  276.81
  13   1  -6 7004.70  262.14
  -1  13  -6 6414.02  203.93
  -1  13  -6 7189.99  231.10
  -1  13  -6 7330.83  350.82
   1 -13  -6 6807.70  323.36
   1 -13  -6 6633.63  329.28
 -13  -1   8  700.90   61.88
  -1  13   8  674.01   95.99
 -13  -1  -8  624.02   67.25
 -13  -1  -8  719.14   90.79
  13   1  -8  702.50   68.46
  -1  13  -8  638.48   95.66
  -1  13  -8  533.11  106.51
  -1  13  -8  685.20   81.91
   1 -13  -8  704.93  101.83
   1 -13  -8  884.55  133.01
 -13  -1  10  387.09   97.33
  -1  13  10  538.25  104.55
 -13  -1 -10  593.44  102.30
  13   1 -10  584.92   72.24
  -1  13 -10  638.21   61.83
  -1  13 -10  610.74   70.79
   1 -13 -10  588.90  114.73
   2 -13   1  677.44   61.02
   2 -13   1  635.79   87.70
  -2  13   1  656.03   64.57
  13   2   1  572.79   99.09
 -13  -2   1  589.82   78.99
  -2  13  -1  479.74   60.78
   2 -13  -1  654.46  137.43
   2 -13  -1  495.99   65.07
 -13  -2  -1  553.75   59.52
 -13  -2  -1  637.65   74.09
  13   2  -1  572.94  119.57
   2 -13   312857.90  515.44
  -2  13   312140.90  386.77
 -13  -2   312559.10  337.87
  -2  13  -312132.60  355.23
   2 -13  -312757.50  546.85
   2 -13  -312650.50  399.05
 -13  -2  -312158.20  442.12
 -13  -2  -312540.80  358.22
  13   2  -312172.30  449.24
  -2  13   5 3377.97  215.59
 -13  -2   5 3250.47  113.44
  -2  13  -5 3232.39  156.94
  -2  13  -5 3299.03  168.69
   2 -13  -5 3203.98  196.99
   2 -13  -5 3287.41  221.23
 -13  -2  -5 3233.28  184.71
 -13  -2  -5 3216.09  138.97
 -13  -2  -5 3326.69  161.89
  13   2  -5 3402.89  283.02
  -2  13   7   83.45   54.27
 -13  -2   7   39.59   30.08
  -2  13  -7   63.61   50.39
  -2  13  -7  103.33   83.73
  -2  13  -7   32.54   59.65
   2 -13  -7   20.11   73.57
   2 -13  -7   67.20   91.21
 -13  -2  -7   46.66   44.28
 -13  -2  -7   82.94   48.53
  13   2  -7   79.64  119.39
  13   2  -7   65.67   51.29
  -2  13   9 2548.00  176.59
 -13  -2   9 2589.06  106.83
  -2  13  -9 2812.14  180.05
  -2  13  -9 2851.73  120.84
  -2  13  -9 2693.47  182.46
   2 -13  -9 2582.77  188.06
 -13  -2  -9 2665.22  165.69
 -13  -2  -9 2904.37  201.95
  13   2  -9 2710.36  118.30
  13   2  -9 2693.73  244.11
  -2  13  11 3121.48  293.78
 -13  -2  11 2881.74  161.75
  -2  13 -11 3213.10  194.27
  -2  13 -11 3023.48  220.58
   2 -13 -11 2879.13  313.92
 -13  -2 -11 2988.61  198.92
  13   2 -11 3060.70  143.22
  13   3   0   68.14   33.68
 -13  -3   0   -4.95   22.06
  -3  13   0    6.03   44.48
   3 -13   0   -9.19   29.11
   3 -13   0   24.43   58.03
 -13  -3   0  -12.93   18.00
  -3  13   2 2748.06  134.75
   3 -13   2 2560.49  150.51
   3 -13   2 2766.20  174.11
  13   3   2 2819.05  170.79
 -13  -3   2 2835.89  131.09
 -13  -3   2 2833.56   88.25
   3 -13  -2 2843.25  165.00
  -3  13  -2 2610.96  163.17
   3 -13  -2 2716.22  185.55
 -13  -3  -2 2724.94  122.30
 -13  -3  -2 2935.46  137.79
  13   3  -2 2686.66  164.86
 -13  -3   4 8385.75  251.44
  -3  13   4 8048.93  289.02
 -13  -3  -4 8305.44  261.19
   3 -13  -4 7999.20  294.65
  -3  13  -4 8297.22  264.72
   3 -13  -4 8011.59  327.49
 -13  -3  -4 8370.41  348.58
 -13  -3  -4 8207.75  286.95
  13   3  -4 8584.03  359.60
 -13  -3   6  553.53   65.73
  -3  13   6  463.29  131.49
   3 -13  -6  659.23  139.76
  -3  13  -6  505.24   66.28
  -3  13  -6  644.83   57.96
  -3  13  -6  625.28   75.17
   3 -13  -6  532.89  108.19
 -13  -3  -6  482.87  117.16
 -13  -3  -6  734.82   72.73
  13   3  -6  722.61  121.50
  -3  13   8  -11.92   51.61
 -13  -3   8    8.06   35.07
   3 -13  -8  128.88   55.58
  -3  13  -8   54.91   71.32
  -3  13  -8   43.83   49.95
  -3  13  -8  -13.88   38.74
 -13  -3  -8   12.22   45.24
 -13  -3  -8   -2.95   44.51
  13   3  -8  -55.94   76.06
  13   3  -8   25.89   40.46
  -3  13  10 2829.01  193.92
   3 -13 -10 2720.00  204.06
  -3  13 -10 2716.95  135.23
  -3  13 -10 2728.98  252.32
  -3  13 -10 2521.82  148.74
 -13  -3 -10 2461.90  170.88
 -13  -3 -10 2909.64  240.50
  13   3 -10 2663.76  269.98
   4 -13   1 1765.48  109.60
   4 -13   1 1917.95  175.25
  -4  13   1 1816.87  111.96
  13   4   1 2007.99  120.37
 -13  -4   1 1911.49   90.49
 -13  -4   1 1847.33  102.96
  -4  13  -1 1997.41  107.44
   4 -13  -1 2001.33  115.40
   4 -13  -1 1910.52  131.30
 -13  -4  -1 1896.27   90.28
 -13  -4  -1 1844.31   76.29
  13   4  -1 1875.85  196.49
   4 -13   3 5319.90  210.57
  -4  13   3 4745.37  262.09
 -13  -4   3 5212.15  152.19
 -13  -4   3 5135.64  139.34
  -4  13  -3 5296.82  195.15
   4 -13  -3 5251.92  237.05
   4 -13  -3 5424.63  217.88
  13   4  -3 5431.59  332.91
 -13  -4  -3 5245.72  170.40
 -13  -4  -3 4959.85  188.79
 -13  -4  -3 5379.98  220.21
  -4  13   5 1299.93  114.90
 -13  -4   5 1372.30   72.50
  -4  13  -5 1384.75  138.07
   4 -13  -5 1350.05  134.93
   4 -13  -5 1398.24  120.56
 -13  -4  -5 1450.61  113.13
 -13  -4  -5 1446.60  128.43
  13   4  -5 1612.13  154.39
  -4  13   7   64.03   49.16
 -13  -4   7   -6.29   25.95
  -4  13  -7   32.17   38.27
  -4  13  -7    4.55   33.02
  -4  13  -7   -6.10   36.86
   4 -13  -7   44.77   52.08
 -13  -4  -7   47.81   71.55
 -13  -4  -7   37.99   60.66
  13   4  -7  -38.52   72.67
  -4  13   9 2851.07  192.95
  -4  13  -9 3039.23  140.71
  -4  13  -9 2894.34  215.15
  -4  13  -9 3043.60  158.44
   4 -13  -9 3027.36  206.96
 -13  -4  -9 2983.51  230.38
 -13  -4  -9 2966.60  187.38
  13   4  -9 3156.71  268.32
 -13  -5   0   -3.77   31.48
  13   5   0   37.74   40.18
 -13  -5   0    1.80   26.37
  -5  13   0  -11.10   54.92
   5 -13   0   53.80   54.88
   5 -13   0  -31.30   36.22
  13   5   2  265.50  101.27
 -13  -5   2  333.46   39.39
 -13  -5   2  287.32   31.23
   5 -13   2  310.14   95.87
   5 -13   2  292.26   96.42
  -5  13   2  310.92   68.33
 -13  -5  -2  270.06   41.10
 -13  -5  -2  336.63   75.41
  13   5  -2  381.87   86.59
 -13  -5  -2  220.08   71.50
  -5  13  -2  275.98   61.39
   5 -13  -2  351.73  109.58
 -13  -5   4  285.23   21.89
 -13  -5   4  310.63   37.25
  -5  13   4  336.06   72.49
 -13  -5  -4  354.02   49.31
 -13  -5  -4  313.16  118.62
  13   5  -4  245.93   97.93
  -5  13  -4  409.20   64.27
   5 -13  -4  308.80   80.43
   5 -13  -4  333.00   74.46
 -13  -5   6   73.81   23.05
  -5  13   6  108.60   96.97
 -13  -5  -6  126.14   64.69
 -13  -5  -6  150.72   47.03
  13   5  -6  205.62   90.86
  -5  13  -6  177.89   80.28
   5 -13  -6  132.35   67.52
   5 -13  -6  -26.73   71.66
  -5  13   8 2042.47  161.72
 -13  -5  -8 2115.45  135.55
 -13  -5  -8 2436.50  236.89
  13   5  -8 1853.16  226.19
  -5  13  -8 2167.30  154.53
  -5  13  -8 2197.61  192.39
  -5  13  -8 2154.70  120.86
   5 -13  -8 2032.85  167.35
  -5  13  10   29.41  102.45
 -13  -5 -10    8.98   87.24
 -13  -5 -10   44.80   99.48
  13   5 -10  -15.09  154.50
  -5  13 -10    1.46   43.62
  -5  13 -10   -0.08   80.35
   5 -13 -10   90.79   69.10
   6 -13   1  911.42  123.11
 -13  -6   1  862.82   40.11
 -13  -6   1  865.85   63.94
  13   6   1  753.04  146.52
   6 -13   1  945.98   93.05
  -6  13   1 1006.90   95.16
  -6  13  -1  822.54   90.44
   6 -13  -1  923.54   94.94
 -13  -6  -1  888.50   83.70
 -13  -6  -1  914.38   50.81
  13   6  -1  952.10  116.93
   6 -13  -1  882.50  135.69
   6 -13   3  993.63  115.17
 -13  -6   3  929.78   33.35
 -13  -6   3  974.41   40.80
  -6  13   3  885.65  100.88
   6 -13  -3  875.51  100.64
  -6  13  -3  838.10   91.95
 -13  -6  -3  863.70  115.81
 -13  -6  -3  909.98   72.13
  13   6  -3  763.40  198.64
 -13  -6  -3  985.06   90.59
   6 -13  -3  947.97  148.44
  -6  13   5 1038.12  166.97
   6 -13  -5 1138.08  122.33
 -13  -6  -5  998.14  185.66
 -13  -6  -5 1015.15  113.88
  13   6  -5 1182.56  151.30
   6 -13  -5 1079.91  116.13
  -6  13  -5 1094.51  100.07
  -6  13   7  261.11   89.87
 -13  -6  -7  340.84   93.96
  -6  13  -7  347.30   97.49
   6 -13  -7  386.94   93.46
 -13  -6  -7  324.42   68.22
  13   6  -7  389.81  126.49
  -6  13  -7  264.20   73.76
  -6  13   9  338.32  141.71
 -13  -6  -9  242.69   72.34
  -6  13  -9  242.61   95.86
 -13  -6  -9  283.15   96.41
  13   6  -9  276.51  135.24
  -6  13  -9    1.28   74.53
   6 -13  -9  242.09   95.31
 -13  -7   0  -25.34   25.17
  -7  13   0   26.53   42.74
   7 -13   0   -7.49   42.80
   7 -13   0   13.79   36.63
 -13  -7   0  -10.61   28.89
  13   7   0  -18.60   50.39
   7 -13   2  579.53   66.12
   7 -13   2  604.71   86.58
  -7  13   2  457.74  133.05
  13   7   2  547.80   94.27
 -13  -7   2  545.32   31.01
 -13  -7   2  569.45   34.23
  13   7  -2  502.78  113.25
  -7  13  -2  599.16   85.45
   7 -13  -2  499.48  133.11
   7 -13  -2  541.58   80.61
 -13  -7  -2  663.11   68.88
 -13  -7  -2  594.86  163.27
 -13  -7  -2  523.54   55.14
  -7  13   4  837.55  107.80
  -7  13  -4  915.82  101.18
   7 -13  -4  794.11  108.21
   7 -13  -4  977.44  157.48
 -13  -7  -4  914.60   67.96
 -13  -7  -4  951.85  125.14
  13   7  -4  751.69  145.02
  -7  13   6 2501.54  177.07
  -7  13  -6 2518.27  221.38
   7 -13  -6 2594.12  176.22
 -13  -7  -6 2479.21  271.57
 -13  -7  -6 2357.38  173.17
  13   7  -6 2825.90  235.78
  -7  13   8   27.65   58.72
  -7  13  -8    0.12   75.33
  -7  13  -8  -22.76   63.42
   7 -13  -8   13.69   59.34
 -13  -7  -8  -39.12   43.33
 -13  -7  -8   20.24   95.74
  13   7  -8   -1.65   85.34
   8 -13   1   36.66   42.35
   8 -13   1   43.13   95.84
  -8  13   1   96.61   95.02
 -13  -8   1   50.99   21.28
  13   8   1   61.86   66.36
 -13  -8   1   98.72   15.73
  13   8  -1  125.11   73.43
 -13  -8  -1   95.06   44.05
  -8  13  -1   79.59   61.33
   8 -13  -1  154.01   61.25
   8 -13  -1   71.36   78.24
 -13  -8  -1   73.00   37.72
 -13  -8  -1   46.86   77.70
  -8  13   3 2164.99  162.44
 -13  -8  -3 2300.10  129.16
  -8  13  -3 2398.41  219.01
   8 -13  -3 2424.74  145.65
   8 -13  -3 2569.90  168.84
 -13  -8  -3 2478.75  276.55
  13   8  -3 2697.11  295.51
  -8  13   5  112.77   68.31
  -8  13  -5   -9.65   64.45
   8 -13  -5  149.40   72.13
   8 -13  -5   12.20   65.64
 -13  -8  -5   94.73   83.38
 -13  -8  -5  132.89   66.02
  13   8  -5  149.09   99.27
  -8  13   7 5867.35  297.37
  -8  13  -7 5521.06  274.91
  -8  13  -7 5903.02  310.58
   8 -13  -7 5627.21  295.40
 -13  -8  -7 5898.41  327.09
 -13  -8  -7 5823.99  237.38
  13   8  -7 5978.29  388.17
  -8  13   9  193.55   90.83
  -8  13  -9   -3.00   74.28
  -8  13  -9  182.27   67.68
   8 -13  -9  128.64   89.48
 -13  -8  -9   67.15  105.93
 -13  -8  -9  195.05  103.33
  13   8  -9  125.22  201.77
 -13  -9   0    0.82   17.83
 -13  -9   0    1.16   12.47
  13   9   0  -42.90   81.94
  -9  13   0   35.31   68.19
   9 -13   0    4.70   47.37
   9 -13   0   16.06   45.65
  13   9   2  -38.69   50.91
   9 -13   2   -7.00   21.99
   9 -13   2    9.10   46.56
  -9  13   2   72.24   47.49
 -13  -9  -2  -10.91   20.02
 -13  -9  -2  -45.91   58.87
 -13  -9  -2    2.44   36.22
  13   9  -2   43.03   59.44
  -9  13  -2  -18.34   46.04
   9 -13  -2   -5.68   47.31
   9 -13  -2    8.41   36.27
  -9  13   4  407.29   89.69
 -13  -9  -4  205.31   74.08
 -13  -9  -4  334.96  169.28
  13   9  -4  425.94  191.74
  -9  13  -4  293.36   85.18
   9 -13  -4  217.32   77.37
   9 -13  -4  326.41   92.34
  -9  13   6 6108.36  302.88
 -13  -9  -6 6589.32  481.27
 -13  -9  -6 6592.15  300.16
  13   9  -6 6837.05  420.97
  -9  13  -6 6558.77  393.28
   9 -13  -6 6586.85  324.29
  -9  13   8  -11.83   66.95
 -13  -9  -8    6.57   48.23
 -13  -9  -8   49.65  121.72
  -9  13  -8   41.03   49.99
  -9  13  -8   -2.62   94.14
   9 -13  -8   15.12   69.69
  13  10   1   61.55   73.44
  10 -13   1  102.53   64.61
 -10  13   1   44.34   64.73
 -13 -10  -1   27.75   82.67
  13  10  -1   44.16   76.66
 -10  13  -1   26.19   64.47
  10 -13  -1   47.72   98.79
  10 -13  -1   -0.64   69.16
 -10  13   3  323.49   83.74
 -13 -10  -3  180.41  105.54
  13  10  -3  186.23  166.47
 -13 -10  -3  140.49   39.09
 -10  13  -3  256.22  124.99
  10 -13  -3  221.53   84.08
  10 -13  -3  124.94   63.63
 -10  13   5  713.27  126.19
 -13 -10  -5  737.69   73.92
 -13 -10  -5  888.07  158.17
  13  10  -5  787.44  169.50
 -10  13  -5  695.45  117.02
  10 -13  -5  712.74  125.43
 -10  13   7  443.62  116.93
 -13 -10  -7  492.19  139.97
 -13 -10  -7  420.64   77.48
 -10  13  -7  327.90  106.57
 -10  13  -7  527.67  135.79
  10 -13  -7  369.12  113.68
 -13 -11   0  -31.53   70.95
  13  11   0  -23.23   62.84
 -11  13   0   22.58   84.07
  11 -13   0   48.21   84.05
 -11  13   2   50.30   54.87
 -13 -11  -2   18.91   69.39
  13  11  -2    7.92   68.67
 -11  13  -2  -54.50   52.02
  11 -13  -2  -14.00   54.43
  11 -13  -2   18.32   52.80
 -11  13   4  305.18  151.33
 -13 -11  -4  175.33   48.32
 -13 -11  -4  345.45  189.83
  13  11  -4  329.61  201.98
 -11  13  -4  318.06   94.18
  11 -13  -4  246.80   76.18
  11 -13  -4  279.69   99.71
 -11  13   6  337.76  111.54
 -13 -11  -6  348.49   69.52
 -13 -11  -6  424.20  207.61
  13  11  -6  399.30  158.53
 -11  13  -6  362.62  109.41
  11 -13  -6  401.90  116.56
 -12  13   1 7835.10  376.89
  13  12   1 8307.80  429.17
 -13 -12  -1 8049.77  615.35
  13  12  -1 8461.45  439.72
 -12  13  -1 8088.82  380.64
  12 -13  -1 8238.82  389.46
 -12  13   3  971.27  233.39
 -13 -12  -3 1220.70  193.80
  13  12  -3 1351.38  292.13
 -12  13  -3 1241.89  227.01
  12 -13  -3 1166.69  150.26
  12 -13  -3 1016.13   98.92
 -12  13   5   15.41   73.43
 -13 -12  -5   15.32   36.88
 -13 -12  -5   71.82   92.27
  13  12  -5   70.41   93.05
 -12  13  -5   10.81   69.37
  12 -13  -5   23.79   72.58
  12 -13  -5   -6.74   57.41
 -13 -13   0   87.07  106.02
  13  13   0   37.43   94.68
 -13  13   0    6.19  122.16
  13 -13   0   32.23   78.47
 -13  13   2  119.53   80.97
 -13 -13  -2   -0.14  106.55
  13  13  -2   22.94  153.29
 -13  13  -2   24.95   79.94
  13 -13  -2   25.09   83.84
   0 -14   0 6253.15  210.58
   0 -14   0 6316.64  392.81
   0  14   0 5576.52  229.49
  14   0   0 6119.01  265.91
 -14   0   0 6472.76  230.04
   0  14   2 1829.36   98.62
   0 -14   2 1765.17  220.63
   0 -14   2 1786.28  120.69
 -14   0   2 1704.68  138.18
  14   0   2 1861.34  112.05
   0 -14  -2 1741.66  232.52
   0 -14  -2 1762.21  101.80
   0  14  -2 1836.86  115.67
 -14   0  -2 1822.75  114.72
 -14   0  -2 1870.55   98.37
  14   0  -2 1837.55  171.30
   0  14   4  340.51   92.67
   0 -14   4  355.66   89.67
 -14   0   4  294.76   81.01
   0 -14  -4  345.63  100.44
   0 -14  -4  287.13   64.50
   0  14  -4  283.88  120.11
   0  14  -4  250.16   64.80
 -14   0  -4  355.26   69.76
 -14   0  -4  379.58   91.23
  14   0  -4  332.37  127.29
   0  14   6  127.23   89.08
 -14   0   6   62.26   72.45
   0 -14  -6  183.71   96.39
   0 -14  -6  113.07   92.00
   0  14  -6   93.17   71.22
   0  14  -6  159.51   36.14
   0  14  -6  129.37   31.02
 -14   0  -6  141.59   55.63
 -14   0  -6   89.25   69.50
  14   0  -6  156.13  124.99
  14   0  -6  183.46   48.76
   0  14   8   83.73   59.50
 -14   0   8   82.11   42.57
   0 -14  -8   59.20   63.04
   0 -14  -8  125.27   89.20
   0  14  -8  100.50  107.17
   0  14  -8   65.64   45.40
   0  14  -8   46.05   34.71
 -14   0  -8   81.82   57.79
 -14   0  -8    0.95   70.68
  14   0  -8   50.17   70.85
   0  14  10   26.11   51.59
 -14   0  10   10.47   53.86
   0 -14 -10  -27.53   78.77
   0 -14 -10   -4.52   56.90
   0  14 -10   22.63   62.61
 -14   0 -10  -34.99   79.89
 -14   0 -10    1.36   61.21
  14   0 -10    5.63   60.15
  14   1   1 2613.52  157.31
 -14  -1   1 2554.31  118.10
   1 -14   1 2642.21  243.27
   1 -14   1 2579.24  115.12
  -1  14   1 2475.30  117.83
 -14  -1  -1 2495.72  168.57
 -14  -1  -1 2635.21  110.00
  14   1  -1 2993.52  201.11
  -1  14  -1 2671.55  150.57
   1 -14  -1 2847.47  180.47
   1 -14  -1 2625.65  123.40
 -14  -1   3  121.65   40.78
   1 -14   3  135.91   72.24
  -1  14   3  126.49   49.41
 -14  -1  -3  141.38   82.34
 -14  -1  -3  135.87   68.49
  14   1  -3  143.72   67.59
  -1  14  -3  106.45   61.29
   1 -14  -3  129.95   78.05
   1 -14  -3  159.84   51.93
 -14  -1   5 4980.40  169.63
  -1  14   5 5091.29  208.35
 -14  -1  -5 4975.29  192.66
 -14  -1  -5 5083.60  226.53
  14   1  -5 5254.53  352.20
  -1  14  -5 4811.62  164.86
  -1  14  -5 4999.36  226.28
   1 -14  -5 4925.53  274.10
   1 -14  -5 4859.15  214.01
 -14  -1   7  785.19   69.05
  -1  14   7  862.51  148.71
 -14  -1  -7  809.32  111.50
 -14  -1  -7  914.58   95.07
  14   1  -7  320.99  213.15
 -14  -1  -7  872.61  100.69
  14   1  -7  883.41   75.26
  -1  14  -7  892.30   61.14
  -1  14  -7  985.50   70.44
  -1  14  -7  728.52  163.58
   1 -14  -7 1022.38  161.38
   1 -14  -7  931.46  143.78
 -14  -1   9  919.53   74.77
  -1  14   9  934.63  115.32
 -14  -1  -9 1112.79  168.98
  14   1  -9  902.42  118.87
  14   1  -9  877.23  167.88
  -1  14  -9   -4.20  190.71
  -1  14  -9  910.46   79.93
  -1  14  -9  930.85   68.52
   1 -14  -9 1071.15  172.12
   1 -14  -9 1104.40  132.41
  -2  14   0 5083.31  232.74
   2 -14   0 5165.96  252.40
   2 -14   0 4884.98  187.40
 -14  -2   0 5032.70  219.07
 -14  -2   0 4982.20  158.11
  14   2   0 5075.82  263.24
   2 -14   2  230.01  111.31
   2 -14   2  130.33   72.38
  -2  14   2  170.22   51.78
 -14  -2   2  135.31   61.75
  14   2   2   66.52   72.14
  -2  14  -2  152.45   46.50
   2 -14  -2  205.76   81.93
   2 -14  -2  207.98   77.71
 -14  -2  -2  162.93   49.68
 -14  -2  -2  188.78   63.30
  14   2  -2  235.08   67.70
   2 -14   4 4485.74  221.30
  -2  14   4 4388.91  190.89
 -14  -2   4 4625.52  151.25
  -2  14  -4 4357.09  162.18
   2 -14  -4 4459.99  195.66
   2 -14  -4 4312.58  245.18
 -14  -2  -4 4697.84  256.64
  14   2  -4 4545.54  247.41
 -14  -2  -4 4336.75  167.47
 -14  -2   6 1668.89  114.85
  -2  14   6 1624.03  127.05
  14   2  -6 1918.77  253.82
  -2  14  -6 1886.03   87.77
  -2  14  -6 1717.11  137.19
  -2  14  -6 1844.85  127.08
   2 -14  -6 1809.20  198.14
   2 -14  -6 1584.62  167.59
 -14  -2  -6 1811.48  149.50
 -14  -2  -6 1848.53  135.37
 -14  -2  -6 1689.41  113.71
 -14  -2   8  249.12   73.08
  -2  14   8  406.27  136.85
  -2  14  -8  399.74  132.02
  -2  14  -8  422.24   52.77
  -2  14  -8  369.14   62.65
   2 -14  -8  346.47  121.18
   2 -14  -8  411.11   94.92
  14   2  -8  296.71  129.69
 -14  -2  -8  349.71  100.09
 -14  -2  -8  480.03  122.19
  14   2  -8  348.14   53.89
  -2  14  10 2987.98  202.13
  -2  14 -10 2963.83  135.69
  -2  14 -10 2893.42  150.30
  -2  14 -10 3164.20  283.66
   2 -14 -10 1555.39  258.26
   2 -14 -10 2753.72  216.48
 -14  -2 -10 3104.65  190.88
  14   2 -10 2955.94  283.97
 -14  -3   1 3202.90  121.36
 -14  -3   1 3188.61  106.63
   3 -14   1 3233.84  145.76
   3 -14   1 2962.25  176.92
  -3  14   1 3044.61  148.27
  14   3   1 3334.40  157.05
 -14  -3  -1 3163.70  114.87
  14   3  -1 3416.02  242.80
  -3  14  -1 3218.55  144.10
   3 -14  -1 3115.22  150.76
   3 -14  -1 3014.07  258.90
 -14  -3  -1 3244.94  132.32
   3 -14   3   -3.58   49.16
  -3  14   3    7.48   65.00
 -14  -3   3    8.96   39.69
 -14  -3  -3   10.93   37.76
 -14  -3  -3   34.47   31.19
  14   3  -3   43.26   56.53
  -3  14  -3   -3.73   54.88
   3 -14  -3   11.19   55.43
   3 -14  -3   36.65   43.13
 -14  -3   5  153.49   49.16
  -3  14   5  155.20   61.47
 -14  -3  -5  198.27   75.99
 -14  -3  -5  124.95   84.09
 -14  -3  -5  123.12   59.64
  14   3  -5  143.31   85.56
  -3  14  -5  130.95   48.78
  -3  14  -5    3.99   54.20
   3 -14  -5  171.63   63.16
   3 -14  -5  130.92   78.92
 -14  -3   7  584.03   47.45
  -3  14   7  640.36  149.41
 -14  -3  -7  685.05  126.09
 -14  -3  -7  613.85   85.05
  14   3  -7  800.37  139.39
  -3  14  -7  669.84   63.62
  -3  14  -7  628.90   88.33
  -3  14  -7  489.24  113.51
   3 -14  -7  751.93  159.39
   3 -14  -7  715.87  128.45
  -3  14   9  828.00  119.70
 -14  -3  -9  771.90  147.47
 -14  -3  -9  770.14  107.39
  14   3  -9  859.71  178.27
  -3  14  -9  834.00   90.75
  -3  14  -9  720.12  158.85
  -3  14  -9  915.40  115.36
   3 -14  -9   44.07  154.52
   3 -14  -9  879.46  132.17
  -4  14   0 4833.60  253.60
   4 -14   0 4710.75  255.07
   4 -14   0 4669.05  296.57
 -14  -4   0 4761.05  171.84
  14   4   0 4792.63  219.78
 -14  -4   0 4783.87  195.46
  14   4   2  122.48   80.80
   4 -14   2  103.33   92.15
   4 -14   2  151.70   76.99
  -4  14   2  138.31   53.97
 -14  -4   2   88.66   31.57
 -14  -4   2   89.79   26.50
  -4  14  -2   96.40   48.92
   4 -14  -2  124.87  101.51
   4 -14  -2   99.50   84.05
 -14  -4  -2   77.01   65.21
 -14  -4  -2  101.24   54.44
  14   4  -2  130.96   68.81
  -4  14   4 1206.67  109.83
 -14  -4   4 1151.50   50.15
 -14  -4   4 1184.62   57.23
  -4  14  -4 1236.54   94.54
   4 -14  -4 1100.91  112.82
   4 -14  -4 1609.10  202.60
 -14  -4  -4 1161.12   80.58
 -14  -4  -4 1110.43  108.22
 -14  -4  -4 1252.46  144.48
  14   4  -4 1099.70  140.88
  -4  14   6  948.56  116.89
 -14  -4   6 1012.11   69.53
  -4  14  -6 1080.93   95.22
   4 -14  -6 1294.38  206.07
   4 -14  -6 1152.50  184.22
 -14  -4  -6 1074.87   91.22
 -14  -4  -6 1260.42  110.88
  14   4  -6 1142.08  160.66
  -4  14   8 3858.71  306.68
  -4  14  -8 4189.09  171.64
  -4  14  -8 4000.11  250.13
  -4  14  -8 4147.83  189.22
   4 -14  -8 3796.82  234.79
 -14  -4  -8 4151.48  296.08
 -14  -4  -8 4129.20  197.70
  14   4  -8 4040.70  307.73
  -4  14  10 2237.58  181.04
  -4  14 -10 1930.22  122.65
  -4  14 -10 1926.09  199.41
  -4  14 -10 1537.05  139.07
   4 -14 -10 1977.45  189.82
 -14  -4 -10 1722.11  225.93
 -14  -4 -10 1968.36  162.05
  14   4 -10 1794.67  259.74
  14   5   1 1100.29  157.46
 -14  -5   1  985.31   58.19
 -14  -5   1 1043.62   50.81
   5 -14   1 1089.88  103.35
   5 -14   1  962.76   96.16
  -5  14   1 1109.47   99.88
 -14  -5  -1 1048.33  101.45
 -14  -5  -1  974.22   82.66
  14   5  -1 1148.57  119.58
  -5  14  -1  975.56   94.37
   5 -14  -1 1088.01  102.51
   5 -14  -1 1009.15  161.83
 -14  -5   3 4746.65  149.05
 -14  -5   3 4402.10  112.88
   5 -14   3 4556.14  197.04
  -5  14   3 4674.76  279.51
 -14  -5  -3 4712.55  161.72
 -14  -5  -3 4294.61  222.96
 -14  -5  -3 4664.09  181.10
  14   5  -3 4595.98  350.87
  -5  14  -3 4429.55  252.29
   5 -14  -3 4328.41  226.60
   5 -14  -3 4619.43  214.09
 -14  -5   5  294.58   36.15
 -14  -5   5  324.18   32.91
  -5  14   5  336.15   82.22
 -14  -5  -5  308.04   58.55
 -14  -5  -5  329.61  130.26
 -14  -5  -5  299.27   69.28
  14   5  -5  299.07  108.90
  -5  14  -5  315.29   69.27
   5 -14  -5  344.64   93.69
   5 -14  -5  416.79   85.92
  -5  14   7   59.09   87.16
 -14  -5  -7   11.12   55.27
 -14  -5  -7   48.67   41.60
  14   5  -7  -12.21   80.92
  -5  14  -7    8.29   44.39
  -5  14  -7  -19.99   56.99
   5 -14  -7  -48.33   91.95
   5 -14  -7    1.30   66.00
  -5  14   9  440.78  103.93
 -14  -5  -9  376.22   98.39
 -14  -5  -9  415.39   84.47
  14   5  -9  355.25  150.53
  -5  14  -9  374.58   68.18
  -5  14  -9    0.71   81.97
   5 -14  -9  363.30  109.41
  14   6   0  755.17  160.33
 -14  -6   0  808.32   77.34
 -14  -6   0  802.20   67.46
  -6  14   0  804.77  139.37
   6 -14   0  659.17   93.47
   6 -14   0  794.96  143.57
  14   6   2 1170.38  111.98
 -14  -6   2 1098.83   58.34
 -14  -6   2 1079.65   48.33
   6 -14   2 1182.64  142.44
   6 -14   2 1150.78  107.08
  -6  14   2 1196.72  113.12
 -14  -6  -2 1084.98   76.25
 -14  -6  -2 1088.01   65.82
  14   6  -2 1135.58  205.08
  -6  14  -2 1148.56  104.61
   6 -14  -2 1184.32  115.34
   6 -14  -2 1218.66  112.72
  -6  14   4  613.18   97.26
 -14  -6  -4  622.12   64.51
 -14  -6  -4  760.96  109.47
 -14  -6  -4  678.66   76.65
  14   6  -4  683.89  132.01
  -6  14  -4  620.14  134.21
   6 -14  -4  640.94  102.84
   6 -14  -4  743.08  101.19
  -6  14   6  985.73  177.63
 -14  -6  -6  982.21  127.24
 -14  -6  -6  734.20  185.95
  14   6  -6  808.52  162.72
  -6  14  -6  719.80  150.73
   6 -14  -6 1027.93  187.13
   6 -14  -6  814.84  130.18
  -6  14   8 1363.69  146.47
 -14  -6  -8 1185.92  224.31
 -14  -6  -8 1463.12  172.55
  14   6  -8 1302.68  211.46
  -6  14  -8 1193.90  122.85
  -6  14  -8 1341.43  153.04
   6 -14  -8 1194.81  153.16
   7 -14   1  698.37  128.69
   7 -14   1  681.85  103.72
  -7  14   1  864.26  102.95
 -14  -7   1  773.29   51.24
  14   7   1  784.64  110.63
 -14  -7   1  734.44   58.98
  -7  14  -1  941.32  147.80
   7 -14  -1  806.23   95.56
   7 -14  -1  -57.82  149.57
 -14  -7  -1  875.06   85.80
 -14  -7  -1  873.95   72.42
  14   7  -1  780.38  122.15
   7 -14   3  121.14   49.55
  -7  14   3  160.72   72.06
  -7  14  -3  147.85   65.93
   7 -14  -3  260.20   74.11
   7 -14  -3  184.32   71.33
 -14  -7  -3  165.17   40.99
 -14  -7  -3  180.92  131.47
 -14  -7  -3  113.38   48.47
  14   7  -3  214.97  147.86
  -7  14   5  258.94   86.94
  -7  14  -5  319.06   78.73
   7 -14  -5  307.94   90.42
   7 -14  -5  272.43  137.40
 -14  -7  -5  247.84   56.68
 -14  -7  -5  270.49   97.22
  14   7  -5  390.83  121.72
  -7  14   7 1972.13  173.53
  -7  14  -7 2087.39  155.71
  -7  14  -7 2206.99  188.27
   7 -14  -7 2004.38  176.32
 -14  -7  -7 2377.74  193.83
 -14  -7  -7 2024.06  133.37
  14   7  -7 2063.70  239.46
  -8  14   0 1067.56  115.51
   8 -14   0 1017.62  118.33
   8 -14   0  910.66  142.87
 -14  -8   0  895.93   60.72
  14   8   0 1214.20  133.45
 -14  -8   0  955.69   69.06
   8 -14   2   19.83   59.30
   8 -14   2   57.82   57.49
  -8  14   2   52.19   59.89
  14   8   2   31.96   64.30
  -8  14  -2   87.03   56.68
   8 -14  -2    8.22   52.58
   8 -14  -2  128.77   60.57
 -14  -8  -2   28.92   32.63
 -14  -8  -2    5.34   74.72
  14   8  -2   22.44  113.57
 -14  -8  -2   24.80   27.81
  -8  14   4  553.61  104.12
  -8  14  -4   -1.44  142.73
   8 -14  -4  398.44   96.86
   8 -14  -4  646.01  106.78
 -14  -8  -4  614.19   60.84
 -14  -8  -4  623.24  182.75
 -14  -8  -4  408.66   70.86
  14   8  -4  511.18  137.84
  -8  14   6  320.04   90.25
  -8  14  -6    3.50   77.99
   8 -14  -6  336.87   91.60
   8 -14  -6  203.62   90.55
 -14  -8  -6   47.98   90.24
 -14  -8  -6  125.35  104.10
  14   8  -6  313.36  126.50
  -8  14   8  380.38  106.54
  -8  14  -8    1.34   86.85
  -8  14  -8  290.99   78.53
   8 -14  -8  284.93  110.15
 -14  -8  -8  333.54  116.56
 -14  -8  -8  368.55   76.09
  14   8  -8  295.81  153.34
  14   9   1 1161.31  211.80
   9 -14   1 1174.25   86.09
   9 -14   1 1106.79  129.03
  -9  14   1 1310.99  130.79
 -14  -9  -1 1090.81   53.29
 -14  -9  -1 1116.44   82.10
  14   9  -1 1279.20  158.03
  -9  14  -1 1003.29  127.17
   9 -14  -1 1119.54  133.09
   9 -14  -1 1186.46  153.15
  -9  14   3 2829.70  191.18
 -14  -9  -3 2809.68  147.14
 -14  -9  -3 2895.67  234.03
 -14  -9  -3 2738.53  165.67
  14   9  -3 2754.34  240.38
  -9  14  -3 2546.74  182.57
   9 -14  -3 2765.67  195.61
   9 -14  -3 2981.93  175.88
  -9  14   5  655.17  114.87
 -14  -9  -5  473.75  100.89
 -14  -9  -5  676.80  134.99
  14   9  -5  668.77  155.23
  -9  14  -5    1.38  106.83
   9 -14  -5  810.70  107.55
   9 -14  -5  529.53  183.12
  -9  14   7 1044.89  154.08
 -14  -9  -7 1143.15  156.81
 -14  -9  -7 1127.01  272.41
  14   9  -7 1083.55  219.01
  -9  14  -7 1120.01  136.08
  -9  14  -7 1172.35  121.18
   9 -14  -7 1201.89  161.83
 -10  14   0  123.94   75.66
  10 -14   0  140.56  124.92
  14  10   0   69.75   88.15
 -10  14   2   72.57   74.52
 -14 -10  -2   95.50  142.73
  14  10  -2   94.42  140.30
 -10  14  -2   65.04  110.03
  10 -14  -2   37.41   73.76
  10 -14  -2   56.46   54.58
 -10  14   4   45.48   55.46
 -14 -10  -4   20.67   44.89
 -14 -10  -4  -40.74   69.21
 -14 -10  -4  -11.67   33.09
  14  10  -4  -51.14   73.66
 -10  14  -4   16.26   53.20
  10 -14  -4   36.31   57.36
  10 -14  -4   -4.19   46.91
 -10  14   6  741.60  123.03
 -14 -10  -6  556.07  117.36
 -14 -10  -6  739.54  150.60
  14  10  -6  839.51  174.32
 -10  14  -6    2.17  112.05
  10 -14  -6  257.28  113.41
  10 -14  -6  737.44  199.45
  14  11   1  -43.58   76.02
  11 -14   1   53.13   68.49
 -11  14   1   82.30  105.68
 -14 -11  -1   13.14   87.06
  14  11  -1   -3.46  120.52
 -11  14  -1   40.56   64.65
  11 -14  -1   15.87   69.90
 -11  14   3 2020.40  189.11
 -14 -11  -3 2207.09  232.70
  14  11  -3 1972.82  235.63
 -11  14  -3 1939.53  177.95
  11 -14  -3 2101.44  192.42
  11 -14  -3 2041.64  144.80
  14  12   0  917.59  179.58
 -12  14   0 1118.69  150.57
  12 -14   0 1094.35  151.94
 -12  14   2 3264.91  242.23
 -14 -12  -2 4139.21  441.17
  14  12  -2 3358.73  291.43
 -12  14  -2 3150.75  328.41
  12 -14  -2 3235.57  247.23
   0  15   1  339.80   90.81
   0 -15   1  425.58   55.95
   0 -15   1  399.33  108.04
  15   0   1  435.51   56.57
 -15   0   1  376.95   99.31
   0 -15  -1  446.44   90.52
   0 -15  -1  438.19  111.58
   0  15  -1  430.76   52.38
 -15   0  -1  469.84  105.46
 -15   0  -1  461.03   89.49
  15   0  -1  358.17  107.67
   0  15   3   43.93   41.96
   0 -15   3   67.24   68.03
 -15   0   3   -8.51   39.18
   0 -15  -3   -6.13   73.69
   0 -15  -3   16.31   67.16
   0  15  -3   47.50   47.58
   0  15  -3  -55.15   57.40
 -15   0  -3   84.18   76.58
 -15   0  -3   61.12   39.93
  15   0  -3   85.17   55.69
   0  15   5   -8.04   44.39
 -15   0   5   29.85   36.64
   0 -15  -5   -7.09   72.81
   0 -15  -5   25.77   46.79
   0  15  -5    5.10   55.50
   0  15  -5   15.03   44.52
 -15   0  -5   32.46   49.57
 -15   0  -5   61.20   65.94
  15   0  -5   -5.12   96.03
  15   0  -5   29.70   38.09
   0  15   7   -5.96   62.54
 -15   0   7  117.59   75.26
   0 -15  -7   68.50   67.40
   0 -15  -7  139.71  100.73
  15   0  -7  109.22  141.79
   0  15  -7   94.12   37.25
   0  15  -7  144.85   31.99
   0  15  -7   28.98   79.05
 -15   0  -7  134.53   59.83
 -15   0  -7   -0.16   74.80
  15   0  -7  145.38   52.43
   0  15   9   48.52  104.98
 -15   0   9   75.52   49.09
   0 -15  -9   84.45   76.48
   0 -15  -9  195.23  104.46
   0  15  -9   92.16   84.03
 -15   0  -9   97.03   70.08
 -15   0  -9    1.51   83.90
  15   0  -9   71.98   53.13
  15   0  -9  101.19  103.01
 -15  -1   0    6.26   45.27
  15   1   0   28.40   60.05
  -1  15   0   28.18   31.91
   1 -15   0   -2.98   33.61
   1 -15   0   20.31   88.92
 -15  -1   0   -1.25   35.55
 -15  -1   2 3829.84  155.72
   1 -15   2 3909.30  197.05
   1 -15   2 3625.80  225.97
  -1  15   2 3671.70  215.13
  15   1   2 3931.46  150.30
 -15  -1  -2 3765.17  173.77
 -15  -1  -2 4002.53  156.52
  -1  15  -2 3727.97  146.90
   1 -15  -2 3907.10  331.79
   1 -15  -2 3909.88  223.55
  15   1  -2 3974.27  199.51
 -15  -1   4 6259.44  215.81
   1 -15   4 6744.33  313.36
  -1  15   4 6365.74  246.16
 -15  -1  -4 6153.27  326.62
 -15  -1  -4 6568.70  235.10
  15   1  -4 6444.02  307.39
  -1  15  -4 6237.04  253.15
   1 -15  -4 6382.08  255.03
   1 -15  -4 6083.92  330.78
 -15  -1   6 1806.41  134.88
  -1  15   6 1866.66  131.71
 -15  -1  -6 1766.35  175.51
 -15  -1  -6 1844.31  148.63
  15   1  -6 1698.41  264.75
  -1  15  -6 1864.67  146.69
  -1  15  -6 1990.65  119.53
  -1  15  -6 1749.30   95.83
   1 -15  -6 1926.94  197.10
   1 -15  -6 1711.69  141.98
 -15  -1   8  -15.84   45.81
  -1  15   8  -10.11   47.19
 -15  -1  -8  -53.43   44.31
 -15  -1  -8    0.25   54.16
  15   1  -8    8.90   68.88
  15   1  -8   14.74   33.16
  -1  15  -8    4.87   51.53
  -1  15  -8   15.81   46.40
  -1  15  -8   16.41   39.66
   1 -15  -8  -19.21   51.18
   1 -15  -8  -24.11   70.96
   2 -15   1 1325.35  205.29
   2 -15   1 1351.52  134.56
  -2  15   1 1279.67   95.07
 -15  -2   1 1199.74  119.82
  15   2   1 1273.54   98.86
 -15  -2   1 1325.93  104.34
  -2  15  -1 1260.19  130.66
   2 -15  -1 1347.50   99.78
   2 -15  -1 1236.21  204.03
 -15  -2  -1 1295.14   93.99
 -15  -2  -1 1269.91   79.78
  15   2  -1 1320.31  169.52
   2 -15   3 3978.83  222.97
  -2  15   3 3943.34  235.41
 -15  -2   3 4079.24  187.51
  -2  15  -3 3695.73  200.27
   2 -15  -3 4144.11  333.85
   2 -15  -3 3811.78  182.34
  15   2  -3 3695.02  217.79
 -15  -2  -3 4015.45  182.29
 -15  -2  -3 4033.21  205.88
  -2  15   5  891.89   96.09
 -15  -2   5  686.65   91.87
  -2  15  -5  717.20   74.42
  -2  15  -5  830.65   97.51
   2 -15  -5  775.46  134.55
   2 -15  -5  781.65  100.01
 -15  -2  -5  724.02   82.41
 -15  -2  -5  644.53   97.24
  15   2  -5  804.59  131.16
  -2  15   7  196.85   71.61
 -15  -2   7  195.46   41.80
  -2  15  -7  213.58   68.02
  -2  15  -7  183.15   78.22
  -2  15  -7  148.22   72.17
   2 -15  -7  242.96  119.89
   2 -15  -7  119.57  102.13
 -15  -2  -7   62.74   50.42
 -15  -2  -7  215.56   77.41
  15   2  -7  286.45  158.12
  15   2  -7   13.07   44.44
 -15  -2  -7  224.02   64.23
  -2  15   9 3724.78  309.51
  -2  15  -9 3724.67  224.18
  -2  15  -9 3567.66  220.50
  -2  15  -9 3707.32  151.63
   2 -15  -9 3805.97  239.61
   2 -15  -9 3416.46  425.43
 -15  -2  -9 3405.91  207.72
  15   2  -9 3629.38  306.44
 -15  -3   0   -6.46   29.88
  15   3   0  -25.91   41.54
  -3  15   0   -4.82   57.70
   3 -15   0  -18.29   57.46
   3 -15   0    3.58   51.08
 -15  -3   0   10.07   38.29
 -15  -3   2   -7.32   22.18
  15   3   2   12.46   34.82
 -15  -3   2   12.36   25.87
   3 -15   2    4.76   34.43
   3 -15   2  -29.05   74.10
  -3  15   2    7.71   37.14
 -15  -3  -2  -12.02   51.47
 -15  -3  -2  -11.88   42.30
  15   3  -2   66.91   49.00
  -3  15  -2   14.21   33.96
   3 -15  -2  -20.96   58.48
   3 -15  -2  -10.81   52.69
 -15  -3   4  109.56   55.88
  -3  15   4  101.74   94.68
 -15  -3  -4   94.22   87.23
 -15  -3  -4  103.30   47.12
  15   3  -4   91.88   80.50
  -3  15  -4  125.77   76.91
   3 -15  -4  165.66  123.52
   3 -15  -4  149.25   63.29
 -15  -3   6  906.50   59.18
  -3  15   6  937.23  112.19
 -15  -3  -6 1025.59   95.52
 -15  -3  -6 1025.40   97.04
 -15  -3  -6  918.24  167.07
  15   3  -6 1016.37  238.35
  -3  15  -6  925.92   86.66
  -3  15  -6 1039.51  104.38
  -3  15  -6  871.33   75.02
   3 -15  -6  929.31  175.56
   3 -15  -6 1016.48  217.20
  -3  15   8  291.72   90.07
 -15  -3  -8  301.54   79.02
 -15  -3  -8  118.29  103.27
 -15  -3  -8   22.33   90.09
  15   3  -8  425.35  127.11
  -3  15  -8  280.62  102.25
  -3  15  -8  358.18   80.80
  -3  15  -8  279.14   87.28
   3 -15  -8  266.68   94.14
   3 -15  -8  383.22  192.27
   4 -15   1   24.95   81.89
   4 -15   1   55.57   41.95
  -4  15   1   17.78   43.58
 -15  -4   1   40.98   44.70
 -15  -4   1   -0.43   24.18
  15   4   1   -1.26   69.67
  -4  15  -1    6.33   42.71
   4 -15  -1   -3.09   67.99
   4 -15  -1  -21.39   55.66
 -15  -4  -1   35.09   52.80
 -15  -4  -1   38.03   27.50
  15   4  -1  -36.41   55.08
   4 -15   3  832.49  104.74
  -4  15   3  789.13   98.11
 -15  -4   3  859.00   56.26
 -15  -4   3  899.25   71.46
  -4  15  -3  855.84  129.32
   4 -15  -3  898.80  122.80
   4 -15  -3  792.38   99.08
 -15  -4  -3  757.85   83.12
 -15  -4  -3  800.35   71.69
  15   4  -3  887.26  129.80
  -4  15   5   69.48   54.94
 -15  -4   5   27.03   20.70
 -15  -4   5   11.98   35.75
  -4  15  -5   76.22   44.47
   4 -15  -5   -4.06   91.14
   4 -15  -5  -27.54  110.46
 -15  -4  -5   48.98   64.50
 -15  -4  -5   -6.73   53.23
 -15  -4  -5   54.45   77.37
  15   4  -5   32.96   74.36
  -4  15   7  265.88   77.89
  -4  15  -7   10.09   63.58
  -4  15  -7  158.49   62.37
  -4  15  -7  193.12   53.49
   4 -15  -7  210.49  156.99
   4 -15  -7  135.88  132.51
 -15  -4  -7  193.11   98.77
 -15  -4  -7  226.32  111.32
 -15  -4  -7  264.91   76.69
  15   4  -7  201.76  116.14
 -15  -5   0   -7.83   25.90
 -15  -5   0   -2.72   21.37
  15   5   0  -14.74   70.77
  -5  15   0  -16.52   62.19
   5 -15   0  -16.75   40.43
   5 -15   0   35.29   46.60
  15   5   2   34.76   46.97
 -15  -5   2   32.27   19.71
 -15  -5   2   -0.13   36.07
   5 -15   2   18.82   48.84
   5 -15   2   39.23   44.98
  -5  15   2    7.61   46.92
 -15  -5  -2   -7.83   34.73
 -15  -5  -2   -2.69   28.36
  15   5  -2  -44.81   91.89
  -5  15  -2   -6.37   43.44
   5 -15  -2    7.38   48.55
   5 -15  -2   23.90   56.61
  -5  15   4 1021.16  171.21
 -15  -5  -4 1113.28  123.60
 -15  -5  -4 1010.94   97.31
  15   5  -4  981.88  155.00
  -5  15  -4 1090.19  149.29
   5 -15  -4  999.36  120.59
   5 -15  -4 1142.48  137.59
 -15  -5  -4 1143.23   84.19
  -5  15   6  154.00   74.81
 -15  -5  -6   20.20   54.25
 -15  -5  -6  140.57   75.04
 -15  -5  -6  153.24   66.54
  15   5  -6   80.68  101.89
  -5  15  -6  142.97   62.17
   5 -15  -6  178.99   89.73
   5 -15  -6  231.67  121.25
  -5  15   8   69.88  103.54
 -15  -5  -8   26.75   79.77
 -15  -5  -8   -0.68   97.04
  15   5  -8   27.78   95.36
  -5  15  -8   -4.21   51.10
  -5  15  -8   50.43   43.79
   5 -15  -8  -12.12   82.34
   5 -15  -8   -7.02   69.11
 -15  -6   1  186.11   38.02
  15   6   1  324.52   80.97
 -15  -6   1  327.83   32.64
   6 -15   1  142.21  117.40
   6 -15   1  315.57   77.74
  -6  15   1  204.00   77.95
 -15  -6  -1  249.40   72.99
 -15  -6  -1  235.44   40.94
  15   6  -1  342.69   93.20
  -6  15  -1  301.36  113.04
   6 -15  -1  384.86  118.08
   6 -15  -1  265.96   81.89
   6 -15   3 1677.89  172.54
  -6  15   3 1836.06  203.78
 -15  -6  -3 1633.71  104.43
 -15  -6  -3 1687.08  128.63
  15   6  -3 1874.00  180.46
  -6  15  -3 1581.22  125.53
   6 -15  -3 1782.18  156.13
   6 -15  -3 1613.79  143.57
  -6  15   5 1056.89  126.36
 -15  -6  -5 1050.13   87.78
 -15  -6  -5  998.97  135.77
 -15  -6  -5 1016.99  104.13
  15   6  -5 1186.85  167.98
  -6  15  -5 1078.83  111.94
   6 -15  -5  928.45  136.07
   6 -15  -5 1093.22  193.24
  -6  15   7   40.77   60.87
 -15  -6  -7    2.99   43.71
 -15  -6  -7  -10.76   63.63
  15   6  -7   57.48   86.27
  -6  15  -7   -0.09   78.03
  -6  15  -7    9.82   63.90
   6 -15  -7  -80.41   99.07
   6 -15  -7   52.68   70.49
  -7  15   0    7.30   50.75
   7 -15   0   15.83   78.94
   7 -15   0   10.52   48.60
 -15  -7   0   16.91   30.89
 -15  -7   0    3.92   23.50
  15   7   0   35.15   58.82
   7 -15   2  -15.24   61.51
   7 -15   2  -12.10   46.69
  -7  15   2   66.75   78.57
  15   7   2    3.17   50.69
  -7  15  -2   39.68   70.23
   7 -15  -2    5.33   77.17
   7 -15  -2   19.56   49.34
 -15  -7  -2   -4.71   30.36
 -15  -7  -2    2.86   38.21
  15   7  -2   33.92   96.69
  -7  15   4   49.88   62.49
  -7  15  -4   -2.88   57.72
   7 -15  -4   -0.42  107.66
   7 -15  -4   41.66   67.02
 -15  -7  -4   27.61  112.73
 -15  -7  -4   47.93   38.20
 -15  -7  -4   55.77   72.92
  15   7  -4   35.98   84.34
  -7  15   6 1074.00  140.67
  -7  15  -6 1054.30  124.35
   7 -15  -6  500.58  225.02
   7 -15  -6 1599.86  222.91
 -15  -7  -6 1115.81  144.59
 -15  -7  -6 1008.60  153.51
  15   7  -6 1222.46  194.12
   8 -15   1  291.95   77.03
   8 -15   1  442.68   95.58
  -8  15   1  315.02  149.50
  15   8   1  326.32  156.70
  -8  15  -1  496.26   93.73
   8 -15  -1  542.34   97.03
   8 -15  -1  386.87   87.17
 -15  -8  -1  298.33   71.06
 -15  -8  -1  411.44   39.51
  15   8  -1  479.17  175.61
  -8  15   3   21.77   49.60
  -8  15  -3  -19.79   72.92
   8 -15  -3   30.82   76.33
   8 -15  -3    8.03   80.83
 -15  -8  -3   -0.98   47.78
 -15  -8  -3    5.46   25.79
 -15  -8  -3  -51.77   61.03
  15   8  -3   13.56   65.71
  -8  15   5  901.38  133.97
  -8  15  -5   -3.97  178.91
   8 -15  -5 1064.56  134.93
   8 -15  -5 1246.31  214.97
 -15  -8  -5  972.06   85.67
 -15  -8  -5  921.97  232.88
 -15  -8  -5 1007.95  100.02
  15   8  -5 1045.05  179.02
  15   9   0   14.83   58.92
  -9  15   0   -2.47   81.05
   9 -15   0   22.14   60.28
   9 -15   0  -43.78   54.66
  -9  15   2  531.42  108.70
  15   9  -2  565.85  133.23
  -9  15  -2  427.94  104.09
   9 -15  -2  549.37  113.36
   9 -15  -2  386.76   96.10
  -9  15   4  217.15   90.10
 -15  -9  -4  129.54   73.85
 -15  -9  -4  314.10  107.75
 -15  -9  -4  134.36   86.59
  15   9  -4  135.57  117.88
  -9  15  -4    1.21   82.51
   9 -15  -4  121.84  144.97
   9 -15  -4  222.52   84.42
  15  10   1  110.89   97.39
  10 -15   1  241.87   88.95
 -10  15   1  105.61   89.03
  15  10  -1  146.27  164.70
 -10  15  -1  172.95   86.21
  10 -15  -1  123.52   92.84
 -10  15   3    4.74  108.99
 -15 -10  -3   23.99  131.36
  15  10  -3   45.33   87.73
 -10  15  -3   57.60  100.60
  10 -15  -3  -58.20  112.94
  10 -15  -3   35.08   89.43
  15  11   0    5.46  117.58
 -11  15   0   41.75   65.94
  11 -15   0  -17.58   66.74
   0 -16   0  167.13   88.67
   0 -16   0   73.60   47.64
   0  16   0   88.93   43.67
 -16   0   0  112.27   54.69
 -16   0   0  105.78   45.37
  16   0   0   48.69   49.72
   0  16   2  892.21  120.64
   0 -16   2  829.55   74.42
   0 -16   2  893.17  139.96
 -16   0   2  866.00   85.52
   0 -16  -2  849.58   85.78
   0 -16  -2  652.73  221.53
   0  16  -2  828.61   67.00
 -16   0  -2  730.94   95.46
 -16   0  -2  769.90  121.93
  16   0  -2  770.32  104.88
   0 -16   4  -27.00   59.06
 -16   0   4  -22.07   53.29
   0  16   4  -14.26   37.57
   0  16  -4    4.41   50.63
   0  16  -4   51.80   41.09
 -16   0  -4   39.02   45.48
 -16   0  -4  -30.71   36.97
  16   0  -4   53.23   51.87
   0 -16  -4    4.25   40.69
   0 -16  -4  -42.47   68.77
 -16   0   6 1315.74  142.69
   0  16   6 1103.59  117.52
   0  16  -6 1310.67   77.48
   0  16  -6 1366.68   96.97
   0  16  -6 1398.88  143.06
 -16   0  -6 1205.09  133.78
 -16   0  -6  953.95  112.45
  16   0  -6 1237.26  240.57
   0 -16  -6 1355.94  128.02
   0 -16  -6 1274.84  195.98
 -16   0   8  193.42   59.47
   0  16   8    1.74   81.32
   0  16  -8  292.88   99.68
 -16   0  -8  327.57  126.28
 -16   0  -8   -0.01  101.28
  16   0  -8  276.67  103.01
  16   0  -8  390.63  121.78
   0 -16  -8  367.86   91.72
   0 -16  -8  432.97  137.19
  16   1   1  973.24  121.39
 -16  -1   1  845.66   87.43
 -16  -1   1 1018.63   74.35
   1 -16   1  877.12  143.06
   1 -16   1 1050.89  126.37
  -1  16   1 1000.85   87.66
 -16  -1  -1 1015.12  136.92
 -16  -1  -1  914.27  114.23
  16   1  -1  965.96  156.76
  -1  16  -1  880.98  114.20
   1 -16  -1  908.37  143.02
   1 -16  -1  872.23   90.90
 -16  -1   3 9059.97  355.30
   1 -16   3 8804.97  405.40
  -1  16   3 8887.09  388.28
 -16  -1  -3 9232.85  346.90
 -16  -1  -3 8520.09  296.62
  16   1  -3 9270.73  471.47
  -1  16  -3 8659.32  282.96
   1 -16  -3 8741.09  327.31
   1 -16  -3 8925.90  556.00
 -16  -1   5  414.91   98.12
  -1  16   5  510.66   84.78
 -16  -1  -5  443.34   92.42
 -16  -1  -5  511.98   77.72
  16   1  -5  457.48  116.38
  -1  16  -5  412.35   90.14
  -1  16  -5  452.38   98.36
   1 -16  -5  458.80  128.18
   1 -16  -5  437.77   88.89
 -16  -1   7 1611.54  100.20
  -1  16   7 1661.84  141.72
 -16  -1  -7 1787.99  194.68
 -16  -1  -7 1607.45  163.82
  16   1  -7 1599.73  197.19
  -1  16  -7 1611.94  139.02
  -1  16  -7 1757.16  155.63
  -1  16  -7 1773.16   88.37
   1 -16  -7 1505.37  212.36
   1 -16  -7 1725.42  154.79
 -16  -2   0  135.68   65.07
  -2  16   0   61.93   79.97
   2 -16   0  198.84   84.13
   2 -16   0   19.34   83.59
 -16  -2   0  121.75   77.56
  16   2   0  142.54   59.98
 -16  -2   2  371.62   60.49
   2 -16   2  395.81   68.83
   2 -16   2  386.26  106.40
  -2  16   2  473.63   74.99
  16   2   2  490.93   67.36
 -16  -2   2  473.22   51.84
  -2  16  -2  339.85   66.20
   2 -16  -2  275.83  117.71
   2 -16  -2  399.90  116.42
 -16  -2  -2  364.58  112.97
 -16  -2  -2  485.04   60.54
  16   2  -2  324.72   94.18
  -2  16   4  382.31  122.02
 -16  -2   4  320.11   57.11
  -2  16  -4  381.03   97.64
   2 -16  -4  344.73   83.34
   2 -16  -4  320.46  181.53
 -16  -2  -4  434.46  125.27
 -16  -2  -4  527.88   67.80
  16   2  -4  281.99  105.86
  -2  16   6   65.70   59.91
 -16  -2   6   54.07   54.62
  -2  16  -6   -4.03   61.54
  -2  16  -6   65.42   68.52
  -2  16  -6   90.00   58.05
   2 -16  -6  -13.30   87.66
   2 -16  -6   21.11  101.14
 -16  -2  -6   72.01   82.04
 -16  -2  -6   49.78   99.97
  16   2  -6   65.85  135.22
  -2  16   8  961.14  128.03
  -2  16  -8  946.73   91.07
  -2  16  -8 1025.11   78.71
  -2  16  -8 1140.84  130.98
   2 -16  -8  972.45  141.06
   2 -16  -8  946.85  270.86
 -16  -2  -8 1281.00  179.63
 -16  -2  -8 1004.22  221.01
  16   2  -8 1041.45  189.07
 -16  -3   1   35.44   38.81
   3 -16   1   58.54   70.75
   3 -16   1   34.00   48.58
  -3  16   1   80.91   49.31
  16   3   1   51.78   49.88
 -16  -3   1   57.37   32.52
 -16  -3  -1   51.80   43.85
 -16  -3  -1   21.85   34.27
  16   3  -1   38.54   60.71
  -3  16  -1   67.65   46.79
   3 -16  -1   -8.54  113.71
   3 -16  -1   22.90   51.21
 -16  -3   3   88.53   48.45
 -16  -3   3   62.88   36.50
   3 -16   3   62.55   71.42
  -3  16   3   62.58   57.79
 -16  -3  -3   35.77   66.90
  16   3  -3   87.80   76.84
  -3  16  -3   40.98   49.84
   3 -16  -3   88.61   58.65
   3 -16  -3   48.86   82.07
 -16  -3  -3  108.14   53.22
 -16  -3   5   85.66   55.46
  -3  16   5   33.13  105.47
 -16  -3  -5  157.48   99.91
 -16  -3  -5   87.69   83.83
  16   3  -5  186.31   92.74
  -3  16  -5  127.69   80.86
   3 -16  -5   13.72  146.14
   3 -16  -5  117.94  109.27
  -3  16   7   85.34   73.29
 -16  -3  -7  130.93   63.17
 -16  -3  -7  186.53  120.92
  16   3  -7   82.75  109.31
  -3  16  -7   81.02   56.22
  -3  16  -7  131.28   48.55
  -3  16  -7   67.96   69.79
   3 -16  -7   94.04  124.26
   3 -16  -7   51.26  159.38
  -4  16   0  845.90  144.63
   4 -16   0  828.32  185.38
   4 -16   0  795.21   98.00
 -16  -4   0  892.23  106.44
 -16  -4   0  846.84   89.88
  16   4   0  675.34  161.59
   4 -16   2  461.36  101.69
   4 -16   2  492.45   80.17
  -4  16   2  630.53   85.81
  16   4   2  402.46   82.04
 -16  -4   2  497.40   67.62
 -16  -4   2  391.19   80.50
  -4  16  -2  521.95   80.69
   4 -16  -2  394.18  173.97
   4 -16  -2  487.28   88.50
 -16  -4  -2  392.21   72.04
 -16  -4  -2  539.43   59.18
  16   4  -2  457.10  163.63
  -4  16   4   19.28   55.24
 -16  -4   4   -1.56   33.85
 -16  -4   4   27.97   39.65
  -4  16  -4   33.53   69.84
   4 -16  -4   74.10   55.47
   4 -16  -4   16.28   73.21
 -16  -4  -4   28.36   49.17
 -16  -4  -4   32.56   40.53
  16   4  -4    4.12   74.27
  -4  16   6  198.97  130.13
  -4  16  -6  181.99   57.26
  -4  16  -6  265.74  101.67
   4 -16  -6  249.76  111.31
   4 -16  -6  283.95  135.41
 -16  -4  -6  231.81   67.51
 -16  -4  -6  197.23   81.14
  16   4  -6  185.97  115.76
  16   5   1  134.35   71.96
 -16  -5   1  140.14   51.91
 -16  -5   1  115.22   40.35
   5 -16   1  108.84   79.58
   5 -16   1  292.66   70.35
  -5  16   1   91.10   68.38
 -16  -5  -1  127.02   48.20
 -16  -5  -1  153.76   62.85
  16   5  -1  227.38   82.33
  -5  16  -1  204.35  104.40
   5 -16  -1  200.06  108.78
   5 -16  -1  177.33  125.99
   5 -16   3 2797.22  239.26
  -5  16   3 2658.79  170.72
 -16  -5  -3 2525.31  142.62
 -16  -5  -3 2531.91  166.44
  16   5  -3 2790.59  217.41
  -5  16  -3 2511.09  156.74
   5 -16  -3 2805.03  296.73
   5 -16  -3 2581.38  177.15
  -5  16   5  -20.21   91.79
 -16  -5  -5   32.50   43.75
 -16  -5  -5   56.92   52.33
  16   5  -5  -35.75   83.58
  -5  16  -5   69.02   76.16
   5 -16  -5   25.78   99.28
   5 -16  -5  -27.83   73.31
  -5  16   7 1008.73  140.35
 -16  -5  -7 1202.43  112.29
 -16  -5  -7 1380.01  137.21
 -16  -5  -7 1092.98  134.00
  16   5  -7 1177.23  197.54
  -5  16  -7 1247.93  149.93
  -5  16  -7 1164.15  170.57
   5 -16  -7  989.41  176.40
   5 -16  -7  826.82  230.00
 -16  -6   0  123.56   63.77
  16   6   0  235.05   86.51
  -6  16   0  274.80  111.16
   6 -16   0  195.70  125.22
   6 -16   0  268.31  114.56
 -16  -6   0  109.54   54.66
  16   6   2  358.26   84.19
   6 -16   2  193.61  121.09
   6 -16   2  239.54   77.83
  -6  16   2  311.70   83.36
 -16  -6  -2  257.08   88.39
 -16  -6  -2  205.34   48.29
  16   6  -2  309.48  161.22
  -6  16  -2  176.80   78.07
   6 -16  -2  238.59  144.79
   6 -16  -2  299.56   86.59
  -6  16   4  645.57  161.72
 -16  -6  -4  465.84  127.36
 -16  -6  -4  616.01   70.62
  16   6  -4  573.66  140.51
  -6  16  -4  582.56   96.09
   6 -16  -4  533.40  188.96
  -6  16   6  175.24   85.58
 -16  -6  -6  209.51   92.72
 -16  -6  -6  209.37  137.55
 -16  -6  -6   90.18  112.12
  16   6  -6  249.53  117.00
  -6  16  -6    0.06   71.36
   6 -16  -6  180.75  151.27
   6 -16  -6  161.67  141.62
   7 -16   1  330.08   84.71
   7 -16   1  390.00  134.97
  -7  16   1  475.06   90.60
  16   7   1  184.69  151.99
  -7  16  -1  354.76   89.50
   7 -16  -1  484.92   93.39
   7 -16  -1  267.11  143.28
 -16  -7  -1  244.05   50.34
 -16  -7  -1  266.82   63.49
  16   7  -1  288.00  162.96
  -7  16   3   25.20   88.57
  -7  16  -3   19.50   81.50
   7 -16  -3   38.22   93.43
   7 -16  -3   33.67   93.15
 -16  -7  -3  -21.70   59.23
 -16  -7  -3    9.54   49.00
  16   7  -3   12.85   73.54
  -7  16   5   33.47   51.40
  -7  16  -5   -1.32   45.79
   7 -16  -5 -224.66   83.03
   7 -16  -5   29.42   56.63
 -16  -7  -5   -1.17   32.95
 -16  -7  -5   54.00   88.01
 -16  -7  -5   13.10   40.39
  16   7  -5    1.66   69.85
  -8  16   0  373.80   97.14
   8 -16   0  295.42   85.95
   8 -16   0  405.09   99.63
  16   8   0  367.50  108.83
  -8  16   2  -29.59   83.65
  -8  16  -2  -41.03   49.59
   8 -16  -2   40.55   83.13
   8 -16  -2   47.13   80.42
 -16  -8  -2    2.52   43.20
 -16  -8  -2    5.59   23.70
  16   8  -2   28.93   66.80
  -8  16   4 1957.25  169.97
  -8  16  -4 1976.27  223.65
   8 -16  -4 1879.57  265.40
   8 -16  -4 1862.78  271.31
 -16  -8  -4 1862.43  108.99
 -16  -8  -4 2178.75  205.57
 -16  -8  -4 1844.82  182.25
  16   8  -4 1916.25  228.81
  16   9   1 1518.64  174.92
   9 -16   1 1522.30  159.28
  -9  16   1 1410.73  233.79
  16   9  -1 1351.32  186.01
  -9  16  -1 1546.69  152.50
   9 -16  -1 1524.89  164.49
   9 -16  -1 1456.95  197.07
  -9  16   3  250.88  100.21
  16   9  -3  167.26  124.76
  -9  16  -3  251.09   93.17
   9 -16  -3  269.04  157.25
   9 -16  -3  188.46  138.94
  17   0   1 2047.55  149.61
 -17   0   1 1892.43  133.40
   0  17   1 2051.44  170.13
   0 -17   1 2056.44  119.16
   0 -17   1 2520.22  310.69
 -17   0  -1 1865.43  138.70
 -17   0  -1 2107.69  122.64
  17   0  -1 2226.19  142.09
   0 -17  -1 2079.98  177.41
   0 -17  -1 2139.83  309.45
   0  17  -1 1990.41  111.09
 -17   0   3  448.40  108.55
   0  17   3  391.32  112.87
   0 -17   3  434.27  191.00
 -17   0  -3  498.75  114.12
  17   0  -3  355.67  150.96
   0 -17  -3  401.38  139.34
   0 -17  -3  291.10  119.24
   0  17  -3  430.86   56.57
 -17   0   5  258.06   65.82
   0  17   5    5.26  116.45
 -17   0  -5  354.48   90.47
 -17   0  -5  374.58   74.12
  17   0  -5  292.45  108.75
   0 -17  -5  369.24  137.47
   0 -17  -5  204.21   82.38
   0  17  -5  228.40   98.69
   0  17  -5  152.74   72.06
   0  17  -5  348.89   42.89
 -17  -1   0    5.92   43.50
  17   1   0   14.96   68.74
 -17  -1   0  -15.28   35.41
  -1  17   0  -36.50   39.99
   1 -17   0  -34.33   41.31
   1 -17   0   32.49  113.56
 -17  -1   2 2146.33  180.24
 -17  -1   2 2290.61  113.41
   1 -17   2 2304.47  128.30
   1 -17   2 2342.87  206.80
  -1  17   2 2144.91  135.34
 -17  -1  -2 2073.44  146.30
 -17  -1  -2 2303.23  176.66
  17   1  -2 2388.13  170.27
  -1  17  -2 2333.65  166.19
   1 -17  -2 2485.31  325.24
   1 -17  -2 2254.28  200.60
 -17  -1   4 1268.99   98.21
  -1  17   4 1206.15  169.37
 -17  -1  -4 1192.28  185.66
 -17  -1  -4 1171.45  155.35
  17   1  -4 1299.37  151.68
  -1  17  -4 1199.25   88.99
   1 -17  -4 1169.54  184.61
   1 -17  -4 1264.61  121.59
 -17  -1   6   14.61   31.06
 -17  -1  -6   13.45   51.57
 -17  -1  -6   16.92   41.50
  17   1  -6   56.43   64.53
  -1  17  -6  -16.99   25.06
  -1  17  -6   -3.54   52.55
  -1  17  -6  -27.70   30.02
   1 -17  -6  -38.65   74.65
   1 -17  -6   78.36   48.97
   2 -17   1  187.34   64.72
   2 -17   1  175.08  102.37
  -2  17   1  193.07   64.28
 -17  -2   1  206.92   73.69
 -17  -2   1  225.27   59.72
  17   2   1  138.20   62.41
  -2  17  -1  177.91   92.42
   2 -17  -1  270.57   68.17
   2 -17  -1  215.64  104.08
 -17  -2  -1  215.58   64.17
 -17  -2  -1  182.41   80.76
  17   2  -1   76.02  120.96
   2 -17   3   89.61  116.01
  -2  17   3   78.02   52.95
 -17  -2   3   28.64   34.96
 -17  -2   3   36.01   40.47
  -2  17  -3   29.18   44.65
   2 -17  -3  122.98  134.09
   2 -17  -3    6.96   55.65
 -17  -2  -3   39.85   54.83
 -17  -2  -3   35.74   44.48
  17   2  -3   65.47  110.16
  -2  17   5  149.62  100.45
 -17  -2   5   47.73   41.47
  -2  17  -5   99.33   47.89
   2 -17  -5   -6.23   67.73
   2 -17  -5  -18.67  152.17
 -17  -2  -5   96.75  100.87
 -17  -2  -5   74.83   55.77
  17   2  -5  104.58   88.74
 -17  -3   0   -1.32   37.27
  17   3   0  -27.97   48.32
 -17  -3   0   -4.88   30.12
  -3  17   0   -0.80   64.84
   3 -17   0  -15.48   44.54
   3 -17   0    0.62   64.84
 -17  -3   2 2464.75  142.71
 -17  -3   2 2496.77  166.64
   3 -17   2 2560.94  202.50
   3 -17   2 2526.98  150.05
  -3  17   2 2469.53  157.65
 -17  -3  -2 2300.55  140.83
 -17  -3  -2 2467.54  123.63
  17   3  -2 2474.04  265.23
  -3  17  -2 2371.51  143.97
   3 -17  -2 2390.55  215.09
   3 -17  -2 2473.86  160.18
 -17  -3   4   -8.24   44.20
 -17  -3   4   20.30   32.38
  -3  17   4   31.33   56.49
 -17  -3  -4   15.56   53.60
 -17  -3  -4   61.42   43.02
  17   3  -4   46.44   76.10
  -3  17  -4   54.46   46.37
   3 -17  -4  -23.06   58.18
   3 -17  -4   25.52   82.23
  -3  17   6  105.16  116.07
 -17  -3  -6  107.55   75.84
 -17  -3  -6   97.96   63.63
  17   3  -6  157.94  105.82
  -3  17  -6   99.07   49.26
  -3  17  -6  103.12   87.11
   3 -17  -6  124.36  123.35
   3 -17  -6   94.66  165.98
   4 -17   1  -47.28   55.27
   4 -17   1    8.71   43.11
  -4  17   1    0.20   64.83
  17   4   1   61.62   68.30
 -17  -4   1   -6.96   46.51
 -17  -4   1  -16.08   38.26
  -4  17  -1    8.49   63.65
   4 -17  -1   -2.37   68.36
   4 -17  -1  -33.01   59.97
 -17  -4  -1    2.10   53.56
 -17  -4  -1   30.13   43.53
  17   4  -1   31.23   50.43
   4 -17   3  126.99  128.37
  -4  17   3  167.41   73.03
  -4  17  -3  110.19   63.43
   4 -17  -3   33.83  149.21
   4 -17  -3  190.43   76.38
 -17  -4  -3  194.71   97.13
 -17  -4  -3   -0.74   78.67
  17   4  -3  205.11   93.22
  -4  17   5   15.86   54.23
  -4  17  -5    2.01   43.99
   4 -17  -5   19.29   75.04
   4 -17  -5   18.08   89.42
 -17  -4  -5   -3.64   50.20
 -17  -4  -5   -3.42   65.08
  17   4  -5   43.28   76.34
 -17  -5   0    4.75   37.56
 -17  -5   0  -23.65   28.64
  17   5   0  -14.11   77.74
  -5  17   0  135.47   66.85
   5 -17   0    0.26   53.90
   5 -17   0    8.52   70.42
  17   5   2   45.55   70.88
   5 -17   2   84.94  127.49
   5 -17   2  188.42   68.66
  -5  17   2  179.16   73.30
 -17  -5  -2  130.14   47.09
  17   5  -2  140.35  142.99
  -5  17  -2   92.91   68.69
   5 -17  -2  145.22   75.59
   5 -17  -2  164.58   95.52
  -5  17   4  619.60  104.41
 -17  -5  -4  345.61  133.85
  17   5  -4  500.11  135.44
  -5  17  -4  433.22   89.31
   5 -17  -4  330.63  198.75
  17   6   1  -11.24   90.39
   6 -17   1   19.93   93.57
   6 -17   1   16.53   54.79
  -6  17   1   51.07   54.09
 -17  -6  -1    5.57   28.31
 -17  -6  -1    9.46   53.61
  17   6  -1  -15.94  100.36
  -6  17  -1   40.68   82.18
   6 -17  -1   14.16   56.81
   6 -17  -1    2.61   66.74
   6 -17   3  -17.00   53.30
  -6  17   3   56.89   58.79
 -17  -6  -3  -20.84   69.08
 -17  -6  -3    0.30   57.20
  17   6  -3   24.89   77.48
  -6  17  -3   54.13   55.40
   6 -17  -3   44.26   71.63
   6 -17  -3   14.66   99.12
  -7  17   0   -3.47   50.47
   7 -17   0   -7.57   53.00
   7 -17   0   14.34   52.98
  17   7   0  -15.57   56.71
  -7  17   2  -36.14   61.12
  -7  17  -2   79.93   92.06
   7 -17  -2   40.07   98.48
   7 -17  -2   31.06   68.71
 -17  -7  -2   14.41   57.43
 -17  -7  -2   13.20   48.31
  17   7  -2   42.06   76.37
 -18   0   0 5934.65  341.45
 -18   0   0 5888.66  235.34
   0 -18   0 5890.72  239.36
   0 -18   0 5869.60  375.75
   0  18   0 6052.92  229.82
 -18   0   2   -4.70   47.39
   0  18   2   44.04   68.42
   0 -18   2   -6.66   38.88
   0 -18   2   62.55  124.34
 -18   0  -2  -30.72   53.23
 -18   0  -2   19.27   44.56
  18   0  -2   30.45   85.22
   0 -18  -2  104.07   47.29
   0 -18  -2   13.87   87.19
   0  18  -2   -5.58   35.92
 -18   0   4   29.56   51.95
   0  18   4   -8.68   86.52
 -18   0  -4   60.19  107.54
 -18   0  -4   21.69   53.20
  18   0  -4  147.93  116.44
   0 -18  -4   89.46   59.34
   0 -18  -4   17.86  105.53
 -18  -1   1 1008.78  153.69
 -18  -1   1 1083.65   88.99
   1 -18   1  977.34  253.49
   1 -18   1  971.00  144.04
  -1  18   1  996.94  100.20
 -18  -1  -1 1098.97  160.37
 -18  -1  -1  922.33   93.01
  18   1  -1  948.02  110.31
  -1  18  -1  867.74   94.07
   1 -18  -1  852.31  104.71
   1 -18  -1 1020.06  178.51
 -18  -1   3   -2.99   40.15
   1 -18   3    2.66  110.08
  -1  18   3  -49.72   45.34
 -18  -1  -3    2.14   51.10
 -18  -1  -3   12.78   64.84
  18   1  -3   30.90   92.66
  -1  18  -3   12.17   55.90
   1 -18  -3   -5.75   74.48
   1 -18  -3  -75.81  128.10
  -2  18   0 5380.19  308.28
   2 -18   0 5734.98  326.59
   2 -18   0 5900.94  478.10
 -18  -2   0 5719.06  271.78
  18   2   0 6086.41  265.17
 -18  -2   0 5722.57  307.51
   2 -18   2   37.26   59.67
   2 -18   2  121.28  150.59
  -2  18   2  175.65   64.55
 -18  -2   2   78.56   45.64
 -18  -2   2  116.27   54.37
  -2  18  -2  137.34   88.81
   2 -18  -2   81.37  103.62
   2 -18  -2  222.69  108.05
 -18  -2  -2  175.03   99.96
 -18  -2  -2  112.28   83.44
  18   2  -2  137.91   81.63
  -2  18   4 1443.83  134.88
 -18  -2   4 1580.24   87.46
 -18  -2   4 1258.21  138.15
  -2  18  -4 1336.15  109.79
   2 -18  -4 1454.15  144.38
 -18  -2  -4 1185.39  142.24
 -18  -2  -4 1404.94  168.26
  18   2  -4 1623.09  180.20
  18   3   1 1875.49  204.25
 -18  -3   1 1937.26  144.36
 -18  -3   1 2229.90  171.56
   3 -18   1 1874.05  300.70
   3 -18   1 2198.59  211.45
  -3  18   1 2163.38  208.80
 -18  -3  -1 2014.74  193.79
 -18  -3  -1 1923.89  113.34
  18   3  -1 2069.43  170.45
  -3  18  -1 2206.28  201.85
   3 -18  -1 1923.48  215.94
   3 -18  -1 1880.72  308.33
 -18  -3   3   26.48   52.37
 -18  -3   3   58.46   62.24
   3 -18   3   17.27  126.21
  -3  18   3   71.15   61.60
 -18  -3  -3  182.99   91.19
 -18  -3  -3    1.09   47.95
  18   3  -3  116.49  125.69
  -3  18  -3   53.44   54.07
   3 -18  -3   17.29   65.62
   3 -18  -3   98.16   94.74
  -4  18   0   45.31   99.88
   4 -18   0  333.65  147.88
   4 -18   0  159.81  109.50
 -18  -4   0   89.89   64.99
 -18  -4   0   20.40   79.94
  18   4   0  168.74  113.94
   4 -18   2    4.87   53.60
   4 -18   2   12.66  109.78
  -4  18   2   77.77   55.84
  -4  18  -2   10.56   52.36
   4 -18  -2    7.52   58.10
   4 -18  -2   26.68  124.38
 -18  -4  -2   19.59   47.46
 -18  -4  -2   -1.62   38.98
  18   4  -2   66.40  110.71
  18   5   1   29.72   66.98
   5 -18   1   15.43  119.86
   5 -18   1   36.00   62.40
  -5  18   1   22.63   57.36
 -18  -5  -1   14.55   68.58
 -18  -5  -1   61.99   38.14
  18   5  -1    4.01   73.79
  -5  18  -1  144.86   94.99
   5 -18  -1   -3.55   64.67
   5 -18  -1  132.45  124.97
   0   0   0    0.00    0.00
;
_shelx_hkl_checksum     91335
_shelx_res_file
;
    Py4CNO.res created by SHELXL-2014/7
TITL Tetrakis(2-pyridyl)methaneNoxide
REM  Yadorkari-X generated
CELL 0.71075 14.4474 14.4474 12.2965 90.0000 90.0000 90.0000
ZERR 4.0 0.0004 0.0004 0.0005 0.0000 0.0000 0.0000
LATT 2
SYMM -X, 1/2-Y, +Z
SYMM 3/4-Y, 1/4+X, 1/4+Z
SYMM 1/4+Y, 1/4-X, 1/4+Z
REM  SPGR I41/a tetragonal
SFAC C H O N
UNIT 100 128 32 16
SIZE 0.20 0.20 0.10
TEMP -73.0
L.S. 20
FMAP 2
PLAN -20
ACTA
CONF
HTAB
LIST 4
BOND $H
MERG 2
OMIT -10.000000 55.000000
EQIV $1 1/4+Y, 3/4-X, -1/4-Z
EQIV $2 1/2-X, 1/2-Y, 1/2-Z
EQIV $3 -1/4+Y, 1/4-X, 5/4-Z
EQIV $4 1/4+Y, 1/4-X, -3/4+Z
HTAB C3 N1_$1
HTAB C3 O1_$1
HTAB C5 O2_$2
HTAB O2 O1
HTAB C3 N1_$1
HTAB C3 O1_$1
HTAB C5 O2_$2
HTAB O2 O1
HTAB C3 N1_$1
HTAB C3 O1_$1
HTAB C5 O2_$2
HTAB O2 O1
HTAB C3 N1_$1
HTAB C3 O1_$1
HTAB C5 O2_$2
HTAB O2 O1
HTAB C3 N1_$3
HTAB C3 O1_$3
HTAB C5 O2_$3
HTAB O2 O1_$4
HTAB C3 N1_$3
HTAB C3 O1_$3
HTAB C5 O2_$3
HTAB O2 O1_$4
HTAB C3 N1_$3
HTAB C3 O1_$3
HTAB C5 O2_$3
HTAB O2 O1_$4
WGHT    0.082100    1.736400
FVAR       2.48434
C1    1    0.000000    0.250000    0.625000    10.25000    0.01785    0.01785 =
         0.01592    0.00000    0.00000    0.00000
C2    1   -0.063448    0.189600    0.697378    11.00000    0.01945    0.01809 =
         0.01668    0.00049    0.00138    0.00040
C3    1   -0.158216    0.179172    0.682490    11.00000    0.02017    0.02238 =
         0.02295   -0.00006   -0.00055    0.00026
AFIX  43
H1    2   -0.187261    0.209139    0.622787    11.00000   -1.20000
AFIX   0
C4    1   -0.211470    0.126079    0.752659    11.00000    0.01946    0.02862 =
         0.03078   -0.00035    0.00373   -0.00182
AFIX  43
H2    2   -0.276245    0.119778    0.741618    11.00000   -1.20000
AFIX   0
C5    1   -0.168139    0.082355    0.839335    11.00000    0.02748    0.03211 =
         0.02998    0.00670    0.00947   -0.00145
AFIX  43
H3    2   -0.203022    0.045759    0.888734    11.00000   -1.20000
AFIX   0
C6    1   -0.074583    0.092499    0.852933    11.00000    0.02872    0.03145 =
         0.02252    0.00906    0.00389    0.00211
AFIX  43
H4    2   -0.044852    0.062327    0.912025    11.00000   -1.20000
AFIX   0
C7    1    0.144117    0.160086    1.055138    11.00000    0.06300    0.07830 =
         0.04641   -0.00505   -0.00329   -0.01290
AFIX 137
H6    2    0.082225    0.183452    1.072747    11.00000   -1.50000
H7    2    0.179184    0.208192    1.016932    11.00000   -1.50000
H8    2    0.176435    0.143336    1.122388    11.00000   -1.50000
AFIX   0
N1    4   -0.023281    0.145102    0.783239    11.00000    0.01942    0.02514 =
         0.01862    0.00287    0.00087    0.00150
O1    3    0.066609    0.151693    0.799461    11.00000    0.01832    0.03822 =
         0.02705    0.00905   -0.00330    0.00045
O2    3    0.136327    0.082475    0.988969    11.00000    0.09536    0.05531 =
         0.04107    0.01188   -0.02729    0.00328
AFIX 147
H5    2    0.119323    0.098739    0.926501    11.00000   -1.50000
AFIX   0
HKLF 4 1 1 0 0 0 1 0 0 0 1
REM  Tetrakis(2-pyridyl)methaneNoxide
REM R1 =  0.0491 for    1289 Fo > 4sig(Fo)  and  0.0534 for all    1470 data
REM     86 parameters refined using      0 restraints
END
WGHT      0.0821      1.7364
REM Instructions for potential hydrogen bonds
HTAB C3 N1_$3
HTAB C3 O1_$3
EQIV $5 -x, -y, -z+2
HTAB C5 O2_$5
HTAB O2 O1
REM Highest difference peak  0.400,  deepest hole -0.253,  1-sigma level  0.073
Q1    1  -0.1815  0.1499  0.7181  11.00000  0.05    0.40
Q2    1   0.0321  0.2188  0.5896  11.00000  0.05    0.39
Q3    1  -0.1888  0.1079  0.7957  11.00000  0.05    0.37
Q4    1   0.0851  0.1111  1.0170  11.00000  0.05    0.37
Q5    1  -0.1089  0.1816  0.6991  11.00000  0.05    0.35
Q6    1   0.0906  0.2074  0.5177  11.00000  0.05    0.35
Q7    1  -0.0509  0.1103  0.8111  11.00000  0.05    0.33
Q8    1   0.1266  0.1495  1.1213  11.00000  0.05    0.30
Q9    1   0.1201  0.2096  1.0125  11.00000  0.05    0.29
Q10   1  -0.1194  0.0790  0.8213  11.00000  0.05    0.29
Q11   1   0.1782  0.1185  0.9954  11.00000  0.05    0.25
Q12   1   0.0131  0.1426  0.7924  11.00000  0.05    0.21
Q13   1   0.0695  0.1173  0.8512  11.00000  0.05    0.21
Q14   1   0.1933  0.1644  1.0528  11.00000  0.05    0.18
Q15   1   0.0379  0.0915  0.8136  11.00000  0.05    0.16
Q16   1   0.1844  0.2013  1.0880  11.00000  0.05    0.12
Q17   1  -0.1630  0.0372  0.9049  11.00000  0.05    0.11
Q18   1   0.1365  0.0586  0.9888  11.00000  0.05    0.11
Q19   1  -0.1604 -0.0284  0.9652  11.00000  0.05    0.10
Q20   1   0.0768  0.0507  1.0582  11.00000  0.05    0.09
;
_shelx_res_checksum     60691
data_Global
_journal_date_recd_electronic     2015-08-31
_journal_date_accepted     2015-09-09
_journal_name_full     'Acta Crystallographica, Section E'
_journal_year     2015
_journal_volume     71
_journal_issue     10
_journal_page_first     o754
_journal_page_last     o755
_journal_paper_category     HO
_journal_paper_doi     10.1107/S2056989015016862
_journal_coeditor_code     IS5417
_publ_contact_author_name     'Matsumoto, Kouzou'
_publ_contact_author_address
;
Institute of Natural Sciences
Senshu University
Higashimita 2-1-1
Kawasaki
Kanagawa 214-8580
Japan
;
_publ_contact_author_email     'matsumoto@isc.senshu-u.ac.jp'
_publ_contact_author_fax     '+81-44-911-7254'
_publ_contact_author_phone     '+81-44-911-1223'
_publ_section_title
;
Crystal structure of tetrakis(1-oxidopyridin-2-yl)methane methanol tetrasolvate
;
loop_
    _publ_author_name
    _publ_author_address
    'Matsumoto, Kouzou'
;
Institute of Natural Sciences
Senshu University
Higashimita 2-1-1
Kawasaki
Kanagawa 214-8580
Japan
;
    'Kawashita, Kazuaki'
;
Department of Chemistry
Graduate School of Science
Osaka University
Toyonaka
Osaka 560-0043
Japan
;
    'Kannami, Masaki'
;
Department of Chemistry
Graduate School of Science
Osaka University
Toyonaka
Osaka 560-0043
Japan
;
    'Oda, Masaji'
;
Department of Chemistry
Graduate School of Science
Osaka University
Toyonaka
Osaka 560-0043
Japan
;
