# Supplementary material for: Crystal structure of tetra­kis­(1-oxidopyridin-2-yl)methane methanol tetra­solvate
Source: Acta Crystallogr E Crystallogr Commun. 2015 Sep 12;71(Pt 10):o754–5. doi: 10.1107/S2056989015016862 (PMC4647381; doi:10.1107/S2056989015016862)
Supplement: Supplementary file 2 [file e-71-0o754-Isup2.hkl]

data_I                                                                          
_shelx_title ' Tetrakis(2-pyridyl)methaneNoxide'                                
_shelx_refln_list_code          4                                               
_shelx_F_calc_maximum      264.82                                               
_exptl_crystal_F_000      1096.00                                               
_reflns_d_resolution_high  0.7716                                               
                                                                                
loop_                                                                           
 _space_group_symop_operation_xyz                                               
 'x, y, z'                                                                      
 '-x, -y+1/2, z'                                                                
 '-y+3/4, x+1/4, z+1/4'                                                         
 'y+1/4, -x+1/4, z+1/4'                                                         
 'x+1/2, y+1/2, z+1/2'                                                          
 '-x+1/2, -y+1, z+1/2'                                                          
 '-y+5/4, x+3/4, z+3/4'                                                         
 'y+3/4, -x+3/4, z+3/4'                                                         
 '-x, -y, -z'                                                                   
 'x, y-1/2, -z'                                                                 
 'y-3/4, -x-1/4, -z-1/4'                                                        
 '-y-1/4, x-1/4, -z-1/4'                                                        
 '-x+1/2, -y+1/2, -z+1/2'                                                       
 'x+1/2, y, -z+1/2'                                                             
 'y-1/4, -x+1/4, -z+1/4'                                                        
 '-y+1/4, x+1/4, -z+1/4'                                                        
                                                                                
_cell_length_a    14.4474                                                       
_cell_length_b    14.4474                                                       
_cell_length_c    12.2965                                                       
_cell_angle_alpha  90.000                                                       
_cell_angle_beta   90.000                                                       
_cell_angle_gamma  90.000                                                       
                                                                                
_shelx_F_squared_multiplier     1.000                                           
                                                                                
loop_                                                                           
 _refln_index_h                                                                 
 _refln_index_k                                                                 
 _refln_index_l                                                                 
 _refln_F_squared_calc                                                          
 _refln_F_squared_meas                                                          
 _refln_F_squared_sigma                                                         
 _refln_observed_status                                                         
   2   2   0       6453.38       7118.82       158.51 o                         
  -2   4   0        517.29        473.44         4.60 o                         
   0   4   0      70127.73      90316.75      1804.97 o                         
   2   4   0        214.80        347.42         4.23 o                         
   4   4   0        888.77        877.72         9.23 o                         
  -4   6   0        168.38        184.86         3.58 o                         
  -2   6   0       7962.68       8124.58       137.13 o                         
   0   6   0         38.29         90.87         2.82 o                         
   2   6   0        490.56        604.23         6.29 o                         
   4   6   0       2677.12       2301.85        35.55 o                         
   6   6   0        337.88        346.26         6.28 o                         
  -6   8   0        169.31        185.27         4.62 o                         
  -4   8   0       5524.27       5443.15        54.27 o                         
  -2   8   0         13.48          2.37         1.41 o                         
   0   8   0       5936.01       5737.95        76.90 o                         
   2   8   0        711.07        524.97         6.10 o                         
   4   8   0       5154.99       5416.01        60.83 o                         
   6   8   0         26.16         19.78         1.96 o                         
   8   8   0        502.40        422.35         6.59 o                         
  -8  10   0       4449.79       4375.55        46.73 o                         
  -6  10   0       3499.14       3737.10        40.14 o                         
  -4  10   0         59.46         74.77         3.57 o                         
  -2  10   0         34.93         17.59         2.44 o                         
   0  10   0        975.44       1067.98        22.70 o                         
   2  10   0        257.58        251.74         5.37 o                         
   4  10   0       4772.20       4732.15        47.90 o                         
   6  10   0         17.50         15.64         2.20 o                         
   8  10   0        190.76        225.20         7.73 o                         
  10  10   0        109.59         85.84         3.99 o                         
 -10  12   0          0.08          1.06         1.48 o                         
  -8  12   0        139.24        135.06         4.92 o                         
  -6  12   0       1529.02       1505.13        20.61 o                         
  -4  12   0       1747.71       1705.31        21.87 o                         
  -2  12   0        951.43       1138.28        16.34 o                         
   0  12   0       2448.52       2421.13        37.56 o                         
   2  12   0       3844.84       4095.74        52.80 o                         
   4  12   0         80.84         76.69         3.54 o                         
   6  12   0         18.30         16.68         2.40 o                         
   8  12   0       1839.40       1770.99        21.97 o                         
  10  12   0       1815.54       1846.95        30.30 o                         
  12  12   0       1637.07       1597.06        38.53 o                         
 -12  14   0        153.36        172.36        14.89 o                         
 -10  14   0          1.93         17.68         8.45 o                         
  -8  14   0        162.96        158.17         6.49 o                         
  -6  14   0        105.86        126.22         6.40 o                         
  -4  14   0        813.86        772.22        14.61 o                         
  -2  14   0        880.49        812.64        13.80 o                         
   0  14   0        959.69        995.63        19.48 o                         
   2  14   0       1587.11       1448.55        22.41 o                         
   4  14   0        384.03        381.37         8.29 o                         
   6  14   0        115.42        108.79        11.82 o                         
   8  14   0        154.67        183.08        35.35 o                         
  10  14   0         76.53         66.28        11.79 o                         
  12  14   0          7.10         18.36        10.09 o                         
  -8  16   0         60.73         58.37         7.85 o                         
  -6  16   0         18.44         29.65         5.30 o                         
  -4  16   0        111.24        134.66         7.80 o                         
  -2  16   0         31.17         18.74         4.84 o                         
   0  16   0          0.01         15.18         3.37 o                         
   2  16   0          2.39         19.08         4.26 o                         
   4  16   0        278.78        278.34         8.94 o                         
   6  16   0         20.39         33.17        11.33 o                         
   8  16   0          2.09          2.85        10.14 o                         
  -4  18   0         12.04         18.87         6.13 o                         
  -2  18   0        898.58        934.89        20.48 o                         
   0  18   0        879.96        962.13        19.35 o                         
   2  18   0          4.25          0.56         3.56 o                         
   4  18   0         27.78         18.78        12.45 o                         
  -1   2   1       7302.21       8066.15        86.98 o                         
   1   2   1      11981.87      13998.13       239.33 o                         
  -2   3   1         60.88         85.37         1.87 o                         
   0   3   1        404.51        395.10         2.98 o                         
   2   3   1        775.50        624.80         7.21 o                         
  -3   4   1        708.36        816.43         4.83 o                         
  -1   4   1      26957.43      33897.20       328.59 o                         
   1   4   1        431.22        291.36         3.98 o                         
   3   4   1       6566.30       6793.45       136.03 o                         
  -4   5   1       1826.21       1583.77        11.13 o                         
  -2   5   1        197.35        213.81         2.61 o                         
   0   5   1       2923.98       2801.13        17.64 o                         
   2   5   1       8529.14       7951.29       122.31 o                         
   4   5   1       1342.98       1439.78        13.53 o                         
  -5   6   1       2326.32       2309.67        17.16 o                         
  -3   6   1        847.35        732.02         5.98 o                         
  -1   6   1       3191.00       3062.68        25.05 o                         
   1   6   1          8.75          8.27         0.94 o                         
   3   6   1       2895.79       2769.39        22.83 o                         
   5   6   1        138.64        151.20         2.08 o                         
  -6   7   1         65.05         69.68         1.93 o                         
  -4   7   1        736.48        655.25         5.54 o                         
  -2   7   1        647.90        646.13         6.41 o                         
   0   7   1        645.58        587.60         5.79 o                         
   2   7   1       2822.39       3075.85        21.94 o                         
   4   7   1        261.43        221.39         2.45 o                         
   6   7   1          0.29          0.61         0.65 o                         
  -7   8   1        564.51        530.56         5.06 o                         
  -5   8   1          2.18          9.71         1.14 o                         
  -3   8   1        836.19        677.10         5.74 o                         
  -1   8   1       4497.43       5510.24        41.73 o                         
   1   8   1        308.86        423.16         4.22 o                         
   3   8   1       2834.90       3129.40        23.61 o                         
   5   8   1       1732.82       1948.83        14.95 o                         
   7   8   1        379.93        405.97         3.67 o                         
  -8   9   1        111.29        103.78         2.00 o                         
  -6   9   1        490.20        498.38         5.11 o                         
  -4   9   1       3352.90       3434.02        25.27 o                         
  -2   9   1         94.79        117.45         2.54 o                         
   0   9   1        120.73         88.94         3.72 o                         
   2   9   1        881.59        788.07         7.12 o                         
   4   9   1          2.17         13.13         1.10 o                         
   6   9   1         34.43         23.18         1.37 o                         
   8   9   1       3175.37       3098.84        26.97 o                         
  -9  10   1        358.61        358.55         5.78 o                         
  -7  10   1       5522.15       5321.87        42.59 o                         
  -5  10   1        359.98        293.96         3.69 o                         
  -3  10   1       1595.80       1522.41        12.41 o                         
  -1  10   1       1193.36       1040.37         9.56 o                         
   1  10   1          1.44          3.96         1.30 o                         
   3  10   1        660.32        576.62         6.74 o                         
   5  10   1         93.50         80.10         1.77 o                         
   7  10   1        579.66        618.56         7.48 o                         
   9  10   1        819.56        856.59        11.09 o                         
 -10  11   1       1200.92       1316.53        13.71 o                         
  -8  11   1        494.35        526.77         5.47 o                         
  -6  11   1        208.39        201.29         3.55 o                         
  -4  11   1        110.39        104.90         2.69 o                         
  -2  11   1          7.94          9.80         1.72 o                         
   0  11   1        601.08        608.06         7.48 o                         
   2  11   1       1606.29       1636.91        14.02 o                         
   4  11   1        148.68        127.58         2.54 o                         
   6  11   1          1.21          0.91         0.97 o                         
   8  11   1        558.11        527.86         9.40 o                         
  10  11   1       1096.14       1069.24        13.71 o                         
 -11  12   1         87.79         97.02         5.84 o                         
  -9  12   1        135.44        109.99         4.12 o                         
  -7  12   1        126.06        117.12         2.87 o                         
  -5  12   1        774.00        699.15         7.40 o                         
  -3  12   1         53.99         45.54         2.53 o                         
  -1  12   1         87.19        108.27         3.76 o                         
   1  12   1         10.19         13.86         2.11 o                         
   3  12   1        307.82        308.98         4.86 o                         
   5  12   1         13.60         13.95         1.76 o                         
   7  12   1        764.16        742.54        11.04 o                         
   9  12   1        158.54        205.32         7.27 o                         
  11  12   1       1366.11       1415.28        22.97 o                         
 -12  13   1       1189.13       1322.08        27.88 o                         
 -10  13   1          5.52          7.23         4.14 o                         
  -8  13   1         19.90         13.44         1.66 o                         
  -6  13   1        160.12        144.64         3.54 o                         
  -4  13   1        269.61        307.12         5.07 o                         
  -2  13   1        108.95         96.31         3.63 o                         
   0  13   1          3.78          2.85         1.73 o                         
   2  13   1          6.05          3.21         1.60 o                         
   4  13   1         14.23         16.02         2.16 o                         
   6  13   1         72.77         59.81         2.18 o                         
   8  13   1        334.15        344.43         6.95 o                         
  10  13   1        152.09        152.35        11.23 o                         
  12  13   1         62.60         80.29         9.80 o                         
 -11  14   1          0.64          3.66         4.84 o                         
  -9  14   1        175.84        183.80         5.18 o                         
  -7  14   1        113.47        127.08         6.25 o                         
  -5  14   1        165.67        167.51         4.07 o                         
  -3  14   1        565.78        516.00         6.74 o                         
  -1  14   1        442.61        424.68         6.85 o                         
   1  14   1       2157.20       1938.22        20.52 o                         
   3  14   1         45.45         27.83         2.62 o                         
   5  14   1         53.86         43.05         2.22 o                         
   7  14   1          2.25          6.70         2.03 o                         
   9  14   1        371.13        385.56        13.97 o                         
  11  14   1         60.57         72.02         9.76 o                         
 -10  15   1         24.49         24.54         6.38 o                         
  -8  15   1         55.88         66.06         4.07 o                         
  -6  15   1         53.56         45.00         2.91 o                         
  -4  15   1          2.17          2.44         1.97 o                         
  -2  15   1        181.00        209.15         5.28 o                         
   0  15   1         60.65         68.80         3.81 o                         
   2  15   1         81.19         65.44         3.44 o                         
   4  15   1         73.02         44.74         2.98 o                         
   6  15   1        328.94        322.29         6.84 o                         
   8  15   1          9.19          4.36         6.16 o                         
  10  15   1          5.13          4.08         5.45 o                         
  -9  16   1        184.45        241.61        10.80 o                         
  -7  16   1         48.14         54.20         4.45 o                         
  -5  16   1         18.57         26.00         3.05 o                         
  -3  16   1          6.51          7.24         2.16 o                         
  -1  16   1        116.67        153.88         5.03 o                         
   1  16   1        311.52        309.30         6.51 o                         
   3  16   1        165.94        129.77         5.36 o                         
   5  16   1          1.03          1.48         2.47 o                         
   7  16   1        241.55        249.45        16.65 o                         
   9  16   1         33.55         18.67         9.08 o                         
  -6  17   1          0.59          2.26         2.83 o                         
  -4  17   1          0.37          0.41         2.42 o                         
  -2  17   1         24.81         31.83         3.47 o                         
   0  17   1        316.99        332.20         7.19 o                         
   2  17   1          1.33          4.30         2.76 o                         
   4  17   1         63.61         47.90         4.77 o                         
   6  17   1         30.77         28.44         8.68 o                         
  -5  18   1          0.68          6.66         3.34 o                         
  -3  18   1        315.01        328.81         8.57 o                         
  -1  18   1        162.36        157.41         5.71 o                         
   1  18   1          0.03          6.48         3.27 o                         
   3  18   1         16.13         10.07         3.76 o                         
   1   1   2        181.75        197.16         1.87 o                         
   0   2   2         58.37         61.36         2.29 o                         
   2   2   2      56016.26      69105.90      1130.89 o                         
  -1   3   2       7090.85       7887.75       124.39 o                         
   1   3   2        807.61        731.79         5.83 o                         
   3   3   2       1276.44       1222.10         9.34 o                         
  -2   4   2       5464.24       5452.77       116.08 o                         
   0   4   2      27808.15      33853.46       379.47 o                         
   2   4   2       2654.00       2335.36        45.71 o                         
   4   4   2          7.65          7.87         1.22 o                         
  -3   5   2       6425.25       7208.46        69.48 o                         
  -1   5   2       2638.16       2558.84        23.14 o                         
   1   5   2        678.93        654.43         5.34 o                         
   3   5   2       2503.85       2267.94        19.53 o                         
   5   5   2          7.21         21.29         1.86 o                         
  -4   6   2       1488.78       1676.65        13.80 o                         
  -2   6   2        516.47        445.19         3.93 o                         
   0   6   2       2005.63       2064.47        17.76 o                         
   2   6   2       1488.45       1762.74        13.54 o                         
   4   6   2       2730.55       2695.29        24.46 o                         
   6   6   2        720.73        875.14         7.47 o                         
  -5   7   2       1442.42       1359.51         9.33 o                         
  -3   7   2         14.32         13.73         1.27 o                         
  -1   7   2         19.50         16.22         1.15 o                         
   1   7   2         24.45         26.52         1.27 o                         
   3   7   2       1864.11       2048.73        18.23 o                         
   5   7   2        751.60        712.68         9.22 o                         
   7   7   2          4.35          6.35         1.22 o                         
  -6   8   2         58.10         71.84         2.49 o                         
  -4   8   2        232.21        321.53         4.09 o                         
  -2   8   2       3596.60       3687.51        27.65 o                         
   0   8   2       7743.46       7723.56        57.59 o                         
   2   8   2       3919.65       3916.29        29.14 o                         
   4   8   2       1767.36       1713.39        14.95 o                         
   6   8   2          2.61          2.12         1.65 o                         
   8   8   2        779.90        811.16         8.45 o                         
  -7   9   2        131.90        130.85         4.22 o                         
  -5   9   2        453.34        359.01         4.21 o                         
  -3   9   2       1258.03       1262.41        11.03 o                         
  -1   9   2        131.17         93.73         2.16 o                         
   1   9   2         40.65         65.42         1.97 o                         
   3   9   2       1717.06       1721.86        14.14 o                         
   5   9   2         74.54         62.66         2.72 o                         
   7   9   2       2768.82       2839.40        30.62 o                         
   9   9   2         36.26         41.63         2.74 o                         
  -8  10   2       2548.52       2579.46        27.18 o                         
  -6  10   2        393.52        336.78         4.26 o                         
  -4  10   2        701.98        695.33         6.67 o                         
  -2  10   2       1049.56       1115.96         9.39 o                         
   0  10   2        320.08        319.96         4.04 o                         
   2  10   2        768.58        736.64         7.11 o                         
   4  10   2        181.02        168.99         2.99 o                         
   6  10   2         24.85         48.67         3.71 o                         
   8  10   2        792.86        750.36        10.35 o                         
  10  10   2        730.37        703.46        13.52 o                         
  -9  11   2         37.01         44.61         3.82 o                         
  -7  11   2        128.01        115.46         3.78 o                         
  -5  11   2       1223.02       1195.71        10.71 o                         
  -3  11   2       1525.78       1401.56        12.81 o                         
  -1  11   2        189.54        154.29         3.26 o                         
   1  11   2        330.39        315.10         4.43 o                         
   3  11   2        514.86        520.99         6.06 o                         
   5  11   2        639.22        671.14         9.06 o                         
   7  11   2       1223.25       1152.88        15.37 o                         
   9  11   2       2374.07       2357.02        27.96 o                         
  11  11   2          2.40          0.20         2.48 o                         
 -10  12   2        885.51        924.70        16.92 o                         
  -8  12   2          1.14          7.95         2.27 o                         
  -6  12   2        463.06        509.40         6.09 o                         
  -4  12   2        214.19        248.56         4.48 o                         
  -2  12   2          0.42          3.83         1.69 o                         
   0  12   2        410.59        338.71         5.13 o                         
   2  12   2        385.70        369.48         4.73 o                         
   4  12   2         42.47         25.60         1.84 o                         
   6  12   2        326.71        357.41         7.03 o                         
   8  12   2        328.88        290.35         7.20 o                         
  10  12   2       1119.46       1214.61        22.35 o                         
  12  12   2       1440.81       1382.70        30.35 o                         
 -11  13   2          2.28          0.54         3.80 o                         
  -9  13   2          0.54         -0.10         1.72 o                         
  -7  13   2        104.70         91.22         2.77 o                         
  -5  13   2         41.38         48.78         2.68 o                         
  -3  13   2        548.08        449.61         6.55 o                         
  -1  13   2         55.57         41.85         3.01 o                         
   1  13   2         39.70         37.56         2.55 o                         
   3  13   2        145.46        146.87         3.86 o                         
   5  13   2          0.04         -0.67         1.32 o                         
   7  13   2         94.55         80.96         4.52 o                         
   9  13   2        177.84        189.25         5.46 o                         
  11  13   2         71.40         81.07         9.31 o                         
  13  13   2          1.52          6.87         6.72 o                         
 -12  14   2        532.96        543.21        20.99 o                         
 -10  14   2         16.55         10.52         5.46 o                         
  -8  14   2          8.62          6.66         2.40 o                         
  -6  14   2        166.43        181.23         3.94 o                         
  -4  14   2         11.41         17.08         2.38 o                         
  -2  14   2         23.97         27.33         3.09 o                         
   0  14   2        345.01        293.99         6.01 o                         
   2  14   2        932.25        905.37        11.07 o                         
   4  14   2          9.88         13.71         2.03 o                         
   6  14   2       1023.12       1073.98        14.70 o                         
   8  14   2         18.02         19.86         2.95 o                         
  10  14   2         14.62         21.96         7.80 o                         
  12  14   2         51.06         58.78        11.57 o                         
  -9  15   2         85.90         79.43         7.91 o                         
  -7  15   2          3.68          1.48         2.58 o                         
  -5  15   2          0.05          1.84         1.75 o                         
  -3  15   2          2.44          0.61         1.71 o                         
  -1  15   2        666.68        623.71         8.96 o                         
   1  15   2        405.34        385.10         7.35 o                         
   3  15   2         21.29         17.20         2.74 o                         
   5  15   2        377.88        364.26         8.49 o                         
   7  15   2          0.05         -1.14         2.46 o                         
   9  15   2        554.07        522.62        18.48 o                         
  -8  16   2          1.77          0.73         2.78 o                         
  -6  16   2         54.20         41.63         4.24 o                         
  -4  16   2         71.71         79.57         3.88 o                         
  -2  16   2         52.01         69.20         3.47 o                         
   0  16   2        143.07        133.62         4.92 o                         
   2  16   2        344.16        320.06         6.79 o                         
   4  16   2         57.57         53.78         4.61 o                         
   6  16   2        247.52        214.19         7.48 o                         
   8  16   2         93.05         88.77        12.65 o                         
  -7  17   2          0.03          3.47         4.05 o                         
  -5  17   2         22.16         21.17         3.98 o                         
  -3  17   2        329.42        396.98         7.79 o                         
  -1  17   2        331.87        366.53         7.80 o                         
   1  17   2          1.37          1.18         2.41 o                         
   3  17   2         24.74         41.22         4.85 o                         
   5  17   2         16.40         15.09         4.92 o                         
   7  17   2        135.51        175.24        15.39 o                         
  -4  18   2          2.51          3.46         3.14 o                         
  -2  18   2         30.87         19.40         3.55 o                         
   0  18   2          7.19          2.92         2.65 o                         
   2  18   2         13.32         18.51         4.45 o                         
   4  18   2        139.50        149.39         8.06 o                         
   0   1   3      16601.29      20409.01       208.74 o                         
  -1   2   3       1322.94        982.10         6.98 o                         
   1   2   3       4564.50       5117.13        52.49 o                         
  -2   3   3        165.34        261.11         2.77 o                         
   0   3   3       3800.94       3494.74        27.93 o                         
   2   3   3       2787.46       2657.72        32.46 o                         
  -3   4   3      18005.23      21230.24       259.27 o                         
  -1   4   3      12928.89      15159.35       199.71 o                         
   1   4   3        635.30        520.21         6.71 o                         
   3   4   3        194.45        136.69         2.19 o                         
  -4   5   3         28.75         16.73         0.81 o                         
  -2   5   3         40.88         61.29         1.38 o                         
   0   5   3      11605.02      12841.85       124.87 o                         
   2   5   3       6075.52       6021.05       128.04 o                         
   4   5   3       1186.33       1298.44        12.91 o                         
  -5   6   3         51.99         74.91         2.79 o                         
  -3   6   3       7239.19       8094.05       129.93 o                         
  -1   6   3        950.50       1038.29         9.15 o                         
   1   6   3        242.47        281.18         3.36 o                         
   3   6   3         22.16         61.57         4.32 o                         
   5   6   3          1.88          7.80         1.69 o                         
  -6   7   3        228.14        234.26         4.43 o                         
  -4   7   3       6231.04       6317.74        55.63 o                         
  -2   7   3        178.06        184.94         2.91 o                         
   0   7   3       7677.32       7780.47        73.41 o                         
   2   7   3       1233.08       1180.02        10.38 o                         
   4   7   3        436.04        328.72         5.12 o                         
   6   7   3         15.43         19.65         2.31 o                         
  -7   8   3         32.33         31.18         2.59 o                         
  -5   8   3        112.43        136.95         1.73 o                         
  -3   8   3        263.04        293.02         4.19 o                         
  -1   8   3       2550.48       2288.28        24.41 o                         
   1   8   3        344.11        371.91         5.06 o                         
   3   8   3       1730.43       1568.02        14.08 o                         
   5   8   3        138.06        160.43         4.07 o                         
   7   8   3          0.01          3.39         1.82 o                         
  -8   9   3         84.83         60.42         3.84 o                         
  -6   9   3        211.77        232.87         6.38 o                         
  -4   9   3         14.57         13.89         1.76 o                         
  -2   9   3         73.45         87.52         2.55 o                         
   0   9   3        582.21        564.95         5.81 o                         
   2   9   3       1396.16       1312.66        12.71 o                         
   4   9   3       1633.88       1742.30        13.45 o                         
   6   9   3       1168.11       1085.24        13.45 o                         
   8   9   3        518.47        511.51         8.28 o                         
  -9  10   3         69.78         80.18         6.32 o                         
  -7  10   3       1255.41       1173.59        18.46 o                         
  -5  10   3       1181.27       1048.23        10.07 o                         
  -3  10   3        763.56        600.93         7.76 o                         
  -1  10   3        360.13        275.70         4.58 o                         
   1  10   3       1752.17       1614.74        15.01 o                         
   3  10   3        283.40        268.28         4.28 o                         
   5  10   3        740.16        716.46        10.99 o                         
   7  10   3        334.01        300.57         6.45 o                         
   9  10   3         15.40          9.10         2.81 o                         
 -10  11   3          3.39          9.63         3.38 o                         
  -8  11   3        228.57        200.10         6.95 o                         
  -6  11   3        263.32        320.36         4.10 o                         
  -4  11   3       4082.57       3969.38        39.24 o                         
  -2  11   3        415.53        407.51         5.58 o                         
   0  11   3        616.53        631.30         7.24 o                         
   2  11   3        737.39        690.20         7.97 o                         
   4  11   3        941.59        967.84        10.59 o                         
   6  11   3         21.48         25.51         3.04 o                         
   8  11   3       1360.04       1427.94        19.49 o                         
  10  11   3       1149.88       1160.77        18.13 o                         
 -11  12   3          6.10          4.84         3.07 o                         
  -9  12   3          2.11          2.74         2.86 o                         
  -7  12   3          8.63          2.44         2.30 o                         
  -5  12   3          1.38          1.51         1.52 o                         
  -3  12   3          1.47         28.58         2.82 o                         
  -1  12   3         71.38         83.73         3.36 o                         
   1  12   3          0.26          1.56         1.82 o                         
   3  12   3        844.80        856.79        10.63 o                         
   5  12   3          0.18          0.48         2.19 o                         
   7  12   3       3784.76       3682.14        43.55 o                         
   9  12   3       1181.25       1267.77        19.70 o                         
  11  12   3        439.70        460.65        13.36 o                         
 -12  13   3        173.03        180.71        10.86 o                         
 -10  13   3         29.41         31.29         4.37 o                         
  -8  13   3        408.08        387.88        10.79 o                         
  -6  13   3        145.14        151.37         3.34 o                         
  -4  13   3        927.72        844.56         9.53 o                         
  -2  13   3       2106.48       2012.25        21.92 o                         
   0  13   3        195.33        230.28         5.40 o                         
   2  13   3        137.11        163.47         4.58 o                         
   4  13   3         74.04         73.42         3.04 o                         
   6  13   3        284.70        252.07         7.32 o                         
   8  13   3         29.59         30.71         4.57 o                         
  10  13   3        396.18        393.50        10.84 o                         
  12  13   3         12.02         13.96         7.23 o                         
 -11  14   3        291.64        330.91        12.40 o                         
  -9  14   3        448.04        452.68        10.59 o                         
  -7  14   3         20.98         26.70         3.35 o                         
  -5  14   3        727.38        737.69         9.11 o                         
  -3  14   3          1.05          2.81         2.41 o                         
  -1  14   3         20.97         21.54         3.19 o                         
   1  14   3        254.79        286.73         5.93 o                         
   3  14   3         60.46         62.94         3.60 o                         
   5  14   3        301.52        284.32         8.02 o                         
   7  14   3        462.79        419.13         8.88 o                         
   9  14   3        109.01        124.02         5.44 o                         
  11  14   3         72.31         68.52         9.82 o                         
 -10  15   3          3.77          3.32         6.76 o                         
  -8  15   3          0.15          0.24         2.79 o                         
  -6  15   3        242.22        273.21         8.17 o                         
  -4  15   3        115.94        135.90         4.44 o                         
  -2  15   3        659.63        636.13        11.31 o                         
   0  15   3          2.13          5.35         2.66 o                         
   2  15   3         21.66         24.04         2.82 o                         
   4  15   3        148.24        141.94         4.17 o                         
   6  15   3        108.48        135.24         5.66 o                         
   8  15   3          7.37          6.91         4.08 o                         
  10  15   3         82.30         90.28        12.61 o                         
  -9  16   3         23.48         36.81         8.41 o                         
  -7  16   3          1.90          2.19         4.34 o                         
  -5  16   3        417.36        422.98        10.41 o                         
  -3  16   3         20.09         11.22         2.84 o                         
  -1  16   3       1432.26       1434.59        19.38 o                         
   1  16   3        112.11        101.13         5.69 o                         
   3  16   3         27.38         26.46         4.23 o                         
   5  16   3         68.08         74.27         5.31 o                         
   7  16   3         25.75         21.02         3.87 o                         
   9  16   3        201.60        206.90        14.12 o                         
  -6  17   3          4.58          3.19         3.67 o                         
  -4  17   3         22.57         21.30         4.89 o                         
  -2  17   3          2.64          7.06         2.68 o                         
   0  17   3         69.60         68.04         5.93 o                         
   2  17   3         73.14         88.99         5.78 o                         
   4  17   3          4.03         -1.37         3.33 o                         
   6  17   3         31.63         14.76         3.67 o                         
  -3  18   3         11.96          9.02         3.41 o                         
  -1  18   3          0.03         -1.18         3.25 o                         
   1  18   3          0.23          0.94         3.10 o                         
   3  18   3         17.70         18.17         5.15 o                         
   0   0   4      15308.16      18866.82       385.58 o                         
   1   1   4         37.02         46.01         1.30 o                         
   0   2   4         16.11         27.69         1.48 o                         
   2   2   4        280.31        289.83         4.19 o                         
  -1   3   4      20836.40      25487.08       304.27 o                         
   1   3   4        311.61        261.33         3.10 o                         
   3   3   4      13276.17      15379.93       219.87 o                         
  -2   4   4       4267.06       4220.85        43.43 o                         
   0   4   4       2738.92       2568.17        26.07 o                         
   2   4   4       2119.95       2175.41        19.00 o                         
   4   4   4       2598.97       3364.17        23.35 o                         
  -3   5   4       3062.34       3447.64        27.03 o                         
  -1   5   4      13486.48      15166.43       174.66 o                         
   1   5   4        392.62        476.66         5.87 o                         
   3   5   4         91.68         87.61         2.55 o                         
   5   5   4        265.54        292.97         4.29 o                         
  -4   6   4         48.85         90.97         1.66 o                         
  -2   6   4       7602.72       7646.62        66.80 o                         
   0   6   4        829.27        917.59         7.82 o                         
   2   6   4          9.57          7.64         0.95 o                         
   4   6   4       3976.30       4098.44        41.40 o                         
   6   6   4        120.56        109.09         3.53 o                         
  -5   7   4       1525.45       1730.40        17.68 o                         
  -3   7   4        274.38        314.40         3.76 o                         
  -1   7   4       3069.81       3200.76        30.87 o                         
   1   7   4        139.94         85.78         1.99 o                         
   3   7   4       1179.88       1249.15         9.70 o                         
   5   7   4       1199.52       1159.81        13.65 o                         
   7   7   4         13.73         26.23         2.94 o                         
  -6   8   4        447.22        574.92         8.95 o                         
  -4   8   4         17.28         14.69         2.28 o                         
  -2   8   4       2966.43       3209.70        28.98 o                         
   0   8   4       1175.07       1075.57        10.45 o                         
   2   8   4        158.70        125.28         2.58 o                         
   4   8   4        161.66        268.11         5.39 o                         
   6   8   4        429.94        437.49         7.78 o                         
   8   8   4        433.65        432.25         8.28 o                         
  -7   9   4         47.19         62.96         4.30 o                         
  -5   9   4          2.59         -0.19         0.83 o                         
  -3   9   4        546.69        527.39         6.77 o                         
  -1   9   4       3579.24       3698.67        34.43 o                         
   1   9   4         20.30         12.62         1.65 o                         
   3   9   4       1782.81       1715.45        14.24 o                         
   5   9   4          2.40          1.17         1.75 o                         
   7   9   4        474.77        473.47         8.40 o                         
   9   9   4         69.46         82.18         4.82 o                         
  -8  10   4          3.29          1.33         2.14 o                         
  -6  10   4        239.96        281.64         8.36 o                         
  -4  10   4        424.32        434.63         6.30 o                         
  -2  10   4          6.41          0.56         1.31 o                         
   0  10   4        240.38        225.36         4.09 o                         
   2  10   4        123.63        156.73         3.92 o                         
   4  10   4         57.44         67.51         4.34 o                         
   6  10   4        812.96        803.31        11.92 o                         
   8  10   4         75.36         61.24         3.95 o                         
  10  10   4         19.04         24.66         3.82 o                         
  -9  11   4         66.71         77.04         5.85 o                         
  -7  11   4        833.92        831.68        16.82 o                         
  -5  11   4        237.72        208.34         4.11 o                         
  -3  11   4       4141.18       3941.80        38.88 o                         
  -1  11   4       1607.97       1573.68        14.01 o                         
   1  11   4          6.80         11.91         2.15 o                         
   3  11   4       1501.20       1464.04        13.01 o                         
   5  11   4       1647.16       1641.45        22.46 o                         
   7  11   4         38.64         55.02         5.16 o                         
   9  11   4         55.87         72.03         5.14 o                         
  11  11   4         16.64         15.20         4.52 o                         
 -10  12   4         36.05         28.23         4.78 o                         
  -8  12   4        116.13        126.42         7.75 o                         
  -6  12   4          0.02          2.05         1.03 o                         
  -4  12   4         47.05         58.93         3.60 o                         
  -2  12   4         86.90         86.22         3.30 o                         
   0  12   4       1823.51       1847.77        17.94 o                         
   2  12   4        465.91        473.78         6.98 o                         
   4  12   4          1.92          0.89         0.82 o                         
   6  12   4        765.60        761.28        12.79 o                         
   8  12   4         21.38         11.53         3.43 o                         
  10  12   4         83.37         94.93         5.89 o                         
  12  12   4         40.04         44.68         5.55 o                         
 -11  13   4         39.70         41.46         5.37 o                         
  -9  13   4         46.09         49.76         5.76 o                         
  -7  13   4        128.50        143.96         6.42 o                         
  -5  13   4         49.57         50.57         2.51 o                         
  -3  13   4       1430.49       1336.03        15.76 o                         
  -1  13   4        506.83        417.78         7.25 o                         
   1  13   4       1024.34        962.93        13.63 o                         
   3  13   4        262.08        244.07         4.71 o                         
   5  13   4         54.45         44.02         4.53 o                         
   7  13   4        385.03        339.25         8.33 o                         
   9  13   4          3.27          5.08         3.38 o                         
  11  13   4          0.22          4.27         4.55 o                         
 -10  14   4          1.14          0.51         2.85 o                         
  -8  14   4        111.17         84.60         8.58 o                         
  -6  14   4         97.93        108.10         5.39 o                         
  -4  14   4        234.28        191.09         4.68 o                         
  -2  14   4        755.80        723.23        10.47 o                         
   0  14   4         39.69         51.98         4.29 o                         
   2  14   4         51.03         48.60         3.59 o                         
   4  14   4        140.15        129.04         2.73 o                         
   6  14   4         22.20         22.23         4.66 o                         
   8  14   4        206.10        261.89         9.46 o                         
  10  14   4          3.36          4.64         3.04 o                         
  -9  15   4         39.32         25.35         5.31 o                         
  -7  15   4          8.04          5.56         3.66 o                         
  -5  15   4        156.23        174.42         6.88 o                         
  -3  15   4         16.33         18.75         3.99 o                         
  -1  15   4        953.49       1031.89        14.42 o                         
   1  15   4        853.47        840.47        12.54 o                         
   3  15   4          0.43         -1.77         1.71 o                         
   5  15   4         49.21         51.32         5.43 o                         
   7  15   4        123.75        110.26         8.06 o                         
   9  15   4        175.22        176.31         9.00 o                         
  -8  16   4        316.25        311.87        10.47 o                         
  -6  16   4         96.92         95.13         7.34 o                         
  -4  16   4          0.89          4.10         2.64 o                         
  -2  16   4         59.85         64.48         5.06 o                         
   0  16   4          0.62          0.48         2.36 o                         
   2  16   4         60.90         45.69         4.86 o                         
   4  16   4        108.05        130.33         6.73 o                         
   6  16   4         72.02         69.65         5.04 o                         
   8  16   4        512.50        516.42        14.57 o                         
  -5  17   4         81.27         78.39         8.63 o                         
  -3  17   4          0.02          4.03         2.65 o                         
  -1  17   4        232.83        199.33         7.43 o                         
   1  17   4          2.18         -2.06         3.28 o                         
   3  17   4         19.98         19.74         4.75 o                         
   5  17   4          4.43          7.23         3.93 o                         
  -2  18   4        209.10        233.14         7.36 o                         
   0  18   4          3.38          7.57         4.34 o                         
   2  18   4        131.55        134.95         7.39 o                         
   0   1   5       6243.38       6276.96        77.39 o                         
  -1   2   5       6437.46       6576.50        57.17 o                         
   1   2   5       4605.10       4804.76        40.27 o                         
  -2   3   5       3612.42       3942.07        35.39 o                         
   0   3   5        456.45        463.37         4.50 o                         
   2   3   5        278.18        300.49         3.97 o                         
  -3   4   5        401.17        481.16         5.20 o                         
  -1   4   5       9455.16       9976.47       157.01 o                         
   1   4   5       5381.55       4671.69        40.03 o                         
   3   4   5       1091.17       1351.46        16.12 o                         
  -4   5   5       1919.64       1699.00        12.37 o                         
  -2   5   5         15.94         15.29         1.46 o                         
   0   5   5        629.08        688.83         6.63 o                         
   2   5   5       1725.07       1732.16        18.90 o                         
   4   5   5        775.50        662.26         7.25 o                         
  -5   6   5        276.79        323.16         3.33 o                         
  -3   6   5       1175.51       1147.07         9.67 o                         
  -1   6   5        266.84        336.82         3.73 o                         
   1   6   5        163.91        134.78         2.76 o                         
   3   6   5       1815.73       1979.38        19.19 o                         
   5   6   5         59.27         87.27         2.29 o                         
  -6   7   5       1686.68       1638.00        17.04 o                         
  -4   7   5        279.66        253.72         3.91 o                         
  -2   7   5       1920.85       1936.55        17.04 o                         
   0   7   5         14.39         23.60         1.65 o                         
   2   7   5        382.42        341.05         4.02 o                         
   4   7   5        140.59        166.50         3.10 o                         
   6   7   5         35.29         58.51         3.63 o                         
  -7   8   5        461.27        476.28         8.50 o                         
  -5   8   5        176.35        141.17         2.89 o                         
  -3   8   5       1304.81       1180.82        10.76 o                         
  -1   8   5        252.59        248.38         3.78 o                         
   1   8   5        851.20        823.72         7.96 o                         
   3   8   5        823.60        876.68         8.07 o                         
   5   8   5        327.20        280.02         5.53 o                         
   7   8   5         23.04         39.45         3.58 o                         
  -8   9   5        698.42        718.68        12.35 o                         
  -6   9   5         21.56         35.18         4.14 o                         
  -4   9   5          7.02         12.78         1.80 o                         
  -2   9   5          3.75          4.64         1.92 o                         
   0   9   5        606.45        619.79         7.20 o                         
   2   9   5        654.83        634.12         6.09 o                         
   4   9   5        162.77        198.81         5.13 o                         
   6   9   5        122.36        175.77         5.72 o                         
   8   9   5        445.36        505.05        10.57 o                         
  -9  10   5         12.69         10.42         3.73 o                         
  -7  10   5         26.78         33.12         3.77 o                         
  -5  10   5         20.82         18.63         1.54 o                         
  -3  10   5       4910.30       4920.77        46.95 o                         
  -1  10   5       4069.35       3866.08        37.79 o                         
   1  10   5        806.32        735.84         7.76 o                         
   3  10   5          3.03          1.90         1.22 o                         
   5  10   5       1321.57       1235.02        15.25 o                         
   7  10   5        282.09        248.01         7.42 o                         
   9  10   5        506.63        499.89        10.31 o                         
 -10  11   5        186.00        169.20         6.84 o                         
  -8  11   5        110.62        140.49         7.06 o                         
  -6  11   5          1.67          1.89         2.83 o                         
  -4  11   5        634.70        641.79         9.27 o                         
  -2  11   5       4613.46       4753.21        47.58 o                         
   0  11   5        192.81        202.92         3.94 o                         
   2  11   5       3553.96       3560.45        32.14 o                         
   4  11   5       1136.76        996.62        13.27 o                         
   6  11   5         79.24         65.77         4.20 o                         
   8  11   5        328.11        308.31         8.95 o                         
  10  11   5        161.48        179.12         7.00 o                         
 -11  12   5         11.59          8.32         4.66 o                         
  -9  12   5         20.41         10.44         4.25 o                         
  -7  12   5        630.92        577.33        14.59 o                         
  -5  12   5        114.71        128.44         5.31 o                         
  -3  12   5         85.38         78.92         4.48 o                         
  -1  12   5       2214.19       2300.03        22.01 o                         
   1  12   5        237.94        223.61         5.28 o                         
   3  12   5        723.08        739.47         8.49 o                         
   5  12   5          0.42          0.17         2.20 o                         
   7  12   5         28.85         28.76         3.67 o                         
   9  12   5        232.51        198.56         7.77 o                         
  11  12   5         28.05         33.67         5.27 o                         
 -12  13   5          2.08          3.79         3.76 o                         
 -10  13   5         80.39        120.64         7.58 o                         
  -8  13   5         21.33         14.12         4.40 o                         
  -6  13   5        189.50        175.79         7.85 o                         
  -4  13   5        249.27        227.23         6.49 o                         
  -2  13   5        535.72        529.47         8.63 o                         
   0  13   5        556.79        557.63         8.33 o                         
   2  13   5        327.10        310.08         5.95 o                         
   4  13   5        276.20        258.22         8.44 o                         
   6  13   5          1.10          4.90         3.14 o                         
   8  13   5          8.52         18.09         3.93 o                         
  10  13   5         81.02         81.39         6.50 o                         
  12  13   5        134.82        171.37        10.44 o                         
  -9  14   5         92.73         96.29        11.46 o                         
  -7  14   5         41.03         46.71         5.25 o                         
  -5  14   5         79.95         51.80         2.99 o                         
  -3  14   5         24.86         21.22         3.19 o                         
  -1  14   5        824.77        805.30        11.35 o                         
   1  14   5        133.08        147.16         4.43 o                         
   3  14   5         71.83         79.32         2.82 o                         
   5  14   5         55.88         33.89         4.42 o                         
   7  14   5          1.21          4.73         3.09 o                         
   9  14   5         91.15         90.78         7.12 o                         
  -8  15   5        155.78        156.77        12.11 o                         
  -6  15   5        197.05        169.55         7.01 o                         
  -4  15   5          5.84          5.00         2.27 o                         
  -2  15   5        102.15        123.17         5.18 o                         
   0  15   5          0.04          3.14         2.51 o                         
   2  15   5         74.30         71.86         3.96 o                         
   4  15   5          0.50          3.05         3.38 o                         
   6  15   5        114.90        114.62         9.66 o                         
   8  15   5        160.83        138.79         6.82 o                         
  -7  16   5          0.00         -0.68         2.90 o                         
  -5  16   5          4.91          3.14         4.04 o                         
  -3  16   5         26.81         16.90         4.98 o                         
  -1  16   5         75.57         74.91         5.09 o                         
   1  16   5        179.94        188.37         5.43 o                         
   3  16   5        175.76        231.80         7.42 o                         
   5  16   5          0.90         -1.59         3.26 o                         
   7  16   5        709.89        800.98        15.41 o                         
  -4  17   5          2.44          1.76         3.66 o                         
  -2  17   5         12.08         11.20         3.69 o                         
   0  17   5         35.76         47.46         4.82 o                         
   2  17   5          8.10          3.65         3.74 o                         
   4  17   5          0.32          3.58         3.47 o                         
   1   1   6        897.84        756.23         6.93 o                         
   0   2   6        561.02        592.64         6.13 o                         
   2   2   6        351.09        448.34         4.64 o                         
  -1   3   6       1803.14       1802.35        15.60 o                         
   1   3   6         22.67         25.58         1.49 o                         
   3   3   6          2.78          6.26         1.38 o                         
  -2   4   6         73.72         77.22         2.37 o                         
   0   4   6       2710.72       2938.26        25.29 o                         
   2   4   6       1774.98       1668.37        15.49 o                         
   4   4   6        320.59        355.86         4.79 o                         
  -3   5   6        175.80        221.96         3.63 o                         
  -1   5   6         68.94         73.99         2.52 o                         
   1   5   6        392.57        298.89         4.16 o                         
   3   5   6       3398.86       3150.12        30.32 o                         
   5   5   6         39.41         39.34         2.35 o                         
  -4   6   6       2176.62       2100.80        17.06 o                         
  -2   6   6          1.40          1.19         1.22 o                         
   0   6   6        489.28        561.97         6.48 o                         
   2   6   6          0.17          0.15         1.04 o                         
   4   6   6         78.34         54.79         2.03 o                         
   6   6   6        889.62       1087.39         9.68 o                         
  -5   7   6       2139.22       2094.13        16.94 o                         
  -3   7   6        423.02        474.01         5.51 o                         
  -1   7   6         22.57         10.87         1.57 o                         
   1   7   6        346.33        411.82         4.71 o                         
   3   7   6         37.46         41.18         2.16 o                         
   5   7   6        330.16        318.82         2.85 o                         
   7   7   6        559.03        500.13         9.31 o                         
  -6   8   6          3.54          8.83         2.21 o                         
  -4   8   6        587.26        571.94         6.15 o                         
  -2   8   6       1410.83       1243.60        11.84 o                         
   0   8   6        818.29        756.90         8.04 o                         
   2   8   6         12.71         14.02         1.50 o                         
   4   8   6        585.92        628.93         6.37 o                         
   6   8   6       1289.50       1229.15        15.43 o                         
   8   8   6         92.01         71.66         4.07 o                         
  -7   9   6         10.65         12.61         2.89 o                         
  -5   9   6         49.97         54.25         3.22 o                         
  -3   9   6         13.05         23.04         2.29 o                         
  -1   9   6       1816.91       1803.71        17.32 o                         
   1   9   6       4837.20       4698.56        43.27 o                         
   3   9   6       2873.11       2665.38        23.25 o                         
   5   9   6          0.48          0.98         2.33 o                         
   7   9   6       1630.54       1695.98        21.90 o                         
   9   9   6        740.36        702.20        11.79 o                         
  -8  10   6        327.49        299.05         9.56 o                         
  -6  10   6        286.42        241.06         6.26 o                         
  -4  10   6        416.32        466.95         6.41 o                         
  -2  10   6       2152.19       2173.53        21.66 o                         
   0  10   6          3.90          4.22         1.54 o                         
   2  10   6       2466.95       2463.61        30.30 o                         
   4  10   6        993.37        977.61         8.65 o                         
   6  10   6          0.77          2.36         2.51 o                         
   8  10   6        218.48        172.96         6.63 o                         
  10  10   6        262.10        300.63         8.62 o                         
  -9  11   6        113.28        136.38         6.35 o                         
  -7  11   6         70.47         64.57         5.70 o                         
  -5  11   6          2.32          6.08         1.85 o                         
  -3  11   6          1.58          4.10         1.71 o                         
  -1  11   6        152.23        154.65         4.22 o                         
   1  11   6       1954.64       1941.82        18.21 o                         
   3  11   6       2550.07       2587.36        26.99 o                         
   5  11   6         27.12         38.81         3.66 o                         
   7  11   6       1301.77       1191.80        17.58 o                         
   9  11   6        303.35        254.10         8.70 o                         
  11  11   6          5.65          3.03         3.58 o                         
 -10  12   6        135.73        156.62        13.68 o                         
  -8  12   6         81.50         63.45         6.14 o                         
  -6  12   6         58.36         51.46         5.25 o                         
  -4  12   6         54.39         38.15         2.73 o                         
  -2  12   6        742.14        719.71         9.30 o                         
   0  12   6         34.43         65.59         6.49 o                         
   2  12   6         89.61         82.49         3.51 o                         
   4  12   6        623.37        634.06        10.66 o                         
   6  12   6        178.83        161.54         5.93 o                         
   8  12   6         24.97         24.49         3.95 o                         
  10  12   6         32.58         26.29         4.98 o                         
  12  12   6        103.20        112.60         7.96 o                         
 -11  13   6         47.66         59.64         7.19 o                         
  -9  13   6       1034.20       1055.32        23.40 o                         
  -7  13   6        451.52        410.89        13.26 o                         
  -5  13   6         31.79         17.61         3.21 o                         
  -3  13   6         93.93         99.15         4.59 o                         
  -1  13   6       1136.54       1111.07        12.95 o                         
   1  13   6        110.36         99.53         4.08 o                         
   3  13   6        488.50        510.98         6.91 o                         
   5  13   6         19.78         26.11         4.66 o                         
   7  13   6         67.54         58.94         6.88 o                         
   9  13   6         49.95         37.17         4.76 o                         
  11  13   6         46.79         60.19         6.57 o                         
 -10  14   6        105.91         92.68        15.79 o                         
  -8  14   6         36.83         31.21         7.60 o                         
  -6  14   6        139.07        142.81         9.49 o                         
  -4  14   6        190.25        176.38         6.20 o                         
  -2  14   6        282.25        286.96         6.43 o                         
   0  14   6         19.60         22.03         2.72 o                         
   2  14   6        275.63        263.59         5.66 o                         
   4  14   6        113.67        118.71         6.00 o                         
   6  14   6          7.75         13.73         3.90 o                         
   8  14   6         67.30         72.07         5.69 o                         
  10  14   6         72.90         81.81         7.62 o                         
  -7  15   6        164.58        180.68        13.38 o                         
  -5  15   6         18.31         20.90         4.23 o                         
  -3  15   6        130.89        153.74         4.91 o                         
  -1  15   6        276.09        296.64         7.21 o                         
   1  15   6        150.68        153.12         4.53 o                         
   3  15   6          3.83          3.99         3.69 o                         
   5  15   6         15.63         19.51         4.28 o                         
   7  15   6          0.94          0.60         3.64 o                         
  -6  16   6         50.53         24.02         5.92 o                         
  -4  16   6         35.53         35.56         5.02 o                         
  -2  16   6          6.81          7.80         3.70 o                         
   0  16   6        203.66        205.73         6.20 o                         
   2  16   6         80.63         66.35        10.75 o                         
   4  16   6         18.18          8.22         4.19 o                         
   6  16   6         12.85         16.57         5.52 o                         
  -3  17   6         13.35         17.67         4.62 o                         
  -1  17   6          2.17          1.06         2.11 o                         
   1  17   6         33.78         43.51         5.71 o                         
   3  17   6         10.38         14.28         4.58 o                         
   0   1   7        245.98        301.24         3.98 o                         
  -1   2   7         96.13         97.37         2.40 o                         
   1   2   7        608.10        516.21         6.08 o                         
  -2   3   7        108.85         82.87         2.48 o                         
   0   3   7       2562.93       2605.88        23.29 o                         
   2   3   7        312.01        236.60         3.88 o                         
  -3   4   7       4839.83       4621.53        55.92 o                         
  -1   4   7        115.43         85.00         4.05 o                         
   1   4   7        579.85        654.68         6.71 o                         
   3   4   7         35.28         91.93         3.01 o                         
  -4   5   7         18.82         45.95         2.09 o                         
  -2   5   7        246.53        272.20         5.17 o                         
   0   5   7        484.09        628.56         7.90 o                         
   2   5   7        712.80        806.20         9.53 o                         
   4   5   7         93.56         87.26         3.10 o                         
  -5   6   7          0.33          0.77         1.05 o                         
  -3   6   7         65.39         57.57         2.48 o                         
  -1   6   7       2581.74       2588.24        24.19 o                         
   1   6   7        934.76        866.55        10.60 o                         
   3   6   7       1919.49       1784.13        22.02 o                         
   5   6   7          3.35          6.89         1.75 o                         
  -6   7   7        295.95        324.00         4.68 o                         
  -4   7   7         54.77         56.63         2.02 o                         
  -2   7   7          0.54          1.97         1.52 o                         
   0   7   7        862.14        810.48        10.71 o                         
   2   7   7        625.86        672.65         9.13 o                         
   4   7   7        635.31        534.39         8.21 o                         
   6   7   7         24.75         19.17         1.05 o                         
  -7   8   7        920.45        743.55         9.80 o                         
  -5   8   7        196.39        197.72         4.75 o                         
  -3   8   7        838.56        822.89         8.76 o                         
  -1   8   7       4454.43       4344.13        40.22 o                         
   1   8   7        913.98        831.39         9.26 o                         
   3   8   7        329.45        292.69         4.21 o                         
   5   8   7          0.87          0.34         0.82 o                         
   7   8   7         64.94         56.54         4.17 o                         
  -8   9   7         71.60         70.62         4.46 o                         
  -6   9   7       1089.16        998.29        12.41 o                         
  -4   9   7        316.17        383.56         5.28 o                         
  -2   9   7        770.25        810.96        10.00 o                         
   0   9   7       2412.36       2410.41        22.70 o                         
   2   9   7        239.32        219.55         3.93 o                         
   4   9   7        106.31        115.80         2.86 o                         
   6   9   7        144.69        189.54         6.12 o                         
   8   9   7        328.53        270.53         7.39 o                         
  -9  10   7        496.97        452.90        11.41 o                         
  -7  10   7         94.97         85.58         5.16 o                         
  -5  10   7          0.38          1.78         1.10 o                         
  -3  10   7         22.01         20.93         2.68 o                         
  -1  10   7       3711.11       3685.43        36.11 o                         
   1  10   7       5039.30       5110.07        55.60 o                         
   3  10   7         17.52         15.08         2.10 o                         
   5  10   7        393.67        413.29         9.44 o                         
   7  10   7        147.74        151.97         6.74 o                         
   9  10   7        156.03        161.06         6.91 o                         
 -10  11   7          0.01         -0.69         3.54 o                         
  -8  11   7        226.78        177.59         7.51 o                         
  -6  11   7        509.55        524.39        10.45 o                         
  -4  11   7         24.95         16.52         2.34 o                         
  -2  11   7        124.34        136.65         4.28 o                         
   0  11   7        241.97        242.84         5.11 o                         
   2  11   7       1073.91       1037.30        10.35 o                         
   4  11   7        531.96        572.07         7.44 o                         
   6  11   7        365.58        312.79         8.55 o                         
   8  11   7          5.40          9.06         3.63 o                         
  10  11   7          0.00          0.26         3.08 o                         
 -11  12   7        117.84        138.18         9.49 o                         
  -9  12   7        284.25        321.01        11.01 o                         
  -7  12   7         23.87         28.01         4.82 o                         
  -5  12   7         65.20         57.12         3.19 o                         
  -3  12   7        640.85        579.94         8.87 o                         
  -1  12   7        330.60        297.67         6.06 o                         
   1  12   7        771.07        746.19         8.69 o                         
   3  12   7        484.17        481.55         7.85 o                         
   5  12   7        187.84        205.51         6.76 o                         
   7  12   7          8.08          5.88         3.54 o                         
   9  12   7          6.01          1.94         3.13 o                         
  11  12   7        144.90        171.70         7.73 o                         
 -10  13   7         59.18         69.26         7.17 o                         
  -8  13   7        980.83        937.74        18.10 o                         
  -6  13   7         45.29         53.00         5.35 o                         
  -4  13   7          0.27          2.75         2.23 o                         
  -2  13   7         10.73          9.61         2.58 o                         
   0  13   7        523.45        527.12         9.46 o                         
   2  13   7        428.15        452.80         7.50 o                         
   4  13   7        155.91        164.79         7.53 o                         
   6  13   7        258.24        289.44         9.33 o                         
   8  13   7         41.54         46.10         5.06 o                         
  10  13   7        437.42        510.74        13.29 o                         
  -9  14   7        215.00        184.04         9.73 o                         
  -7  14   7        277.21        339.82        10.57 o                         
  -5  14   7          1.38          1.51         3.34 o                         
  -3  14   7        106.34        103.05         4.50 o                         
  -1  14   7        133.49        142.90         5.09 o                         
   1  14   7        359.38        363.24         6.58 o                         
   3  14   7        408.94        406.79        10.09 o                         
   5  14   7          7.28          2.60         3.24 o                         
   7  14   7        427.70        457.49        11.72 o                         
   9  14   7        129.88        153.08         8.10 o                         
  -6  15   7          0.11          1.80         3.73 o                         
  -4  15   7         38.71         29.69         4.12 o                         
  -2  15   7         34.53         26.37         3.11 o                         
   0  15   7         14.44         15.95         2.75 o                         
   2  15   7          7.34         10.42         3.74 o                         
   4  15   7          0.64          2.63         3.77 o                         
   6  15   7         24.39         26.34         5.87 o                         
  -5  16   7        180.25        189.12         8.16 o                         
  -3  16   7         22.11         16.69         4.00 o                         
  -1  16   7        226.24        272.84         7.08 o                         
   1  16   7          4.41          4.97         3.61 o                         
   3  16   7         11.03         10.26         4.38 o                         
   5  16   7         12.46         13.46         5.91 o                         
   0   0   8       1231.41       1227.75        26.58 o                         
   1   1   8        344.95        423.78         5.87 o                         
   0   2   8       3525.56       3374.52        31.36 o                         
   2   2   8        140.08        128.75         3.14 o                         
  -1   3   8        849.75        918.51        10.05 o                         
   1   3   8        148.48        162.52         3.57 o                         
   3   3   8        748.03        807.66         9.06 o                         
  -2   4   8       1203.51       1062.73        12.42 o                         
   0   4   8        277.69        296.34         4.86 o                         
   2   4   8       1819.68       1766.42        17.27 o                         
   4   4   8         32.83         32.77         2.62 o                         
  -3   5   8          4.04          8.42         1.69 o                         
  -1   5   8       2166.61       2010.78        20.93 o                         
   1   5   8       2270.25       2279.80        21.58 o                         
   3   5   8         46.32         48.72         2.37 o                         
   5   5   8         27.61         34.07         2.76 o                         
  -4   6   8         61.34         67.12         2.66 o                         
  -2   6   8        437.40        472.94         7.03 o                         
   0   6   8       3447.66       3280.02        33.81 o                         
   2   6   8       4388.19       4216.74        45.50 o                         
   4   6   8        437.50        373.85         6.14 o                         
   6   6   8          1.68         -0.15         1.24 o                         
  -5   7   8          0.02          5.17         1.70 o                         
  -3   7   8        104.50        111.26         3.51 o                         
  -1   7   8        343.02        328.17         6.28 o                         
   1   7   8        256.94        278.90         6.34 o                         
   3   7   8         21.67         20.67         2.73 o                         
   5   7   8        139.14        127.33         5.38 o                         
   7   7   8        770.61        598.31         8.57 o                         
  -6   8   8          8.32         15.24         1.66 o                         
  -4   8   8          3.52          2.66         1.39 o                         
  -2   8   8        103.99        106.51         3.66 o                         
   0   8   8       2844.84       2848.23        26.57 o                         
   2   8   8          0.02          0.42         1.33 o                         
   4   8   8          7.68          7.41         2.02 o                         
   6   8   8          0.72          2.45         1.53 o                         
   8   8   8        509.83        483.94         9.96 o                         
  -7   9   8        338.19        263.33         6.42 o                         
  -5   9   8        233.05        196.29         5.29 o                         
  -3   9   8        880.64        877.80         9.77 o                         
  -1   9   8       2301.75       2230.66        24.37 o                         
   1   9   8         80.09         61.76         3.18 o                         
   3   9   8          1.67          1.76         1.59 o                         
   5   9   8          8.93          3.04         1.08 o                         
   7   9   8         48.13         80.66         5.27 o                         
   9   9   8         54.54         70.01         5.23 o                         
  -8  10   8          1.94          0.44         2.97 o                         
  -6  10   8        219.54        219.08         6.58 o                         
  -4  10   8        511.93        495.20         7.52 o                         
  -2  10   8       1124.68       1081.56        12.79 o                         
   0  10   8        447.45        403.87         6.30 o                         
   2  10   8         16.74         11.28         2.05 o                         
   4  10   8        427.34        437.30         5.97 o                         
   6  10   8        111.50        111.20         5.50 o                         
   8  10   8         13.81          2.50         3.13 o                         
  10  10   8         58.39         47.58         7.44 o                         
  -9  11   8         51.99         49.81         6.63 o                         
  -7  11   8          0.11         -2.26         3.27 o                         
  -5  11   8          0.67          1.29         1.55 o                         
  -3  11   8       1248.39       1258.35        15.11 o                         
  -1  11   8       1713.46       1712.15        18.77 o                         
   1  11   8        282.78        301.36         5.76 o                         
   3  11   8        483.06        465.37         7.09 o                         
   5  11   8          0.25          1.07         2.55 o                         
   7  11   8          8.52          7.66         3.86 o                         
   9  11   8          0.06          3.04         3.82 o                         
  11  11   8          8.64         15.73         4.70 o                         
 -10  12   8          0.58          0.77         3.90 o                         
  -8  12   8         87.11         86.47         9.77 o                         
  -6  12   8         28.45         26.41         4.37 o                         
  -4  12   8         89.13         97.71         4.24 o                         
  -2  12   8        876.19        841.77        10.86 o                         
   0  12   8        708.78        731.21        10.19 o                         
   2  12   8        105.79        117.77         4.07 o                         
   4  12   8        130.57        115.25         7.49 o                         
   6  12   8        219.98        257.99         9.32 o                         
   8  12   8        176.29        203.71         8.09 o                         
  10  12   8         15.44         13.74         4.59 o                         
  -9  13   8          0.10          2.51         4.27 o                         
  -7  13   8          0.46         -0.55         3.84 o                         
  -5  13   8        325.15        344.80         9.31 o                         
  -3  13   8          1.24          2.89         2.40 o                         
  -1  13   8        117.51        111.03         4.29 o                         
   1  13   8         66.61         64.30         4.64 o                         
   3  13   8       1015.14       1055.03        16.50 o                         
   5  13   8         71.07         62.08         8.03 o                         
   7  13   8        642.94        748.88        17.83 o                         
   9  13   8         58.55         92.60         7.65 o                         
  -8  14   8         53.39         46.47         5.90 o                         
  -6  14   8        175.13        209.75         9.79 o                         
  -4  14   8        693.27        660.19        13.05 o                         
  -2  14   8         54.61         60.86         3.97 o                         
   0  14   8         19.66         10.79         2.82 o                         
   2  14   8        198.33        204.74         7.37 o                         
   4  14   8        297.64        277.09         9.40 o                         
   6  14   8        234.87        250.18         9.88 o                         
   8  14   8        240.98        217.59         9.92 o                         
  -5  15   8          2.12          3.06         3.90 o                         
  -3  15   8         59.56         44.17         4.93 o                         
  -1  15   8          2.85         -0.75         2.30 o                         
   1  15   8          8.73          9.60         4.13 o                         
   3  15   8        234.43        262.20         9.31 o                         
   5  15   8          8.93          8.10         4.75 o                         
  -2  16   8        168.63        166.57         6.94 o                         
   0  16   8         59.94         39.05         7.45 o                         
   2  16   8         25.13         21.53         5.32 o                         
   0   1   9       1043.97       1113.23        11.69 o                         
  -1   2   9        532.28        574.26         7.85 o                         
   1   2   9        676.87        675.04         9.25 o                         
  -2   3   9         18.10         11.72         2.12 o                         
   0   3   9       1756.67       1726.20        17.26 o                         
   2   3   9        281.83        259.85         4.86 o                         
  -3   4   9        154.29        150.53         4.05 o                         
  -1   4   9        148.98        147.87         3.89 o                         
   1   4   9       3315.94       3328.19        33.20 o                         
   3   4   9       1915.81       1846.20        20.08 o                         
  -4   5   9       1074.28       1079.41        13.25 o                         
  -2   5   9          0.95         -0.83         1.71 o                         
   0   5   9        746.99        727.54        10.10 o                         
   2   5   9       1280.45       1329.91        17.81 o                         
   4   5   9        881.24        852.71        13.41 o                         
  -5   6   9       1132.67        904.82        10.66 o                         
  -3   6   9         13.95         21.48         3.06 o                         
  -1   6   9         61.97         67.91         3.56 o                         
   1   6   9       1273.02       1245.28        14.87 o                         
   3   6   9        367.03        410.19         9.00 o                         
   5   6   9         19.54          8.77         2.07 o                         
  -6   7   9        491.88        394.67         6.10 o                         
  -4   7   9         18.93         13.04         2.28 o                         
  -2   7   9         33.10         28.53         2.92 o                         
   0   7   9       1539.41       1426.14        16.31 o                         
   2   7   9        151.92        141.40         4.98 o                         
   4   7   9         32.10         31.76         2.92 o                         
   6   7   9         72.69         57.54         2.82 o                         
  -7   8   9         27.40         28.38         1.95 o                         
  -5   8   9        766.47        817.19        12.45 o                         
  -3   8   9        975.50        928.20        10.54 o                         
  -1   8   9       2136.72       2120.06        22.24 o                         
   1   8   9        830.45        840.00        14.32 o                         
   3   8   9        559.06        550.87         9.89 o                         
   5   8   9         12.99         22.84         2.05 o                         
   7   8   9        229.78        190.66         5.61 o                         
  -8   9   9         39.20         44.36         4.84 o                         
  -6   9   9        164.01        175.00         3.69 o                         
  -4   9   9        372.10        390.82         6.29 o                         
  -2   9   9        917.74        911.20        10.96 o                         
   0   9   9        109.43         93.26         5.89 o                         
   2   9   9        720.67        765.53        10.04 o                         
   4   9   9         70.14         70.11         3.13 o                         
   6   9   9         17.76         10.84         3.85 o                         
   8   9   9        178.49        197.40         7.50 o                         
  -9  10   9         52.76         28.85         4.79 o                         
  -7  10   9         49.52         43.05         4.55 o                         
  -5  10   9       1142.47       1113.98        13.25 o                         
  -3  10   9         78.70         92.43         3.64 o                         
  -1  10   9        125.06        122.10         4.02 o                         
   1  10   9         19.89         16.30         3.11 o                         
   3  10   9          2.87          0.26         1.47 o                         
   5  10   9          8.84          4.54         1.77 o                         
   7  10   9         26.28         27.03         4.62 o                         
   9  10   9         41.50         49.92         5.76 o                         
 -10  11   9         14.60          8.38         4.67 o                         
  -8  11   9         44.96         38.48         5.73 o                         
  -6  11   9        169.62        179.09         6.97 o                         
  -4  11   9        218.16        214.09         5.68 o                         
  -2  11   9        412.59        410.00         8.29 o                         
   0  11   9          0.67          2.31         1.96 o                         
   2  11   9        808.77        805.73        10.10 o                         
   4  11   9          7.13          2.77         2.10 o                         
   6  11   9        467.04        439.00        10.84 o                         
   8  11   9         37.68         29.44         5.10 o                         
  10  11   9         40.38         45.96         7.32 o                         
  -9  12   9        180.04        215.99        11.61 o                         
  -7  12   9        127.45        115.94         7.52 o                         
  -5  12   9          4.94          4.81         3.20 o                         
  -3  12   9          2.75         11.01         2.92 o                         
  -1  12   9         23.85         20.07         3.34 o                         
   1  12   9         62.10         63.97         3.60 o                         
   3  12   9          2.90          9.33         4.07 o                         
   5  12   9       1335.97       1384.95        20.90 o                         
   7  12   9        480.24        576.72        24.52 o                         
   9  12   9          9.08         11.80         5.87 o                         
  -8  13   9         17.17         20.36         5.55 o                         
  -6  13   9         18.92         35.19         5.72 o                         
  -4  13   9        439.89        485.68        10.84 o                         
  -2  13   9        460.64        438.26         7.85 o                         
   0  13   9         22.56         27.75         3.53 o                         
   2  13   9         67.50         69.66         6.75 o                         
   4  13   9        549.93        583.72        12.62 o                         
   6  13   9         19.36         21.23         5.39 o                         
   8  13   9         71.28         59.07         7.50 o                         
  -5  14   9         36.50         55.77         5.70 o                         
  -3  14   9        155.85        129.15         7.72 o                         
  -1  14   9        174.88        150.90         8.37 o                         
   1  14   9          6.02          1.35         3.23 o                         
   3  14   9         23.43         18.66         5.15 o                         
   5  14   9         90.09        100.20        10.04 o                         
  -2  15   9        481.05        590.66        13.18 o                         
   0  15   9         12.10         13.34         3.92 o                         
   2  15   9         30.72         20.54         4.60 o                         
   1   1  10       1155.81       1037.82        12.70 o                         
   0   2  10        185.90        183.02         4.37 o                         
   2   2  10       1580.98       1510.99        16.73 o                         
  -1   3  10         48.27         35.52         3.04 o                         
   1   3  10        558.09        464.80         7.76 o                         
   3   3  10        153.09        176.19         4.49 o                         
  -2   4  10         22.12         36.76         3.15 o                         
   0   4  10         10.91         12.43         2.32 o                         
   2   4  10       2309.19       2253.31        23.41 o                         
   4   4  10          0.17          1.89         1.81 o                         
  -3   5  10         47.78         37.91         3.27 o                         
  -1   5  10        306.11        258.56         5.97 o                         
   1   5  10        297.50        253.26         5.62 o                         
   3   5  10         82.79         90.15         3.80 o                         
   5   5  10        673.30        642.56         9.03 o                         
  -4   6  10         15.03         12.53         2.40 o                         
  -2   6  10          0.00          0.54         1.80 o                         
   0   6  10        334.08        348.13         7.33 o                         
   2   6  10        461.11        425.41         8.31 o                         
   4   6  10         65.69         49.08         3.28 o                         
   6   6  10        794.00        745.27         9.82 o                         
  -5   7  10        317.23        301.38         5.63 o                         
  -3   7  10        253.34        212.34         5.50 o                         
  -1   7  10        155.57        154.53         5.76 o                         
   1   7  10        176.42        158.01         5.47 o                         
   3   7  10        333.29        309.43         7.37 o                         
   5   7  10         54.73         57.11         3.83 o                         
   7   7  10        406.20        383.98         6.71 o                         
  -6   8  10        530.27        537.21         9.19 o                         
  -4   8  10        552.31        523.55         7.98 o                         
  -2   8  10        684.17        648.93         9.74 o                         
   0   8  10        101.42         95.39         4.48 o                         
   2   8  10        363.33        369.24         8.08 o                         
   4   8  10        315.55        325.50         7.58 o                         
   6   8  10        339.43        309.69         5.64 o                         
   8   8  10        413.59        416.94        11.31 o                         
  -7   9  10          4.19          4.13         3.29 o                         
  -5   9  10         34.75         16.91         2.84 o                         
  -3   9  10         73.50         73.80         4.65 o                         
  -1   9  10         54.43         44.21         3.51 o                         
   1   9  10          0.26          0.00         1.59 o                         
   3   9  10         86.16         82.86         3.89 o                         
   5   9  10        108.32        119.22         3.93 o                         
   7   9  10         13.88         18.40         4.46 o                         
   9   9  10         12.27         23.38         4.88 o                         
  -8  10  10         52.19         52.89         6.13 o                         
  -6  10  10        956.53        941.34        15.33 o                         
  -4  10  10          7.57          6.68         2.27 o                         
  -2  10  10        721.59        726.78        10.66 o                         
   0  10  10        486.67        489.04         8.74 o                         
   2  10  10         38.28         35.35         2.91 o                         
   4  10  10          0.00          2.16         1.60 o                         
   6  10  10         23.92         37.85         5.40 o                         
   8  10  10         65.49         75.57         5.85 o                         
  10  10  10         31.11         39.20         6.06 o                         
  -9  11  10         34.72         40.35         6.00 o                         
  -7  11  10        152.13        150.27         7.85 o                         
  -5  11  10         81.38         64.03         5.70 o                         
  -3  11  10          0.07          0.45         1.76 o                         
  -1  11  10        160.30        147.47         5.42 o                         
   1  11  10          2.03          4.79         2.52 o                         
   3  11  10         24.07         26.41         3.27 o                         
   5  11  10        363.71        415.03        11.04 o                         
   7  11  10         50.22         39.81         5.55 o                         
   9  11  10          4.51          6.33         5.06 o                         
  -8  12  10         12.96         24.12         6.00 o                         
  -6  12  10         19.06         29.52         6.45 o                         
  -4  12  10         89.77         87.93         6.07 o                         
  -2  12  10        131.91        126.02         5.55 o                         
   0  12  10          7.55          7.50         2.57 o                         
   2  12  10        250.47        240.04         6.05 o                         
   4  12  10        387.32        425.94        11.25 o                         
   6  12  10       1095.70       1137.86        21.28 o                         
   8  12  10          0.78         -4.26         5.03 o                         
  -5  13  10          2.57          3.86         4.57 o                         
  -3  13  10        352.07        433.17        10.65 o                         
  -1  13  10         86.91         95.41         5.07 o                         
   1  13  10        114.62        116.05        12.52 o                         
   3  13  10         13.97         13.91         4.49 o                         
   5  13  10        211.76        268.70        10.53 o                         
  -4  14  10        289.81        307.82         9.79 o                         
  -2  14  10        429.55        471.43        16.50 o                         
   0  14  10          2.04          0.39         3.50 o                         
   2  14  10          7.68          7.04         4.67 o                         
   4  14  10          2.45          3.49         4.60 o                         
   0   1  11         15.58          8.58         2.54 o                         
  -1   2  11        683.30        618.57         9.18 o                         
   1   2  11         86.20         93.66         4.01 o                         
  -2   3  11        386.47        378.85         8.96 o                         
   0   3  11        198.65        209.74         5.18 o                         
   2   3  11         65.25         76.16         3.63 o                         
  -3   4  11          6.56          2.23         2.22 o                         
  -1   4  11          2.51          2.46         2.04 o                         
   1   4  11        554.78        548.76         9.06 o                         
   3   4  11        205.99        178.02         5.74 o                         
  -4   5  11        220.40        198.80         8.95 o                         
  -2   5  11        127.34        108.86         5.53 o                         
   0   5  11        598.40        545.32         8.78 o                         
   2   5  11       2555.16       2410.59        26.17 o                         
   4   5  11         48.18         35.91         3.89 o                         
  -5   6  11         89.90         82.34         4.40 o                         
  -3   6  11        164.17        158.53         5.35 o                         
  -1   6  11         79.88         98.65         4.55 o                         
   1   6  11        101.31        112.82         5.47 o                         
   3   6  11        192.86        248.78         6.98 o                         
   5   6  11        240.23        202.29         6.06 o                         
  -6   7  11       1124.60       1187.53        14.85 o                         
  -4   7  11        660.23        688.22        10.87 o                         
  -2   7  11          5.74         11.37         3.17 o                         
   0   7  11        575.12        572.61        10.62 o                         
   2   7  11        273.93        288.54         8.51 o                         
   4   7  11        296.17        265.06         8.05 o                         
   6   7  11        555.25        545.58        10.17 o                         
  -7   8  11       1740.46       1640.48        25.63 o                         
  -5   8  11        215.75        250.01         5.87 o                         
  -3   8  11       1065.82        991.25        13.81 o                         
  -1   8  11         55.13         48.21         3.95 o                         
   1   8  11         17.23         15.84         3.47 o                         
   3   8  11          1.42          3.41         3.18 o                         
   5   8  11         25.39         19.22         4.08 o                         
   7   8  11         30.87         44.35         5.73 o                         
  -8   9  11         98.39        112.93         9.09 o                         
  -6   9  11         12.48         11.91         3.92 o                         
  -4   9  11         21.08         26.63         3.16 o                         
  -2   9  11        445.79        497.05         8.83 o                         
   0   9  11        457.36        477.20         8.60 o                         
   2   9  11        113.40        107.71         4.55 o                         
   4   9  11          8.08          7.91         2.64 o                         
   6   9  11        179.03        208.76         8.26 o                         
   8   9  11         55.57         61.13         6.04 o                         
  -9  10  11         10.10         12.22         4.59 o                         
  -7  10  11         13.24          7.29         4.51 o                         
  -5  10  11        152.79        133.91         6.31 o                         
  -3  10  11         75.61         86.96         4.72 o                         
  -1  10  11        128.36        117.55         4.79 o                         
   1  10  11         19.26         23.30         3.31 o                         
   3  10  11          3.36          3.77         2.88 o                         
   5  10  11          9.44          9.14         4.15 o                         
   7  10  11        113.71        128.20         7.65 o                         
   9  10  11        109.31        137.59         9.44 o                         
  -6  11  11        257.66        280.49         9.31 o                         
  -4  11  11         26.46         22.02         5.43 o                         
  -2  11  11         14.55         13.02         3.74 o                         
   0  11  11        151.83        170.52         6.43 o                         
   2  11  11         96.03        121.50         8.03 o                         
   4  11  11        312.32        341.84        10.47 o                         
   6  11  11        152.09        157.43         8.78 o                         
  -5  12  11          6.62         10.75         4.82 o                         
  -3  12  11         48.63         64.71         6.14 o                         
  -1  12  11          3.06          2.82         3.17 o                         
   1  12  11         35.58         41.67         5.32 o                         
   3  12  11        175.32        194.06        10.49 o                         
   5  12  11        119.51        125.24         8.11 o                         
  -2  13  11        442.17        490.71        12.04 o                         
   0  13  11        155.54        158.94        11.02 o                         
   2  13  11         82.68         74.00        13.93 o                         
   0   0  12        152.28        185.19        10.60 o                         
   1   1  12       1407.00       1346.89        17.29 o                         
   0   2  12       2596.68       2598.35        30.95 o                         
   2   2  12        330.56        312.62         7.60 o                         
  -1   3  12        894.16        872.27        22.24 o                         
   1   3  12       1653.80       1610.49        46.98 o                         
   3   3  12       1184.71       1139.86        16.20 o                         
  -2   4  12        988.47        990.50        15.05 o                         
   0   4  12        190.32        193.72         6.06 o                         
   2   4  12         11.17         11.96         3.21 o                         
   4   4  12         15.50         13.52         3.75 o                         
  -3   5  12         18.12         19.73         3.89 o                         
  -1   5  12         88.94         83.27         4.91 o                         
   1   5  12         36.49         27.44         3.97 o                         
   3   5  12         16.98         16.05         3.31 o                         
   5   5  12          1.24          2.95         3.40 o                         
  -4   6  12          1.09          1.17         2.23 o                         
  -2   6  12          5.85          6.72         3.13 o                         
   0   6  12       1122.56       1151.28        18.02 o                         
   2   6  12        332.72        333.52        10.86 o                         
   4   6  12        412.64        374.20         9.92 o                         
   6   6  12         24.37         21.88         3.35 o                         
  -5   7  12          0.03         -0.76         2.21 o                         
  -3   7  12        132.51        129.52         4.92 o                         
  -1   7  12        244.58        257.73         7.04 o                         
   1   7  12         59.84         52.26         4.83 o                         
   3   7  12        363.87        351.71         8.94 o                         
   5   7  12         49.13         62.13         5.35 o                         
   7   7  12         64.64         51.61         8.98 o                         
  -6   8  12        595.18        619.00        12.42 o                         
  -4   8  12          1.06          2.50         2.34 o                         
  -2   8  12          7.99         12.07         3.21 o                         
   0   8  12          1.36          0.85         2.58 o                         
   2   8  12         26.26         18.29         3.73 o                         
   4   8  12          0.46          5.32         3.33 o                         
   6   8  12        103.79        101.50        15.44 o                         
   8   8  12        124.45        113.98         8.82 o                         
  -7   9  12          4.00         -3.95         4.39 o                         
  -5   9  12        261.01        254.62         8.37 o                         
  -3   9  12          6.37         26.44         3.65 o                         
  -1   9  12         41.56         44.54         4.11 o                         
   1   9  12          3.31          2.82         2.86 o                         
   3   9  12         57.18         68.96         4.20 o                         
   5   9  12         27.58         33.07         8.37 o                         
   7   9  12        163.67        154.66         8.66 o                         
  -6  10  12        205.75        183.89        11.23 o                         
  -4  10  12         99.45        115.49         7.62 o                         
  -2  10  12         35.37         19.54         3.28 o                         
   0  10  12         76.07         93.03         5.75 o                         
   2  10  12        282.22        286.56         8.72 o                         
   4  10  12         66.48         63.26        14.70 o                         
   6  10  12        136.09        155.09         8.29 o                         
  -5  11  12         29.11         29.67         5.75 o                         
  -3  11  12        165.66        146.60         6.21 o                         
  -1  11  12       1038.08       1117.88        16.92 o                         
   1  11  12        168.92        134.94        11.44 o                         
   3  11  12        807.86        925.02        21.75 o                         
   5  11  12         14.11         14.22         5.14 o                         
  -2  12  12        150.24        167.83         7.42 o                         
   0  12  12          3.98          3.89         3.29 o                         
   2  12  12        305.94        369.03        14.15 o                         
   0   1  13        532.44        498.49         9.84 o                         
  -1   2  13       1465.26       1466.01        19.73 o                         
   1   2  13        162.94        169.57         7.40 o                         
  -2   3  13        651.69        659.46        11.22 o                         
   0   3  13          0.37          4.08         3.11 o                         
   2   3  13        103.27        112.39         5.36 o                         
  -3   4  13         35.56         49.15         4.31 o                         
  -1   4  13         33.12         46.53         3.82 o                         
   1   4  13         95.26         89.69         5.06 o                         
   3   4  13          3.19          3.55         3.41 o                         
  -4   5  13        140.38        141.59         6.71 o                         
  -2   5  13        566.49        598.84        11.83 o                         
   0   5  13         25.54         34.53         4.92 o                         
   2   5  13         11.41          5.08         3.27 o                         
   4   5  13          1.26         -1.50         2.81 o                         
  -5   6  13        188.83        184.62         7.20 o                         
  -3   6  13         29.71         42.53         7.08 o                         
  -1   6  13         13.97         23.74         5.14 o                         
   1   6  13         64.57         65.17         5.26 o                         
   3   6  13         20.16         13.80         4.13 o                         
   5   6  13         42.52         37.47         6.97 o                         
  -6   7  13          2.19          4.28         4.37 o                         
  -4   7  13         96.53         96.25         5.36 o                         
  -2   7  13         45.79         34.98         4.36 o                         
   0   7  13         26.92         37.28         4.75 o                         
   2   7  13        174.77        154.60         6.96 o                         
   4   7  13         72.27        104.72         6.52 o                         
   6   7  13          0.03         -3.14         5.02 o                         
  -7   8  13        362.59        377.72        11.77 o                         
  -5   8  13        230.15        211.03         9.92 o                         
  -3   8  13         18.11         10.28         4.54 o                         
  -1   8  13        387.60        416.80        12.15 o                         
   1   8  13         17.22         10.09         4.32 o                         
   3   8  13        336.84        378.57        10.23 o                         
   5   8  13         23.04         17.54         6.58 o                         
   7   8  13         10.65         13.13         4.96 o                         
  -6   9  13         80.81         74.70         6.46 o                         
  -4   9  13          2.56          0.07         2.39 o                         
  -2   9  13        182.63        209.29         7.14 o                         
   0   9  13         14.63         18.85         4.75 o                         
   2   9  13         10.85          6.50         3.73 o                         
   4   9  13          0.11          1.24         4.86 o                         
   6   9  13        187.37        176.13         9.16 o                         
  -3  10  13         55.43         53.60         4.39 o                         
  -1  10  13        518.76        484.97        11.32 o                         
   1  10  13         18.51         23.10         5.65 o                         
   3  10  13        420.91        385.15        18.18 o                         
   1   1  14        595.35        571.86        26.03 o                         
   0   2  14        740.21        757.77        21.12 o                         
   2   2  14        103.50        124.98         6.26 o                         
  -1   3  14         85.05         94.43         5.70 o                         
   1   3  14         63.01         68.00         5.48 o                         
   3   3  14        633.75        649.63        11.38 o                         
  -2   4  14        175.97        187.96         7.51 o                         
   0   4  14        132.25        144.35         5.94 o                         
   2   4  14        986.15        983.61        15.18 o                         
   4   4  14         19.46         13.13         3.90 o                         
  -3   5  14         54.97         72.78         5.33 o                         
  -1   5  14          5.15         16.14         7.40 o                         
   1   5  14        324.44        356.66         8.63 o                         
   3   5  14         52.67         45.17         5.76 o                         
   5   5  14         23.41         27.55         4.12 o                         
  -4   6  14        222.31        216.13         8.44 o                         
  -2   6  14          0.01          2.03         3.08 o                         
   0   6  14        215.63        217.45         8.24 o                         
   2   6  14         73.94         72.63         9.18 o                         
   4   6  14        115.62        117.38         8.19 o                         
   6   6  14          6.28          7.39         3.43 o                         
  -5   7  14          4.65          1.98         4.14 o                         
  -3   7  14        152.17        145.65         8.20 o                         
  -1   7  14          0.10          1.32         3.72 o                         
   1   7  14        100.83        106.91         7.85 o                         
   3   7  14          2.82         -0.46         3.46 o                         
   5   7  14         28.24         29.08         8.63 o                         
  -4   8  14          1.06          0.84         2.68 o                         
  -2   8  14        231.58        257.63         8.62 o                         
   0   8  14         16.76         22.55         5.86 o                         
   2   8  14         27.03         21.15         5.13 o                         
   4   8  14         10.85         11.50         7.07 o                         
   0   1  15         10.51         16.95         4.10 o                         
  -1   2  15          6.56          4.93         3.43 o                         
   1   2  15        196.33        183.27         7.66 o                         
  -2   3  15        120.56        111.87         6.79 o                         
   0   3  15        244.57        270.40         8.54 o                         
   2   3  15        268.61        265.85         9.02 o                         
  -3   4  15        328.64        321.87        10.16 o                         
  -1   4  15        404.27        442.29        11.26 o                         
   1   4  15         14.22          5.74         4.19 o                         
   3   4  15        495.25        509.46        11.57 o                         
  -2   5  15        183.24        180.73         8.50 o                         
   0   5  15         60.48         59.83         9.47 o                         
   2   5  15         20.70         28.18         4.52 o                         
  -1   6  15         48.34         52.95         7.69 o                         
   1   6  15          2.77          5.80         4.25 o                         
                                                                                
